# Supplementary material for: ER export via SURF4 uses diverse mechanisms of both client and coat engagement
Source: J Cell Biol. 2024 Nov 12;224(1):e202406103. doi: 10.1083/jcb.202406103 (PMC11557686; doi:10.1083/jcb.202406103)
Supplement: Table S1 — contains three sheets: a summary of SURF4 mutants and their phenotypes; oligonucleotide sequences used for site-directed mutagenesis and cloning; and information on commercial siRNA reagents used in knock down experiments. [file JCB_202406103_TableS1.xlsx]

## Sheet: SURF4 mutant phenotypes
Location of mutations	Exact mutations	Mutant ID	Stable?	Cab45 secretion rescue?
Luminal	49SEQ -> AAA	M1	Yes	Low, no XL to Cab45
Luminal	53DYIDTTW -> NAANAAA	M2	No	Low
Luminal	53DYIDTTW -> NAADTTW	M3	No	Low
Luminal	54YIDTTW ->AxxxxA	M5	No	Low
Luminal	232HD -> AN	M7	Yes	Low, no XL to Cab45
Luminal	237YD -> AN	M8	Yes	Low
Luminal	234FLKY ->AxxA	M9	Yes	No, no XL to Cab45
Cytosolic	LoF region 143FAGVPT ->143GSGSGS	M10	Yes	No, XL to Cab45
Cytosolic	1st cytosolic loop charges to Ala	M11	Slightly unstable	Yes
Cytosolic	263DE -> AA	M12	Yes	Low
Cytosolic	KKEW->KKSS	M13	Yes	Low
Cytosolic	174HFD -> MFN luminal	M15	No	Yes
Cytosolic	225IPVYKPMH -> 225GSGSKPMM	M16	Yes	Yes
Cytosolic	225IPVYKPMH -> 225IPVYKGSM	M17	Yes	Yes
Cytosolic	KKEW->AAEW	M18	Yes	Yes
Luminal	112WD->AA	M19	Yes	Partial XL
Luminal	39ED->AA pocket entrance	M21	No	No
Luminal	200KTK	M20	No	Yes
Luminal pocket	54Y->E (to 115K), 116F->R (to 231D) electrostatic bridges, 108Y->S, 110I->S	M22-1	Yes	No, no XL to Cab45
Luminal pocket	M22-1 plus 234F->S, 237Y->S	M22-2	Yes	No, no XL to Cab45
Luminal	Luminal EDD (Tang et al, 2022)	M23 (EDD)	No	Yes, XL to Cab45

## Sheet: oligos
Mutagenic primers
Primer used for	Primer	Primer sequence	Primer direction
M1	oJM72	gtggttccagtgggccgcggcgcgcgactacatcgacac	Forward
M1	oJM73	gtgtcgatgtagtcgcgcgccgcggcccactggaaccac	Reverse
M2	oJM74	tggagcgagcagcgcgccgccgccaacgccgccgcgaactgcggctacc	Forward
M2	oJM75	ggtagccgcagttcgcggcggcgttggcggcggcgcgctgctcgctcca	Reverse
M3	oJM76	tggagcgagcagcgcgccgccgccGACACCACCTGGaactgc	Forward
M3	oJM77	gcagttCCAGGTGGTGTCggcggcggcgcgctgctcgctcca	Reverse
M5	oJM80	AGCAGCGCGACGCCATCGACACCACCGCGAACTGCGGCTAC	Forward
M5	oJM81	GTAGCCGCAGTTCGCGGTGGTGTCGATGGCGTCGCGCTGCT	Reverse
M7	oJM84	tacaagcccatggctaacttcctgaaatacgacttc	Forward
M7	oJM85	gaagtcgtatttcaggaagttagccatgggcttgta	Reverse
M8	oJM86	ACTTCCTGAAAGCCAACTTCTTCCAGACC	Forward
M8	oJM87	GGTCTGGAAGAAGTTGGCTTTCAGGAAGT	Reverse
M9	oJM88	AGCCCATGCATGACGCCCTGAAAGCCGACTTCTTCCAG	Forward
M9	oJM89	CTGGAAGAAGTCGGCTTTCAGGGCGTCATGCATGGGCT	Reverse
M10	oJM144	AAGGGAAGAGCATGGGTTCGGGCTCCGGCAGCATGCGTGAGAGC	Forward
M10	oJM145	GCTCTCACGCATGCTGCCGGAGCCCGAACCCATGCTCTTCCCTT	Reverse
M11	oJM92	GGCCAGAACGCCCTGATGGGCACGGCCGCGGCCTTCGCCGACCAGTTCCTCGCTGTCACAGCGCAGTACCTG	Forward
M11	oJM93	AGGTACTGCGCTGTGACAGCGAGGAACTGGTCGGCGAAGGCCGCGGCCGTGCCCATCAGGGCGTTCTGGCC	Reverse
M12	oJM94	GGGTGTCTCCATGGCTGCGAAGAAGAAGG	Forward
M12	oJM95	CTTCTTCTTCGCAGCCATGGAGACACCC	Reverse
M13	oJM158	ATGGATGAGAAGAAGAAGTCGTCGTAAGGATCCtgataag	Forward
M13	oJM159	cttatcaGGATCCTTACGACGACTTCTTCTTCTCATCCAT	Reverse
M15	oJM146	ATGACCCTCCTTATGTTTAACGCCAGCTTCTTTTC	Forward
M15	oJM147	GAAAAGAAGCTGGCGTTAAACATAAGGAGGGTCAT	Reverse
M16	oJM148	CTTCTGGACCGGTTCAGGCTCCAAGCCCATGATGGACTTCCTGAAATACG	Forward
M16	oJM149	CGTATTTCAGGAAGTCCATCATGGGCTTGGAGCCTGAACCGGTCCAGAAG	Reverse
M17	oJM150	ATTCCAGTCTACAAGGGCAGCATGGACTTCCTGAAATACG	Forward
M17	oJM151	CGTATTTCAGGAAGTCCATGCTGCCCTTGTAGACTGGAAT	Reverse
M18	oJM156	TGTCTCCATGGATGAGAAGGCAGCAGAGTGGTAAGGATCCtg	Forward
M18	oJM157	caGGATCCTTACCACTCTGCTGCCTTCTCATCCATGGAGACA	Reverse
M19	oJM256	TGCCTACAGCATTTTAGCGGCCTTGAAGTTTTTGATGAGGAAC	Forward
M19	oJM257	GTTCCTCATCAAAAACTTCAAGGCCGCTAAAATGCTGTAGGCA	Reverse
M21	oJM288	CACCTTCCTGGCGGCCGGCATCCGTAT	Forward
M21	oJM289	ATACGGATGCCGGCCGCCAGGAAGGTG	Reverse
M20	oJM258	TGGCCATTGGTTTTGCAGCCGCGCTGGCTGCTTTGAC	Forward
M20	oJM259	GTCAAAGCAGCCAGCGCGGCTGCAAAACCAATGGCCA	Reverse
M22, 54Y->E	oJM290	AGCAGCGCGACGAGATCGACACCACC	Forward
M22, 108Y->S, 110I->S, 116F->R	oJM291	ACGATTGCCTCCAGCAGTTTATGGGACTTGAAGCGTTTGATGAGG	Forward
M22, 234F->S, 237Y->S	oJM292	CCCATGCATGACTCCCTGAAATCCGACTTCTTCCAG	Forward
M23 (EDD)	oJM295	CAGTGGAGCGCGCAGCGCGCCTACATCGCCACCACCTGG	Forward
SEC24C B-site mutations, 431Y->A	oJM344	ACCGCTGCAAAGCAGCCATGTGTCCCTTC	Forward
SEC24C B-site mutations, 492Y->A	oJM345	TTGGCCACTGTAGATGCCTGCAAGAACAATAAGTTCC	Forward
SEC24C B-site mutations, 754R, 756R->A	oJM346	TTTGATGCTGTGATGGCGGTCGCGACAAGCACTGGTATCCG	Forward
SEC24C IxM-site mutations, 895LIL->AAA	oJM348	TCCTCTGCAGGACAGGCGGCCGCTCCTGAGTGCATGAAGC	Forward
SEC24C IxM-site mutations, 1082L, 1086H -> A	oJM349	TTATGTGGACTTTGCCTGTCATATGGCCAAGGAGATTCGGCAGC	Forward
SEC24A D-site mutations, 767F, 769R->A	oJM341	TCCATGGAAACTTCGCTGTTGCGTCAACCGACTTACTGTC	Forward
SEC24A D-site mutations, 681S->A	oJM342	CTTGGACTGTGCTGGTCAGCAA	Forward
SEC24A D-site mutations, 708Y->A	oJM343	GTTGTATTTCTCGGGCGTCAGCAGGTAGTGTCT	Forward
SP6-Cab45-HA_A39*	oJM180	tgcacggcctTAGaaccactcgtcc	Forward
SP6-Cab45-HA_N40*	oJM181	acggcctgccTAGcactcgtcca	Forward
SP6-Cab45-HA_N40*-EEE	oJM224	cgtctgcaGAGGAGGAGtagcactcgtccactcgagagag	Forward
SP6-Cab45-HA_N40*-EEE	oJM225	ctctctcgagtggacgagtgctaCTCCTCCTCtgcagacgcg	Reverse
SP6-Cab45-HA_T44*	oJM240	tgccaaccactcgtccTAGcgagagagagtagcc	Forward
SP6-Cab45-HA_T44*	oJM241	ggctactctctctcgCTAggacgagtggttggca	Reverse
SP6-Cab45-HA_EEE-T44*	oJM352	tggacgcgtctgcaGAGGAAGAGaaccactcgtccTAGcgagagagagtagc	Forward
SP6-Cab45-HA_N40G-T44*	oJM393	tgcacggcctgccGGCcactcgtccTAGcgagagagagtag	Forward
SP6-Cab45-HA-SP-N40Q	oJM244	cttctgatggacGAGtctGAACCGcctgccCAGcactcgtccactc	Forward
SP6-Cab45-HA-SP-N40Q	oJM245	gagtggacgagtgCTGggcaggCGGTTCagaCTCgtccatcagaag	Reverse
SP6-Cab45-HA-SP	oJM246	cttctgatggacGAGtctGAACCGcctgccaaccac	Forward
SP6-Cab45-HA-SP	oJM247	gtggttggcaggCGGTTCagaCTCgtccatcagaag	Reverse
SP6-NUCB1-HA_E30*	oJM192	GCTGTCCCCCTGTAGCGAGGGGC	Forward
pLPCX-Cab45-HA-SP	oJM361	ttctgatggacGAGtctGAACGGcctgcc	Forward
pLPCX-Cab45-HA-SP	oJM362	ggcaggCCGTTCagaCTCgtccatcagaa	Reverse
Cloning primers
Primer used for	Primer	Primer sequence	Primer direction
NUCB1-HA Gibson assembly into plasmid with SP6 promoter	oJM136_GA_NUCB1_IVT	ACGCTCAACTTTGGCAGATCTATGCCTCCCTCTGGGC	Forward
NUCB1-HA Gibson assembly into plasmid with SP6 promoter	oJM137_GA_NUCB1_IVT	TATGACATGATTACGAATTCAGCGTAATCTGGAACATCGTATG	Reverse
Cab45-HA Gibson assembly into plasmid with SP6 promoter	oJM138_GA_Cab45_IVT	ACGCTCAACTTTGGCAGATCTatggtctggccctggg	Forward
Cab45-HA Gibson assembly into plasmid with SP6 promoter	oJM139_GA_Cab45_IVT	TATGACATGATTACAGCGTAGTCTGGGACGTC	Reverse
FLAG-SURF4 amplification for cloning into pcDNA5, 5' BamHI	oJM152	GGTACCGAGCTCGGATCCgccaccatggattacaaggatgac	Forward
FLAG-SURF4 amplification for cloning into pcDNA5, 3' NotI	oJM153	CTAGACTCGAGCGGCCGCTTACCACTCCTTCTTCTTCTCATCC	Reverse
SEC24C amplification for cloning into pcDNA5, 5' NotI	SEC24C_2_SgfI	AGGAGCGATCGCCATGAACGTCAACCAGTCAGT	Forward
SEC24C amplification for cloning into pcDNA5, 5' NotI	SEC24C_NotI	ATACGCGGCCGCTTAGCTCAGTAGCTGCCGAATC	Reverse

## Sheet: siRNA
Target	SilencerSelect (ThermoFisher) ID	Sequence
TMED2	s21570	Proprietary
TMED2	s21571	Proprietary
TMED10	s21600	Proprietary
TMED10	s21601	Proprietary
SEC24A	s21226	Proprietary
SEC24C	s18516	Proprietary
Negative control Nr. 1 cat. no. 4404021		Proprietary
