# Supplementary material for: ER export via SURF4 uses diverse mechanisms of both client and coat engagement
Source: J Cell Biol. 2024 Nov 12;224(1):e202406103. doi: 10.1083/jcb.202406103 (PMC11557686; doi:10.1083/jcb.202406103)
Supplement: Data S1 — contains information used in the calculation and analysis of ER-ESCAPE scores presented in Figs. 6 and S5. [file JCB_202406103_DataS1.xlsx]

## Sheet: ReadMe
ER_ESCAPE database (20240501)
Types of information are color coded
Raw data (Uniprot, annotated SURF4 cargo)
Location information related to SP/Propeptide
Information related to motif and scoring (ER-ESCAPE/CW)
Label for grouping data/test
Motif sequence

## Sheet: ER_ESCAPE_data
Accession	Entry_Name	Protein_Names	Gene_Names	Curated_SURF4_Cargo	SP_end	Tripeptide_score	Tetrapeptide_score	SURF4_score	Class	CW1	CW2	Signal peptide raw	Binding site	Disulfide bond	EC_Num	GO_MF	PROSITE	Is_Disulfide	Is_Ca	Is_Multi_Ca	Is_CW	Is_Peptidase	Is_EFHand	GO_MF_CA	GO_MF_ hydroxyapatite	Ca_all	Rec_Lig	Tripeptide	Tetrapeptide	Pos_1	Pos_2	Pos_3	Pos_4	CW1_motif	CW2_motif
A0A075B6H7	KV37	Probable non-functional immunoglobulin kappa variable 3-7	IGKV3-7		21	10	0	10	3_PosNeu	0	0	SIGNAL 1..21; /evidence="ECO:0000255"		DISULFID 43..109; /evidence="ECO:0000255|PROSITE-ProRule:PRU00114"			PS50835;	TRUE	FALSE	FALSE	FALSE	FALSE	FALSE	FALSE	FALSE	FALSE	FALSE	IVM	IVMT	I	V	M	T	[]	[]
A0A075B6H8	KVD42	Probable non-functional immunoglobulin kappa variable 1D-42	IGKV1D-42		22	-5	0	-5	1_NegNeu	0	0	SIGNAL 1..22; /evidence="ECO:0000255"		DISULFID 45..110; /evidence="ECO:0000255|PROSITE-ProRule:PRU00114"			PS50835;	TRUE	FALSE	FALSE	FALSE	FALSE	FALSE	FALSE	FALSE	FALSE	FALSE	DIQ	DIQM	D	I	Q	M	[]	[]
A0A075B6H9	LV469	Immunoglobulin lambda variable 4-69	IGLV4-69		20	0	0	0	2_Neutral	0	0	SIGNAL 1..20; /evidence="ECO:0000255"		DISULFID 42..112; /evidence="ECO:0000255|PROSITE-ProRule:PRU00114"			PS50835;	TRUE	FALSE	FALSE	FALSE	FALSE	FALSE	FALSE	FALSE	FALSE	FALSE	QLV	QLVL	Q	L	V	L	[]	[]
A0A075B6I0	LV861	Immunoglobulin lambda variable 8-61	IGLV8-61		24	0	0	0	2_Neutral	0	0	SIGNAL 1..24; /evidence="ECO:0000255"		DISULFID 46..114; /evidence="ECO:0000255|PROSITE-ProRule:PRU00114"			PS50835;	TRUE	FALSE	FALSE	FALSE	FALSE	FALSE	FALSE	FALSE	FALSE	FALSE	QTV	QTVV	Q	T	V	V	[]	[]
A0A075B6I1	LV460	Immunoglobulin lambda variable 4-60	IGLV4-60		21	5	0	5	2_Neutral	0	0	SIGNAL 1..21; /evidence="ECO:0000255"		DISULFID 43..113; /evidence="ECO:0000255|PROSITE-ProRule:PRU00114"			PS50835;	TRUE	FALSE	FALSE	FALSE	FALSE	FALSE	FALSE	FALSE	FALSE	FALSE	QPV	QPVL	Q	P	V	L	[]	[]
A0A075B6I3	LVK55	Probable non-functional immunoglobulin lambda variable 11-55	IGLV11-55		19	15	0	15	4_Positive	0	0	SIGNAL 1..19; /evidence="ECO:0000255"		DISULFID 41..115; /evidence="ECO:0000255|PROSITE-ProRule:PRU00114"			PS50835;	TRUE	FALSE	FALSE	FALSE	FALSE	FALSE	FALSE	FALSE	FALSE	FALSE	RPV	RPVL	R	P	V	L	[]	[]
A0A075B6I4	LVX54	Immunoglobulin lambda variable 10-54	IGLV10-54		21	4	5	4	2_Neutral	0	0	SIGNAL 1..21; /evidence="ECO:0000255"		DISULFID 41..108; /evidence="ECO:0000255|PROSITE-ProRule:PRU00114"			PS50835;	TRUE	FALSE	FALSE	FALSE	FALSE	FALSE	FALSE	FALSE	FALSE	FALSE	GLT	GLTQ	G	L	T	Q	[]	[]
A0A075B6I6	LV150	Probable non-functional immunoglobulin lambda variable 1-50	IGLV1-50		19	2	0	2	2_Neutral	0	0	SIGNAL 1..19; /evidence="ECO:0000255"		DISULFID 41..109; /evidence="ECO:0000255|PROSITE-ProRule:PRU00114"			PS50835;	TRUE	FALSE	FALSE	FALSE	FALSE	FALSE	FALSE	FALSE	FALSE	FALSE	QSV	QSVL	Q	S	V	L	[]	[]
A0A075B6I7	LV548	Probable non-functional immunoglobulin lambda variable 5-48	IGLV5-48		19	0	0	0	2_Neutral	0	0	SIGNAL 1..19; /evidence="ECO:0000255"					PS50835;	FALSE	FALSE	FALSE	FALSE	FALSE	FALSE	FALSE	FALSE	FALSE	FALSE	QAV	QAVL	Q	A	V	L	[]	[]
A0A075B6I9	LV746	Immunoglobulin lambda variable 7-46	IGLV7-46		19	0	0	0	2_Neutral	0	0	SIGNAL 1..19; /evidence="ECO:0000255"		DISULFID 41..109; /evidence="ECO:0000255|PROSITE-ProRule:PRU00114"			PS50835;	TRUE	FALSE	FALSE	FALSE	FALSE	FALSE	FALSE	FALSE	FALSE	FALSE	QAV	QAVV	Q	A	V	V	[]	[]
A0A075B6J1	LV537	Immunoglobulin lambda variable 5-37	IGLV5-37		19	5	0	5	2_Neutral	0	0	SIGNAL 1..19; /evidence="ECO:0000255"		DISULFID 41..115; /evidence="ECO:0000255|PROSITE-ProRule:PRU00114"			PS50835;	TRUE	FALSE	FALSE	FALSE	FALSE	FALSE	FALSE	FALSE	FALSE	FALSE	QPV	QPVL	Q	P	V	L	[]	[]
A0A075B6J2	LV233	Probable non-functional immunoglobulin lambda variable 2-33	IGLV2-33		19	2	0	2	2_Neutral	0	0	SIGNAL 1..19; /evidence="ECO:0000255"		DISULFID 41..109; /evidence="ECO:0000255|PROSITE-ProRule:PRU00114"			PS50835;	TRUE	FALSE	FALSE	FALSE	FALSE	FALSE	FALSE	FALSE	FALSE	FALSE	QSA	QSAL	Q	S	A	L	[]	[]
A0A075B6J6	LV322	Immunoglobulin lambda variable 3-22	IGLV3-22		20	5	0	5	2_Neutral	0	0	SIGNAL 1..20; /evidence="ECO:0000255"		DISULFID 41..106; /evidence="ECO:0000255|PROSITE-ProRule:PRU00114"			PS50835;	TRUE	FALSE	FALSE	FALSE	FALSE	FALSE	FALSE	FALSE	FALSE	FALSE	YEL	YELT	Y	E	L	T	[]	[]
A0A075B6J9	LV218	Immunoglobulin lambda variable 2-18	IGLV2-18		19	2	0	2	2_Neutral	0	0	SIGNAL 1..19; /evidence="ECO:0000255"		DISULFID 41..109; /evidence="ECO:0000255|PROSITE-ProRule:PRU00114"			PS50835;	TRUE	FALSE	FALSE	FALSE	FALSE	FALSE	FALSE	FALSE	FALSE	FALSE	QSA	QSAL	Q	S	A	L	[]	[]
A0A075B6K0	LV316	Immunoglobulin lambda variable 3-16	IGLV3-16		19	-3	5	-3	1_NegNeu	0	0	SIGNAL 1..19; /evidence="ECO:0000255"		DISULFID 41..106; /evidence="ECO:0000255|PROSITE-ProRule:PRU00114"			PS50835;	TRUE	FALSE	FALSE	FALSE	FALSE	FALSE	FALSE	FALSE	FALSE	FALSE	SYE	SYEL	S	Y	E	L	[]	[]
A0A075B6K2	LV312	Immunoglobulin lambda variable 3-12	IGLV3-12		20	5	0	5	2_Neutral	0	0	SIGNAL 1..20; /evidence="ECO:0000255"		DISULFID 41..106; /evidence="ECO:0000255|PROSITE-ProRule:PRU00114"			PS50835;	TRUE	FALSE	FALSE	FALSE	FALSE	FALSE	FALSE	FALSE	FALSE	FALSE	YEL	YELT	Y	E	L	T	[]	[]
A0A075B6K4	LV310	Immunoglobulin lambda variable 3-10	IGLV3-10		19	-3	5	-3	1_NegNeu	0	0	SIGNAL 1..19; /evidence="ECO:0000255"		DISULFID 41..106; /evidence="ECO:0000255|PROSITE-ProRule:PRU00114"			PS50835;	TRUE	FALSE	FALSE	FALSE	FALSE	FALSE	FALSE	FALSE	FALSE	FALSE	SYE	SYEL	S	Y	E	L	[]	[]
A0A075B6K5	LV39	Immunoglobulin lambda variable 3-9	IGLV3-9		20	5	0	5	2_Neutral	0	0	SIGNAL 1..20; /evidence="ECO:0000255"		DISULFID 41..106; /evidence="ECO:0000255|PROSITE-ProRule:PRU00114"			PS50835;	TRUE	FALSE	FALSE	FALSE	FALSE	FALSE	FALSE	FALSE	FALSE	FALSE	YEL	YELT	Y	E	L	T	[]	[]
A0A075B6K6	LV403	Immunoglobulin lambda variable 4-3	IGLV4-3		19	15	0	15	4_Positive	0	0	SIGNAL 1..19; /evidence="ECO:0000255"		DISULFID 41..111; /evidence="ECO:0000255|PROSITE-ProRule:PRU00114"			PS50835;	TRUE	FALSE	FALSE	FALSE	FALSE	FALSE	FALSE	FALSE	FALSE	FALSE	LPV	LPVL	L	P	V	L	[]	[]
A0A075B6L2	TVG11	Probable non-functional T cell receptor gamma variable 11	TRGV11		18	-10	0	-10	1_NegNeu	0	0	SIGNAL 1..18; /evidence="ECO:0000255"						FALSE	FALSE	FALSE	FALSE	FALSE	FALSE	FALSE	FALSE	FALSE	FALSE	QLE	QLEQ	Q	L	E	Q	[]	[]
A0A075B6L6	TVB73	Probable non-functional T cell receptor beta variable 7-3	TRBV7-3		21	4	7	4	2_Neutral	0	0	SIGNAL 1..21; /evidence="ECO:0000255"						FALSE	FALSE	FALSE	FALSE	FALSE	FALSE	FALSE	FALSE	FALSE	FALSE	GVS	GVSQ	G	V	S	Q	[]	[]
A0A075B6N1	TVB19	T cell receptor beta variable 19	TRBV19		21	4	5	4	2_Neutral	0	0	SIGNAL 1..21; /evidence="ECO:0000255"		DISULFID 42..110; /evidence="ECO:0000255|PROSITE-ProRule:PRU00114, ECO:0000269|PubMed:27036003, ECO:0007744|PDB:5HHM, ECO:0007744|PDB:5HHO"			PS50835;	TRUE	FALSE	FALSE	FALSE	FALSE	FALSE	FALSE	FALSE	FALSE	FALSE	GIT	GITQ	G	I	T	Q	[]	[]
A0A075B6N2	TVBT1	T cell receptor beta variable 20-1	TRBV20-1		15	10	0	10	3_PosNeu	0	0	SIGNAL 1..15; /evidence="ECO:0000255"		DISULFID 37..108; /evidence="ECO:0000255|PROSITE-ProRule:PRU00114"			PS50835;	TRUE	FALSE	FALSE	FALSE	FALSE	FALSE	FALSE	FALSE	FALSE	FALSE	AVV	AVVS	A	V	V	S	[]	[]
A0A075B6N3	TVBX1	T cell receptor beta variable 24-1	TRBV24-1		21	-3	0	-3	1_NegNeu	0	0	SIGNAL 1..21; /evidence="ECO:0000255"		DISULFID 42..110; /evidence="ECO:0000255|PROSITE-ProRule:PRU00114"			PS50835;	TRUE	FALSE	FALSE	FALSE	FALSE	FALSE	FALSE	FALSE	FALSE	FALSE	DVT	DVTQ	D	V	T	Q	[]	[]
A0A075B6N4	TVBY1	T cell receptor beta variable 25-1	TRBV25-1		21	0	0	0	2_Neutral	0	0	SIGNAL 1..21; /evidence="ECO:0000255"		DISULFID 42..110; /evidence="ECO:0000255|PROSITE-ProRule:PRU00114"			PS50835;	TRUE	FALSE	FALSE	FALSE	FALSE	FALSE	FALSE	FALSE	FALSE	FALSE	DIY	DIYQ	D	I	Y	Q	[]	[]
A0A075B6P5	KV228	Immunoglobulin kappa variable 2-28	IGKV2-28		19	2	0	2	2_Neutral	0	0	SIGNAL 1..19; /evidence="ECO:0000255"		DISULFID 43..113; /evidence="ECO:0000255|PROSITE-ProRule:PRU00114"			PS50835;	TRUE	FALSE	FALSE	FALSE	FALSE	FALSE	FALSE	FALSE	FALSE	FALSE	GDI	GDIV	G	D	I	V	[]	[]
A0A075B6Q5	HV364	Immunoglobulin heavy variable 3-64	IGHV3-64		20	-5	0	-5	1_NegNeu	0	0	SIGNAL 1..20; /evidence="ECO:0000255"		DISULFID 42..116; /evidence="ECO:0000255|PROSITE-ProRule:PRU00114"		antigen binding [GO:0003823]	PS50835;	TRUE	FALSE	FALSE	FALSE	FALSE	FALSE	FALSE	FALSE	FALSE	FALSE	EVQ	EVQL	E	V	Q	L	[]	[]
A0A075B6R0	TRGV2	T cell receptor gamma variable 2	TRGV2 TCRGV2		17	6	0	6	2_Neutral	0	0	SIGNAL 1..17; /evidence="ECO:0000255"		DISULFID 41..113; /evidence="ECO:0000255|PROSITE-ProRule:PRU00114"			PS50835;	TRUE	FALSE	FALSE	FALSE	FALSE	FALSE	FALSE	FALSE	FALSE	FALSE	KSS	KSSN	K	S	S	N	[]	[]
A0A075B6R2	HV404	Immunoglobulin heavy variable 4-4	IGHV4-4		19	-5	0	-5	1_NegNeu	0	0	SIGNAL 1..19; /evidence="ECO:0000255"		DISULFID 41..115; /evidence="ECO:0000255|PROSITE-ProRule:PRU00114"		antigen binding [GO:0003823]	PS50835;	TRUE	FALSE	FALSE	FALSE	FALSE	FALSE	FALSE	FALSE	FALSE	FALSE	QVQ	QVQL	Q	V	Q	L	[]	[]
A0A075B6R9	KVD24	Probable non-functional immunoglobulin kappa variable 2D-24	IGKV2D-24		19	2	0	2	2_Neutral	0	0	SIGNAL 1..19; /evidence="ECO:0000255"					PS50835;	FALSE	FALSE	FALSE	FALSE	FALSE	FALSE	FALSE	FALSE	FALSE	FALSE	GDI	GDIV	G	D	I	V	[]	[]
A0A075B6S2	KVD29	Immunoglobulin kappa variable 2D-29	IGKV2D-29		20	0	0	0	2_Neutral	0	0	SIGNAL 1..20; /evidence="ECO:0000255"		DISULFID 43..113; /evidence="ECO:0000255|PROSITE-ProRule:PRU00114"			PS50835;	TRUE	FALSE	FALSE	FALSE	FALSE	FALSE	FALSE	FALSE	FALSE	FALSE	DIV	DIVM	D	I	V	M	[]	[]
A0A075B6S4	KVD17	Immunoglobulin kappa variable 1D-17	IGKV1D-17		22	2	0	2	2_Neutral	0	0	SIGNAL 1..22; /evidence="ECO:0000255"		DISULFID 45..110; /evidence="ECO:0000255|PROSITE-ProRule:PRU00114"			PS50835;	TRUE	FALSE	FALSE	FALSE	FALSE	FALSE	FALSE	FALSE	FALSE	FALSE	NIQ	NIQM	N	I	Q	M	[]	[]
A0A075B6S5	KV127	Immunoglobulin kappa variable 1-27	IGKV1-27		22	-5	0	-5	1_NegNeu	0	0	SIGNAL 1..22; /evidence="ECO:0000255"		DISULFID 45..110; /evidence="ECO:0000255|PROSITE-ProRule:PRU00114"			PS50835;	TRUE	FALSE	FALSE	FALSE	FALSE	FALSE	FALSE	FALSE	FALSE	FALSE	DIQ	DIQM	D	I	Q	M	[]	[]
A0A075B6S6	KVD30	Immunoglobulin kappa variable 2D-30	IGKV2D-30		20	0	0	0	2_Neutral	0	0	SIGNAL 1..20; /evidence="ECO:0000255"		DISULFID 43..113; /evidence="ECO:0000255|PROSITE-ProRule:PRU00114"			PS50835;	TRUE	FALSE	FALSE	FALSE	FALSE	FALSE	FALSE	FALSE	FALSE	FALSE	DVV	DVVM	D	V	V	M	[]	[]
A0A075B6S9	KV137	Probable non-functional immunoglobulinn kappa variable 1-37	IGKV1-37		22	-5	0	-5	1_NegNeu	0	0	SIGNAL 1..22; /evidence="ECO:0000255"					PS50835;	FALSE	FALSE	FALSE	FALSE	FALSE	FALSE	FALSE	FALSE	FALSE	FALSE	DIQ	DIQL	D	I	Q	L	[]	[]
A0A075B6T6	TVAL2	T cell receptor alpha variable 12-2	TRAV12-2		20	-8	0	-8	1_NegNeu	0	0	SIGNAL 1..20; /evidence="ECO:0000255"		DISULFID 44..110; /evidence="ECO:0000269|PubMed:8906788, ECO:0007744|PDB:1AO7, ECO:0007744|PDB:4ZDH"		peptide antigen binding [GO:0042605]	PS50835;	TRUE	FALSE	FALSE	FALSE	FALSE	FALSE	FALSE	FALSE	FALSE	FALSE	QQK	QQKE	Q	Q	K	E	[]	[]
A0A075B6T7	TVA6	T cell receptor alpha variable 6	TRAV6 TCRAV5S1		40	0	0	0	2_Neutral	1	0	SIGNAL 1..40; /evidence="ECO:0000255"		DISULFID 62..129; /evidence="ECO:0000255|PROSITE-ProRule:PRU00114"			PS50835;	TRUE	FALSE	FALSE	TRUE	FALSE	FALSE	FALSE	FALSE	FALSE	FALSE	QKI	QKIE	Q	K	I	E	['KRKERL']	[]
A0A075B6T8	TVA91	T cell receptor alpha variable 9-1	TRAV9-1		20	2	0	2	2_Neutral	0	0	SIGNAL 1..20; /evidence="ECO:0000255"		DISULFID 42..109; /evidence="ECO:0000255|PROSITE-ProRule:PRU00114"			PS50835;	TRUE	FALSE	FALSE	FALSE	FALSE	FALSE	FALSE	FALSE	FALSE	FALSE	DSV	DSVV	D	S	V	V	[]	[]
A0A075B6U4	TVA7	T cell receptor alpha variable 7	TRAV7		21	-3	0	-3	1_NegNeu	0	0	SIGNAL 1..21; /evidence="ECO:0000255"		DISULFID 44..109; /evidence="ECO:0000255|PROSITE-ProRule:PRU00114"			PS50835;	TRUE	FALSE	FALSE	FALSE	FALSE	FALSE	FALSE	FALSE	FALSE	FALSE	ENQ	ENQV	E	N	Q	V	[]	[]
A0A075B6V5	TVA36	T cell receptor alpha variable 36/delta variable 7	TRAV36DV7		21	-8	0	-8	1_NegNeu	0	0	SIGNAL 1..21; /evidence="ECO:0000255"		DISULFID 44..110; /evidence="ECO:0000255|PROSITE-ProRule:PRU00114"			PS50835;	TRUE	FALSE	FALSE	FALSE	FALSE	FALSE	FALSE	FALSE	FALSE	FALSE	EDK	EDKV	E	D	K	V	[]	[]
A0A075B6W5	TVA23	T cell receptor alpha variable 23/delta variable 6	TRAV23DV6		21	-8	0	-8	1_NegNeu	0	0	SIGNAL 1..21; /evidence="ECO:0000255"		DISULFID 51..118; /evidence="ECO:0000255|PROSITE-ProRule:PRU00114"		peptide antigen binding [GO:0042605]	PS50835;	TRUE	FALSE	FALSE	FALSE	FALSE	FALSE	FALSE	FALSE	FALSE	FALSE	QQK	QQKE	Q	Q	K	E	[]	[]
A0A075B6X5	TVA18	T cell receptor alpha variable 18	TRAV18		20	2	0	2	2_Neutral	0	0	SIGNAL 1..20; /evidence="ECO:0000255"		DISULFID 42..108; /evidence="ECO:0000255|PROSITE-ProRule:PRU00114"			PS50835;	TRUE	FALSE	FALSE	FALSE	FALSE	FALSE	FALSE	FALSE	FALSE	FALSE	DSV	DSVT	D	S	V	T	[]	[]
A0A087WSX0	LV545	Immunoglobulin lambda variable 5-45	IGLV5-45		19	0	0	0	2_Neutral	0	0	SIGNAL 1..19; /evidence="ECO:0000255"		DISULFID 41..115; /evidence="ECO:0000255|PROSITE-ProRule:PRU00114"			PS50835;	TRUE	FALSE	FALSE	FALSE	FALSE	FALSE	FALSE	FALSE	FALSE	FALSE	QAV	QAVL	Q	A	V	L	[]	[]
A0A087WSY4	HV432	Immunoglobulin heavy variable 4-30-2	IGHV4-30-2		19	-5	0	-5	1_NegNeu	0	0	SIGNAL 1..19; /evidence="ECO:0000255"		DISULFID 41..116; /evidence="ECO:0000255|PROSITE-ProRule:PRU00114"		antigen binding [GO:0003823]	PS50835;	TRUE	FALSE	FALSE	FALSE	FALSE	FALSE	FALSE	FALSE	FALSE	FALSE	QLQ	QLQL	Q	L	Q	L	[]	[]
A0A087WSY6	KVD15	Immunoglobulin kappa variable 3D-15	IGKV3D-15		20	0	0	0	2_Neutral	0	0	SIGNAL 1..20; /evidence="ECO:0000255"		DISULFID 43..108; /evidence="ECO:0000255|PROSITE-ProRule:PRU00114"			PS50835;	TRUE	FALSE	FALSE	FALSE	FALSE	FALSE	FALSE	FALSE	FALSE	FALSE	EIV	EIVM	E	I	V	M	[]	[]
A0A087WSZ0	KVD08	Immunoglobulin kappa variable 1D-8	IGKV1D-8		22	10	0	10	3_PosNeu	0	0	SIGNAL 1..22; /evidence="ECO:0000255"		DISULFID 45..110; /evidence="ECO:0000255|PROSITE-ProRule:PRU00114"			PS50835;	TRUE	FALSE	FALSE	FALSE	FALSE	FALSE	FALSE	FALSE	FALSE	FALSE	AIW	AIWM	A	I	W	M	[]	[]
A0A087WSZ9	TVA30	T cell receptor alpha variable 30	TRAV30		21	-12	0	-12	0_Negative	0	0	SIGNAL 1..21; /evidence="ECO:0000255"		DISULFID 43..109; /evidence="ECO:0000255|PROSITE-ProRule:PRU00114"			PS50835;	TRUE	FALSE	FALSE	FALSE	FALSE	FALSE	FALSE	FALSE	FALSE	FALSE	QQP	QQPV	Q	Q	P	V	[]	[]
A0A087WT01	TVA27	T cell receptor alpha variable 27	TRAV27		19	0	0	0	2_Neutral	1	0	SIGNAL 1..19; /evidence="ECO:0000255"		DISULFID 41..107; /evidence="ECO:0000255|PROSITE-ProRule:PRU00114, ECO:0000269|PubMed:27036003, ECO:0007744|PDB:5HHM, ECO:0007744|PDB:5HHO"			PS50835;	TRUE	FALSE	FALSE	TRUE	FALSE	FALSE	FALSE	FALSE	FALSE	FALSE	QLL	QLLE	Q	L	L	E	['VKKLKR']	[]
A0A087WT02	TVA92	T cell receptor alpha variable 9-2	TRAV9-2		20	2	0	2	2_Neutral	0	0	SIGNAL 1..20; /evidence="ECO:0000255"		DISULFID 42..109; /evidence="ECO:0000255|PROSITE-ProRule:PRU00114"			PS50835;	TRUE	FALSE	FALSE	FALSE	FALSE	FALSE	FALSE	FALSE	FALSE	FALSE	DSV	DSVT	D	S	V	T	[]	[]
A0A087WT03	TVAZ1	T cell receptor alpha variable 26-1	TRAV26-1		19	4	0	4	2_Neutral	0	0	SIGNAL 1..19; /evidence="ECO:0000255"		DISULFID 39..105; /evidence="ECO:0000255|PROSITE-ProRule:PRU00114"			PS50835;	TRUE	FALSE	FALSE	FALSE	FALSE	FALSE	FALSE	FALSE	FALSE	FALSE	KTT	KTTQ	K	T	T	Q	[]	[]
A0A087WV62	TVB16	T cell receptor beta variable 16	TRBV16		20	-5	0	-5	1_NegNeu	0	0	SIGNAL 1..20; /evidence="ECO:0000255"		DISULFID 42..111; /evidence="ECO:0000255|PROSITE-ProRule:PRU00114"			PS50835;	TRUE	FALSE	FALSE	FALSE	FALSE	FALSE	FALSE	FALSE	FALSE	FALSE	EEV	EEVA	E	E	V	A	[]	[]
A0A087WW87	KV240	Immunoglobulin kappa variable 2-40	IGKV2-40		19	-5	0	-5	1_NegNeu	0	0	SIGNAL 1..19; /evidence="ECO:0000255"		DISULFID 43..114; /evidence="ECO:0000255|PROSITE-ProRule:PRU00114"			PS50835;	TRUE	FALSE	FALSE	FALSE	FALSE	FALSE	FALSE	FALSE	FALSE	FALSE	EDI	EDIV	E	D	I	V	[]	[]
A0A087X0K7	TVB17	Probable non-functional T cell receptor beta variable 17	TRBV17		19	0	0	0	2_Neutral	0	0	SIGNAL 1..19; /evidence="ECO:0000255"					PS50835;	FALSE	FALSE	FALSE	FALSE	FALSE	FALSE	FALSE	FALSE	FALSE	FALSE	EPG	EPGV	E	P	G	V	[]	[]
A0A087X0M5	TVB18	T cell receptor beta variable 18	TRBV18		21	7	5	7	2_Neutral	0	0	SIGNAL 1..21; /evidence="ECO:0000255"		DISULFID 42..111; /evidence="ECO:0000255|PROSITE-ProRule:PRU00114"			PS50835;	TRUE	FALSE	FALSE	FALSE	FALSE	FALSE	FALSE	FALSE	FALSE	FALSE	GVM	GVMQ	G	V	M	Q	[]	[]
A0A096LNP1	D131B	Beta-defensin 131B (Defensin, beta 131)	DEFB131B		22	7	0	7	2_Neutral	0	0	SIGNAL 1..22; /evidence="ECO:0000255"		DISULFID 29..56; /evidence="ECO:0000250"; DISULFID 36..50; /evidence="ECO:0000250"; DISULFID 40..57; /evidence="ECO:0000250"				TRUE	FALSE	FALSE	FALSE	FALSE	FALSE	FALSE	FALSE	FALSE	FALSE	FTS	FTSN	F	T	S	N	[]	[]
A0A096LNW5	NT2NR	Notch homolog 2 N-terminal-like protein R (NOTCH2NL-related)	NOTCH2NLR		25	0	0	0	2_Neutral	1	0	SIGNAL 1..25; /evidence="ECO:0000255"		DISULFID 28..41; /evidence="ECO:0000255|PROSITE-ProRule:PRU00076"; DISULFID 35..51; /evidence="ECO:0000255|PROSITE-ProRule:PRU00076"; DISULFID 53..62; /evidence="ECO:0000255|PROSITE-ProRule:PRU00076"; DISULFID 68..79; /evidence="ECO:0000255|PROSITE-ProRule:PRU00076"; DISULFID 73..90; /evidence="ECO:0000255|PROSITE-ProRule:PRU00076"; DISULFID 92..101; /evidence="ECO:0000255|PROSITE-ProRule:PRU0007…		calcium ion binding [GO:0005509]	PS00010;PS00022;PS01186;PS50026;PS01187;	TRUE	FALSE	FALSE	TRUE	FALSE	FALSE	TRUE	FALSE	TRUE	FALSE	LQC	LQCR	L	Q	C	R	['NKRNRA']	[]
A0A0A0MRZ7	KVD26	Immunoglobulin kappa variable 2D-26	IGKV2D-26		20	0	0	0	2_Neutral	0	0	SIGNAL 1..20; /evidence="ECO:0000255"		DISULFID 43..113; /evidence="ECO:0000255|PROSITE-ProRule:PRU00114"			PS50835;	TRUE	FALSE	FALSE	FALSE	FALSE	FALSE	FALSE	FALSE	FALSE	FALSE	EIV	EIVM	E	I	V	M	[]	[]
A0A0A0MRZ8	KVD11	Immunoglobulin kappa variable 3D-11	IGKV3D-11		20	0	0	0	2_Neutral	0	0	SIGNAL 1..20; /evidence="ECO:0000255"		DISULFID 43..108; /evidence="ECO:0000255|PROSITE-ProRule:PRU00114"			PS50835;	TRUE	FALSE	FALSE	FALSE	FALSE	FALSE	FALSE	FALSE	FALSE	FALSE	EIV	EIVL	E	I	V	L	[]	[]
A0A0A0MRZ9	LV552	Immunoglobulin lambda variable 5-52	IGLV5-52		19	5	0	5	2_Neutral	0	0	SIGNAL 1..19; /evidence="ECO:0000255"		DISULFID 41..115; /evidence="ECO:0000255|PROSITE-ProRule:PRU00114"			PS50835;	TRUE	FALSE	FALSE	FALSE	FALSE	FALSE	FALSE	FALSE	FALSE	FALSE	QPV	QPVL	Q	P	V	L	[]	[]
A0A0A0MS00	LV332	Probable non-functional immunoglobulin lambda variable 3-32	IGLV3-32		19	-5	9	-5	1_NegNeu	0	0	SIGNAL 1..19; /evidence="ECO:0000255"					PS50835;	FALSE	FALSE	FALSE	FALSE	FALSE	FALSE	FALSE	FALSE	FALSE	FALSE	SGP	SGPT	S	G	P	T	[]	[]
A0A0A0MS01	TVG10	Probable non-functional T cell receptor gamma variable 10	TRGV10		19	-3	0	-3	1_NegNeu	0	0	SIGNAL 1..19; /evidence="ECO:0000255"		DISULFID 40..115; /evidence="ECO:0000255|PROSITE-ProRule:PRU00114"			PS50835;	TRUE	FALSE	FALSE	FALSE	FALSE	FALSE	FALSE	FALSE	FALSE	FALSE	KVE	KVEQ	K	V	E	Q	[]	[]
A0A0A0MS02	TRGV1	Probable non-functional T cell receptor gamma variable	TRGV1		20	-3	0	-3	1_NegNeu	0	0	SIGNAL 1..20; /evidence="ECO:0000255"		DISULFID 41..112; /evidence="ECO:0000255|PROSITE-ProRule:PRU00114"			PS50835;	TRUE	FALSE	FALSE	FALSE	FALSE	FALSE	FALSE	FALSE	FALSE	FALSE	NLE	NLEG	N	L	E	G	[]	[]
A0A0A0MS03	TVB53	Probable non-functional T cell receptor beta variable 5-3	TRBV5-3		21	4	5	4	2_Neutral	0	0	SIGNAL 1..21; /evidence="ECO:0000255"		DISULFID 42..110; /evidence="ECO:0000255|PROSITE-ProRule:PRU00114"			PS50835;	TRUE	FALSE	FALSE	FALSE	FALSE	FALSE	FALSE	FALSE	FALSE	FALSE	GVT	GVTQ	G	V	T	Q	[]	[]
A0A0A0MS04	TVB67	Probable non-functional T cell receptor beta variable 6-7	TRBV6-7		21	4	5	4	2_Neutral	0	0	SIGNAL 1..21; /evidence="ECO:0000255"		DISULFID 42..110; /evidence="ECO:0000255|PROSITE-ProRule:PRU00114"				TRUE	FALSE	FALSE	FALSE	FALSE	FALSE	FALSE	FALSE	FALSE	FALSE	GVT	GVTQ	G	V	T	Q	[]	[]
A0A0A0MS05	TVB57	Probable non-functional T cell receptor beta variable 5-7	TRBV5-7		21	4	5	4	2_Neutral	0	0	SIGNAL 1..21; /evidence="ECO:0000255"		DISULFID 42..110; /evidence="ECO:0000255|PROSITE-ProRule:PRU00114"				TRUE	FALSE	FALSE	FALSE	FALSE	FALSE	FALSE	FALSE	FALSE	FALSE	GVT	GVTQ	G	V	T	Q	[]	[]
A0A0A0MS06	TVB23	Probable non-functional T cell receptor beta variable 23-1	TRBV23-1		21	4	0	4	2_Neutral	0	0	SIGNAL 1..21; /evidence="ECO:0000255"		DISULFID 42..111; /evidence="ECO:0000255|PROSITE-ProRule:PRU00114"			PS50835;	TRUE	FALSE	FALSE	FALSE	FALSE	FALSE	FALSE	FALSE	FALSE	FALSE	KVT	KVTQ	K	V	T	Q	[]	[]
A0A0A0MS14	HV145	Immunoglobulin heavy variable 1-45	IGHV1-45		19	-5	0	-5	1_NegNeu	0	0	SIGNAL 1..19; /evidence="ECO:0000255"		DISULFID 41..115; /evidence="ECO:0000255|PROSITE-ProRule:PRU00114"		antigen binding [GO:0003823]	PS50835;	TRUE	FALSE	FALSE	FALSE	FALSE	FALSE	FALSE	FALSE	FALSE	FALSE	QMQ	QMQL	Q	M	Q	L	[]	[]
A0A0A0MS15	HV349	Immunoglobulin heavy variable 3-49	IGHV3-49		19	-5	0	-5	1_NegNeu	0	0	SIGNAL 1..19; /evidence="ECO:0000255"		DISULFID 41..117; /evidence="ECO:0000255|PROSITE-ProRule:PRU00114"		antigen binding [GO:0003823]	PS50835;	TRUE	FALSE	FALSE	FALSE	FALSE	FALSE	FALSE	FALSE	FALSE	FALSE	EVQ	EVQL	E	V	Q	L	[]	[]
A0A0A0MT36	KVD21	Immunoglobulin kappa variable 6D-21	IGKV6D-21		19	0	0	0	2_Neutral	0	0	SIGNAL 1..19; /evidence="ECO:0000255"		DISULFID 42..107; /evidence="ECO:0000255|PROSITE-ProRule:PRU00114"			PS50835;	TRUE	FALSE	FALSE	FALSE	FALSE	FALSE	FALSE	FALSE	FALSE	FALSE	EIV	EIVL	E	I	V	L	[]	[]
A0A0A6YYC5	TVA14	T cell receptor alpha variable 14/delta variable 4	TRAV14DV4		21	0	0	0	2_Neutral	0	0	SIGNAL 1..21; /evidence="ECO:0000255"		DISULFID 43..112; /evidence="ECO:0000255|PROSITE-ProRule:PRU00114"			PS50835;	TRUE	FALSE	FALSE	FALSE	FALSE	FALSE	FALSE	FALSE	FALSE	FALSE	QKI	QKIT	Q	K	I	T	[]	[]
A0A0A6YYD4	TVB13	T cell receptor beta variable 13	TRBV13		31	7	5	7	2_Neutral	0	0	SIGNAL 1..31; /evidence="ECO:0000255"		DISULFID 52..120; /evidence="ECO:0000255|PROSITE-ProRule:PRU00114"			PS50835;	TRUE	FALSE	FALSE	FALSE	FALSE	FALSE	FALSE	FALSE	FALSE	FALSE	GVI	GVIQ	G	V	I	Q	[]	[]
A0A0A6YYG2	TVB66	T cell receptor beta variable 6-6	TRBV6-6		21	4	5	4	2_Neutral	0	0	SIGNAL 1..21; /evidence="ECO:0000255"		DISULFID 42..110; /evidence="ECO:0000255|PROSITE-ProRule:PRU00114"			PS50835;	TRUE	FALSE	FALSE	FALSE	FALSE	FALSE	FALSE	FALSE	FALSE	FALSE	GVT	GVTQ	G	V	T	Q	[]	[]
A0A0A6YYG3	TVB68	T cell receptor beta variable 6-8	TRBV6-8		21	4	5	4	2_Neutral	0	0	SIGNAL 1..21; /evidence="ECO:0000255"		DISULFID 42..109; /evidence="ECO:0000255|PROSITE-ProRule:PRU00114"			PS50835;	TRUE	FALSE	FALSE	FALSE	FALSE	FALSE	FALSE	FALSE	FALSE	FALSE	GVT	GVTQ	G	V	T	Q	[]	[]
A0A0A6YYJ7	TVA83	T cell receptor alpha variable 8-3	TRAV8-3		20	2	0	2	2_Neutral	0	0	SIGNAL 1..20; /evidence="ECO:0000255"		DISULFID 42..110; /evidence="ECO:0000255|PROSITE-ProRule:PRU00114"			PS50835;	TRUE	FALSE	FALSE	FALSE	FALSE	FALSE	FALSE	FALSE	FALSE	FALSE	QSV	QSVT	Q	S	V	T	[]	[]
A0A0A6YYK1	TVA81	T cell receptor alpha variable 8-1	TRAV8-1		20	2	0	2	2_Neutral	0	0	SIGNAL 1..20; /evidence="ECO:0000255"		DISULFID 42..110; /evidence="ECO:0000255|PROSITE-ProRule:PRU00114"			PS50835;	TRUE	FALSE	FALSE	FALSE	FALSE	FALSE	FALSE	FALSE	FALSE	FALSE	QSV	QSVS	Q	S	V	S	[]	[]
A0A0A6YYK4	TVB71	Probable non-functional T cell receptor beta variable 7-1	TRBV7-1		21	4	7	4	2_Neutral	1	0	SIGNAL 1..21; /evidence="ECO:0000255"						FALSE	FALSE	FALSE	TRUE	FALSE	FALSE	FALSE	FALSE	FALSE	FALSE	GVS	GVSQ	G	V	S	Q	['AKKGKD']	[]
A0A0A6YYK6	TVA16	T cell receptor alpha variable 16	TRAV16		20	5	0	5	2_Neutral	0	0	SIGNAL 1..20; /evidence="ECO:0000255"		DISULFID 42..106; /evidence="ECO:0000255|PROSITE-ProRule:PRU00114"			PS50835;	TRUE	FALSE	FALSE	FALSE	FALSE	FALSE	FALSE	FALSE	FALSE	FALSE	QRV	QRVT	Q	R	V	T	[]	[]
A0A0A6YYK7	TVA19	T cell receptor alpha variable 19 (T-cell receptor alpha chain V region HPB-MLT)	TRAV19		21	0	0	0	2_Neutral	0	0	SIGNAL 1..21; /evidence="ECO:0000255"		DISULFID 43..112; /evidence="ECO:0000255|PROSITE-ProRule:PRU00114"		MHC protein binding [GO:0042287]; peptide antigen binding [GO:0042605]	PS50835;	TRUE	FALSE	FALSE	FALSE	FALSE	FALSE	FALSE	FALSE	FALSE	FALSE	QKV	QKVT	Q	K	V	T	[]	[]
A0A0B4J1U3	LV136	Immunoglobulin lambda variable 1-36	IGLV1-36		19	2	0	2	2_Neutral	0	0	SIGNAL 1..19; /evidence="ECO:0000255"		DISULFID 41..108; /evidence="ECO:0000255|PROSITE-ProRule:PRU00114"			PS50835;	TRUE	FALSE	FALSE	FALSE	FALSE	FALSE	FALSE	FALSE	FALSE	FALSE	QSV	QSVL	Q	S	V	L	[]	[]
A0A0B4J1U4	TRGV5	T cell receptor gamma variable 5	TRGV5 TCRGV5		17	6	0	6	2_Neutral	0	0	SIGNAL 1..17; /evidence="ECO:0000255"		DISULFID 41..113; /evidence="ECO:0000255|PROSITE-ProRule:PRU00114"			PS50835;	TRUE	FALSE	FALSE	FALSE	FALSE	FALSE	FALSE	FALSE	FALSE	FALSE	KSS	KSSN	K	S	S	N	[]	[]
A0A0B4J1U6	TVB9	T cell receptor beta variable 9	TRBV9		21	4	5	4	2_Neutral	0	0	SIGNAL 1..21; /evidence="ECO:0000255"		DISULFID 42..110; /evidence="ECO:0000255|PROSITE-ProRule:PRU00114"			PS50835;	TRUE	FALSE	FALSE	FALSE	FALSE	FALSE	FALSE	FALSE	FALSE	FALSE	GVT	GVTQ	G	V	T	Q	[]	[]
A0A0B4J1U7	HV601	Immunoglobulin heavy variable 6-1	IGHV6-1		20	-5	0	-5	1_NegNeu	0	0	SIGNAL 1..20; /evidence="ECO:0000255"		DISULFID 42..119; /evidence="ECO:0000255|PROSITE-ProRule:PRU00114"		antigen binding [GO:0003823]	PS50835;	TRUE	FALSE	FALSE	FALSE	FALSE	FALSE	FALSE	FALSE	FALSE	FALSE	QVQ	QVQL	Q	V	Q	L	[]	[]
A0A0B4J1V0	HV315	Immunoglobulin heavy variable 3-15	IGHV3-15		19	-5	0	-5	1_NegNeu	0	0	SIGNAL 1..19; /evidence="ECO:0000255"		DISULFID 41..117; /evidence="ECO:0000255|PROSITE-ProRule:PRU00114"		antigen binding [GO:0003823]	PS50835;	TRUE	FALSE	FALSE	FALSE	FALSE	FALSE	FALSE	FALSE	FALSE	FALSE	EVQ	EVQL	E	V	Q	L	[]	[]
A0A0B4J1V1	HV321	Immunoglobulin heavy variable 3-21	IGHV3-21		19	-5	0	-5	1_NegNeu	0	0	SIGNAL 1..19; /evidence="ECO:0000255"		DISULFID 41..115; /evidence="ECO:0000255|PROSITE-ProRule:PRU00114"		antigen binding [GO:0003823]	PS50835;	TRUE	FALSE	FALSE	FALSE	FALSE	FALSE	FALSE	FALSE	FALSE	FALSE	EVQ	EVQL	E	V	Q	L	[]	[]
A0A0B4J1V2	HV226	Immunoglobulin heavy variable 2-26	IGHV2-26		19	-3	0	-3	1_NegNeu	0	0	SIGNAL 1..19; /evidence="ECO:0000255"		DISULFID 41..116; /evidence="ECO:0000255|PROSITE-ProRule:PRU00114"		antigen binding [GO:0003823]	PS50835;	TRUE	FALSE	FALSE	FALSE	FALSE	FALSE	FALSE	FALSE	FALSE	FALSE	QVT	QVTL	Q	V	T	L	[]	[]
A0A0B4J1V6	HV373	Immunoglobulin heavy variable 3-73	IGHV3-73		19	-5	0	-5	1_NegNeu	0	0	SIGNAL 1..19; /evidence="ECO:0000255"		DISULFID 41..117; /evidence="ECO:0000255|PROSITE-ProRule:PRU00114"		antigen binding [GO:0003823]	PS50835;	TRUE	FALSE	FALSE	FALSE	FALSE	FALSE	FALSE	FALSE	FALSE	FALSE	EVQ	EVQL	E	V	Q	L	[]	[]
A0A0B4J1V7	HV781	Probable non-functional immunoglobulin heavy variable 7-81	IGHV7-81		19	-5	0	-5	1_NegNeu	0	0	SIGNAL 1..19; /evidence="ECO:0000255"		DISULFID 41..115; /evidence="ECO:0000255|PROSITE-ProRule:PRU00114"		antigen binding [GO:0003823]	PS50835;	TRUE	FALSE	FALSE	FALSE	FALSE	FALSE	FALSE	FALSE	FALSE	FALSE	QVQ	QVQL	Q	V	Q	L	[]	[]
A0A0B4J1X5	HV374	Immunoglobulin heavy variable 3-74	IGHV3-74		19	-5	0	-5	1_NegNeu	0	0	SIGNAL 1..19; /evidence="ECO:0000255"		DISULFID 41..115; /evidence="ECO:0000255|PROSITE-ProRule:PRU00114"		antigen binding [GO:0003823]	PS50835;	TRUE	FALSE	FALSE	FALSE	FALSE	FALSE	FALSE	FALSE	FALSE	FALSE	EVQ	EVQL	E	V	Q	L	[]	[]
A0A0B4J1X8	HV343	Immunoglobulin heavy variable 3-43	IGHV3-43		19	-5	0	-5	1_NegNeu	0	0	SIGNAL 1..19; /evidence="ECO:0000255"		DISULFID 41..115; /evidence="ECO:0000255|PROSITE-ProRule:PRU00114"		antigen binding [GO:0003823]	PS50835;	TRUE	FALSE	FALSE	FALSE	FALSE	FALSE	FALSE	FALSE	FALSE	FALSE	EVQ	EVQL	E	V	Q	L	[]	[]
A0A0B4J1Y8	LV949	Immunoglobulin lambda variable 9-49	IGLV9-49		19	5	0	5	2_Neutral	0	0	SIGNAL 1..19; /evidence="ECO:0000255"		DISULFID 41..112; /evidence="ECO:0000255|PROSITE-ProRule:PRU00114"			PS50835;	TRUE	FALSE	FALSE	FALSE	FALSE	FALSE	FALSE	FALSE	FALSE	FALSE	QPV	QPVL	Q	P	V	L	[]	[]
A0A0B4J1Y9	HV372	Immunoglobulin heavy variable 3-72	IGHV3-72		19	-5	0	-5	1_NegNeu	0	0	SIGNAL 1..19; /evidence="ECO:0000255"		DISULFID 41..117; /evidence="ECO:0000255|PROSITE-ProRule:PRU00114"		antigen binding [GO:0003823]	PS50835;	TRUE	FALSE	FALSE	FALSE	FALSE	FALSE	FALSE	FALSE	FALSE	FALSE	EVQ	EVQL	E	V	Q	L	[]	[]
A0A0B4J1Z2	KVD43	Immunoglobulin kappa variable 1D-43	IGKV1D-43		22	10	0	10	3_PosNeu	0	0	SIGNAL 1..22; /evidence="ECO:0000255"		DISULFID 45..110; /evidence="ECO:0000255|PROSITE-ProRule:PRU00114"			PS50835;	TRUE	FALSE	FALSE	FALSE	FALSE	FALSE	FALSE	FALSE	FALSE	FALSE	AIR	AIRM	A	I	R	M	[]	[]
A0A0B4J234	TVA2	T cell receptor alpha variable 2	TRAV2		25	-3	0	-3	1_NegNeu	0	0	SIGNAL 1..25; /evidence="ECO:0000255"		DISULFID 47..109; /evidence="ECO:0000255|PROSITE-ProRule:PRU00114"			PS50835;	TRUE	FALSE	FALSE	FALSE	FALSE	FALSE	FALSE	FALSE	FALSE	FALSE	KDQ	KDQV	K	D	Q	V	[]	[]
A0A0B4J235	TVAM2	T cell receptor alpha variable 13-2	TRAV13-2		21	2	0	2	2_Neutral	0	0	SIGNAL 1..21; /evidence="ECO:0000255"		DISULFID 43..110; /evidence="ECO:0000255|PROSITE-ProRule:PRU00114"			PS50835;	TRUE	FALSE	FALSE	FALSE	FALSE	FALSE	FALSE	FALSE	FALSE	FALSE	ESV	ESVG	E	S	V	G	[]	[]
A0A0B4J237	TVA82	T cell receptor alpha variable 8-2	TRAV8-2		20	2	0	2	2_Neutral	0	0	SIGNAL 1..20; /evidence="ECO:0000255"		DISULFID 42..110; /evidence="ECO:0000255|PROSITE-ProRule:PRU00114"			PS50835;	TRUE	FALSE	FALSE	FALSE	FALSE	FALSE	FALSE	FALSE	FALSE	FALSE	QSV	QSVT	Q	S	V	T	[]	[]
A0A0B4J238	TVA12	T cell receptor alpha variable 1-2	TRAV1-2		18	2	0	2	2_Neutral	0	0	SIGNAL 1..18; /evidence="ECO:0000255"		DISULFID 39..105; /evidence="ECO:0000255|PROSITE-ProRule:PRU00114"			PS50835;	TRUE	FALSE	FALSE	FALSE	FALSE	FALSE	FALSE	FALSE	FALSE	FALSE	QNI	QNID	Q	N	I	D	[]	[]
A0A0B4J240	TVA10	T cell receptor alpha variable 10	TRAV10		21	4	0	4	2_Neutral	0	0	SIGNAL 1..21; /evidence="ECO:0000255"		DISULFID 44..111; /evidence="ECO:0000255|PROSITE-ProRule:PRU00114"			PS50835;	TRUE	FALSE	FALSE	FALSE	FALSE	FALSE	FALSE	FALSE	FALSE	FALSE	KNQ	KNQV	K	N	Q	V	[]	[]
A0A0B4J241	TVAM1	T cell receptor alpha variable 13-1	TRAV13-1		20	2	0	2	2_Neutral	0	0	SIGNAL 1..20; /evidence="ECO:0000255"		DISULFID 42..109; /evidence="ECO:0000255|PROSITE-ProRule:PRU00114"			PS50835;	TRUE	FALSE	FALSE	FALSE	FALSE	FALSE	FALSE	FALSE	FALSE	FALSE	ENV	ENVE	E	N	V	E	[]	[]
A0A0B4J244	TVA3	T cell receptor alpha variable 3	TRAV3		20	2	0	2	2_Neutral	0	0	SIGNAL 1..20; /evidence="ECO:0000255"		DISULFID 42..110; /evidence="ECO:0000255|PROSITE-ProRule:PRU00114"			PS50835;	TRUE	FALSE	FALSE	FALSE	FALSE	FALSE	FALSE	FALSE	FALSE	FALSE	QSV	QSVA	Q	S	V	A	[]	[]
A0A0B4J245	TVAL1	T cell receptor alpha variable 12-1	TRAV12-1		20	2	0	2	2_Neutral	0	0	SIGNAL 1..20; /evidence="ECO:0000255"		DISULFID 44..109; /evidence="ECO:0000255|PROSITE-ProRule:PRU00114"		peptide antigen binding [GO:0042605]	PS50835;	TRUE	FALSE	FALSE	FALSE	FALSE	FALSE	FALSE	FALSE	FALSE	FALSE	QRK	QRKE	Q	R	K	E	[]	[]
A0A0B4J248	TVA11	T cell receptor alpha variable 1-1	TRAV1-1		18	2	0	2	2_Neutral	0	0	SIGNAL 1..18; /evidence="ECO:0000255"		DISULFID 39..105; /evidence="ECO:0000255|PROSITE-ProRule:PRU00114"			PS50835;	TRUE	FALSE	FALSE	FALSE	FALSE	FALSE	FALSE	FALSE	FALSE	FALSE	QSL	QSLE	Q	S	L	E	[]	[]
A0A0B4J249	TVA5	T cell receptor alpha variable 5	TRAV5		22	-5	0	-5	1_NegNeu	1	0	SIGNAL 1..22; /evidence="ECO:0000255"		DISULFID 43..110; /evidence="ECO:0000255|PROSITE-ProRule:PRU00114"			PS50835;	TRUE	FALSE	FALSE	TRUE	FALSE	FALSE	FALSE	FALSE	FALSE	FALSE	EDV	EDVE	E	D	V	E	['NKKDKH']	[]
A0A0B4J262	TVA86	T cell receptor alpha variable 8-6	TRAV8-6		20	2	0	2	2_Neutral	0	0	SIGNAL 1..20; /evidence="ECO:0000255"		DISULFID 42..110; /evidence="ECO:0000255|PROSITE-ProRule:PRU00114"			PS50835;	TRUE	FALSE	FALSE	FALSE	FALSE	FALSE	FALSE	FALSE	FALSE	FALSE	QSV	QSVT	Q	S	V	T	[]	[]
A0A0B4J263	TVA39	T cell receptor alpha variable 39	TRAV39		18	-3	0	-3	1_NegNeu	0	0	SIGNAL 1..18; /evidence="ECO:0000255"		DISULFID 41..107; /evidence="ECO:0000255|PROSITE-ProRule:PRU00114"			PS50835;	TRUE	FALSE	FALSE	FALSE	FALSE	FALSE	FALSE	FALSE	FALSE	FALSE	ELK	ELKV	E	L	K	V	[]	[]
A0A0B4J264	TV381	T cell receptor alpha variable 38-1	TRAV38-1		21	0	0	0	2_Neutral	0	0	SIGNAL 1..21; /evidence="ECO:0000255"		DISULFID 43..112; /evidence="ECO:0000255|PROSITE-ProRule:PRU00114"			PS50835;	TRUE	FALSE	FALSE	FALSE	FALSE	FALSE	FALSE	FALSE	FALSE	FALSE	QTV	QTVT	Q	T	V	T	[]	[]
A0A0B4J265	TVAZ2	T cell receptor alpha variable 26-2	TRAV26-2		19	4	0	4	2_Neutral	0	0	SIGNAL 1..19; /evidence="ECO:0000255"		DISULFID 39..105; /evidence="ECO:0000255|PROSITE-ProRule:PRU00114"			PS50835;	TRUE	FALSE	FALSE	FALSE	FALSE	FALSE	FALSE	FALSE	FALSE	FALSE	KTT	KTTQ	K	T	T	Q	[]	[]
A0A0B4J266	TVA41	T cell receptor alpha variable 41	TRAV41		21	7	0	7	2_Neutral	0	1	SIGNAL 1..21; /evidence="ECO:0000255"		DISULFID 45..109; /evidence="ECO:0000255|PROSITE-ProRule:PRU00114"			PS50835;	TRUE	FALSE	FALSE	TRUE	FALSE	FALSE	FALSE	FALSE	FALSE	FALSE	AKN	AKNE	A	K	N	E	[]	['GKKKHGRL']
A0A0B4J268	TVA4	T cell receptor alpha variable 4	TRAV4		19	4	0	4	2_Neutral	0	0	SIGNAL 1..19; /evidence="ECO:0000255"		DISULFID 39..105; /evidence="ECO:0000255|PROSITE-ProRule:PRU00114"			PS50835;	TRUE	FALSE	FALSE	FALSE	FALSE	FALSE	FALSE	FALSE	FALSE	FALSE	KTT	KTTQ	K	T	T	Q	[]	[]
A0A0B4J271	TVAL3	T cell receptor alpha variable 12-3	TRAV12-3		21	-8	0	-8	1_NegNeu	0	0	SIGNAL 1..21; /evidence="ECO:0000255"		DISULFID 45..111; /evidence="ECO:0000269|PubMed:27183389, ECO:0007744|PDB:4WWK, ECO:0007744|PDB:5C07, ECO:0007744|PDB:5C08, ECO:0007744|PDB:5C09, ECO:0007744|PDB:5C0A, ECO:0007744|PDB:5C0B, ECO:0007744|PDB:5C0C, ECO:0007744|PDB:5HYJ"		peptide antigen binding [GO:0042605]	PS50835;	TRUE	FALSE	FALSE	FALSE	FALSE	FALSE	FALSE	FALSE	FALSE	FALSE	QQK	QQKE	Q	Q	K	E	[]	[]
A0A0B4J272	TVA24	T cell receptor alpha variable 24	TRAV24		22	7	0	7	2_Neutral	1	0	SIGNAL 1..22; /evidence="ECO:0000255"		DISULFID 45..112; /evidence="ECO:0000255|PROSITE-ProRule:PRU00114"			PS50835;	TRUE	FALSE	FALSE	TRUE	FALSE	FALSE	FALSE	FALSE	FALSE	FALSE	ILN	ILNV	I	L	N	V	['KKKGRI']	[]
A0A0B4J273	TVA34	T cell receptor alpha variable 34	TRAV34		21	-5	0	-5	1_NegNeu	0	0	SIGNAL 1..21; /evidence="ECO:0000255"		DISULFID 43..109; /evidence="ECO:0000255|PROSITE-ProRule:PRU00114"			PS50835;	TRUE	FALSE	FALSE	FALSE	FALSE	FALSE	FALSE	FALSE	FALSE	FALSE	QEL	QELE	Q	E	L	E	[]	[]
A0A0B4J274	TVA20	T cell receptor alpha variable 20	TRAV20		21	-10	0	-10	1_NegNeu	0	0	SIGNAL 1..21; /evidence="ECO:0000255"		DISULFID 44..109; /evidence="ECO:0000255|PROSITE-ProRule:PRU00114, ECO:0000269|PubMed:27568928, ECO:0007744|PDB:5KS9, ECO:0007744|PDB:5KSA, ECO:0007744|PDB:5KSB"			PS50835;	TRUE	FALSE	FALSE	FALSE	FALSE	FALSE	FALSE	FALSE	FALSE	FALSE	EDQ	EDQV	E	D	Q	V	[]	[]
A0A0B4J275	TVA17	T cell receptor alpha variable 17	TRAV17		21	-10	0	-10	1_NegNeu	0	0	SIGNAL 1..21; /evidence="ECO:0000255"		DISULFID 43..109; /evidence="ECO:0000255|PROSITE-ProRule:PRU00114"			PS50835;	TRUE	FALSE	FALSE	FALSE	FALSE	FALSE	FALSE	FALSE	FALSE	FALSE	QQG	QQGE	Q	Q	G	E	[]	[]
A0A0B4J276	TVA25	T cell receptor alpha variable 25	TRAV25		19	-5	0	-5	1_NegNeu	1	0	SIGNAL 1..19; /evidence="ECO:0000255"		DISULFID 41..107; /evidence="ECO:0000255|PROSITE-ProRule:PRU00114"			PS50835;	TRUE	FALSE	FALSE	TRUE	FALSE	FALSE	FALSE	FALSE	FALSE	FALSE	QQV	QQVM	Q	Q	V	M	['VKKQKR']	[]
A0A0B4J277	TVA22	T cell receptor alpha variable 22	TRAV22		21	5	0	5	2_Neutral	0	0	SIGNAL 1..21; /evidence="ECO:0000255"		DISULFID 43..107; /evidence="ECO:0000255|PROSITE-ProRule:PRU00114, ECO:0000269|PubMed:26147596, ECO:0000269|PubMed:27180909, ECO:0007744|PDB:4UDT, ECO:0007744|PDB:4UDU, ECO:0007744|PDB:5FK9, ECO:0007744|PDB:5FKA"			PS50835;	TRUE	FALSE	FALSE	FALSE	FALSE	FALSE	FALSE	FALSE	FALSE	FALSE	IQV	IQVE	I	Q	V	E	[]	[]
A0A0B4J279	TVA21	T cell receptor alpha variable 21	TRAV21		19	-8	0	-8	1_NegNeu	0	0	SIGNAL 1..19; /evidence="ECO:0000255"		DISULFID 42..109; /evidence="ECO:0000255|PROSITE-ProRule:PRU00114, ECO:0000269|PubMed:15837811, ECO:0000269|PubMed:26758806, ECO:0000269|PubMed:26917722, ECO:0007744|PDB:2BNQ, ECO:0007744|PDB:2BNR, ECO:0007744|PDB:2BNU, ECO:0007744|PDB:4WW1, ECO:0007744|PDB:4WW2, ECO:0007744|PDB:5BRZ, ECO:0007744|PDB:5BS0, ECO:0007744|PDB:5EU6"			PS50835;	TRUE	FALSE	FALSE	FALSE	FALSE	FALSE	FALSE	FALSE	FALSE	FALSE	KQE	KQEV	K	Q	E	V	[]	[]
A0A0B4J280	TVA40	T cell receptor alpha variable 40	TRAV40		19	9	0	9	3_PosNeu	0	0	SIGNAL 1..19; /evidence="ECO:0000255"		DISULFID 40..102; /evidence="ECO:0000255|PROSITE-ProRule:PRU00114"			PS50835;	TRUE	FALSE	FALSE	FALSE	FALSE	FALSE	FALSE	FALSE	FALSE	FALSE	NSV	NSVK	N	S	V	K	[]	[]
A0A0B4J2D9	KVD13	Immunoglobulin kappa variable 1D-13	IGKV1D-13		22	5	0	5	2_Neutral	0	0	SIGNAL 1..22; /evidence="ECO:0000255"		DISULFID 45..110; /evidence="ECO:0000255|PROSITE-ProRule:PRU00114"			PS50835;	TRUE	FALSE	FALSE	FALSE	FALSE	FALSE	FALSE	FALSE	FALSE	FALSE	AIQ	AIQL	A	I	Q	L	[]	[]
A0A0B4J2E0	TVBL4	T cell receptor beta variable 12-4	TRBV12-4		21	7	5	7	2_Neutral	0	0	SIGNAL 1..21; /evidence="ECO:0000255"		DISULFID 42..111; /evidence="ECO:0000269|PubMed:27183386, ECO:0000269|PubMed:27183389, ECO:0007744|PDB:5C07, ECO:0007744|PDB:5C08, ECO:0007744|PDB:5C09, ECO:0007744|PDB:5C0A, ECO:0007744|PDB:5C0B, ECO:0007744|PDB:5C0C, ECO:0007744|PDB:5HYJ"			PS50835;	TRUE	FALSE	FALSE	FALSE	FALSE	FALSE	FALSE	FALSE	FALSE	FALSE	GVI	GVIQ	G	V	I	Q	[]	[]
A0A0B4J2H0	HV69D	Immunoglobulin heavy variable 1-69D	IGHV1-69D		19	-5	0	-5	1_NegNeu	0	0	SIGNAL 1..19; /evidence="ECO:0000255"		DISULFID 41..115; /evidence="ECO:0000255|PROSITE-ProRule:PRU00114"		antigen binding [GO:0003823]	PS50835;	TRUE	FALSE	FALSE	FALSE	FALSE	FALSE	FALSE	FALSE	FALSE	FALSE	QVQ	QVQL	Q	V	Q	L	[]	[]
A0A0C4DH24	KV621	Immunoglobulin kappa variable 6-21	IGKV6-21		19	0	0	0	2_Neutral	0	0	SIGNAL 1..19; /evidence="ECO:0000255"		DISULFID 42..107; /evidence="ECO:0000255|PROSITE-ProRule:PRU00114"			PS50835;	TRUE	FALSE	FALSE	FALSE	FALSE	FALSE	FALSE	FALSE	FALSE	FALSE	EIV	EIVL	E	I	V	L	[]	[]
A0A0C4DH25	KVD20	Immunoglobulin kappa variable 3D-20	IGKV3D-20		20	0	0	0	2_Neutral	0	0	SIGNAL 1..20; /evidence="ECO:0000255"		DISULFID 43..109; /evidence="ECO:0000255|PROSITE-ProRule:PRU00114"			PS50835;	TRUE	FALSE	FALSE	FALSE	FALSE	FALSE	FALSE	FALSE	FALSE	FALSE	EIV	EIVL	E	I	V	L	[]	[]
A0A0C4DH26	KVD41	Probable non-functional immunoglobulin kappa variable 6D-41	IGKV6D-41		20	0	0	0	2_Neutral	0	0	SIGNAL 1..20; /evidence="ECO:0000255"		DISULFID 43..108; /evidence="ECO:0000255|PROSITE-ProRule:PRU00114"			PS50835;	TRUE	FALSE	FALSE	FALSE	FALSE	FALSE	FALSE	FALSE	FALSE	FALSE	DVV	DVVM	D	V	V	M	[]	[]
A0A0C4DH27	TRGV8	T cell receptor gamma variable 8	TRGV8 TCRGV8		17	6	0	6	2_Neutral	0	0	SIGNAL 1..17; /evidence="ECO:0000255"		DISULFID 41..113; /evidence="ECO:0000255|PROSITE-ProRule:PRU00114"			PS50835;	TRUE	FALSE	FALSE	FALSE	FALSE	FALSE	FALSE	FALSE	FALSE	FALSE	KSS	KSSN	K	S	S	N	[]	[]
A0A0C4DH28	TRGV4	T cell receptor gamma variable 4	TRGV4 TCRGV4		17	6	0	6	2_Neutral	0	0	SIGNAL 1..17; /evidence="ECO:0000255"		DISULFID 41..113; /evidence="ECO:0000255|PROSITE-ProRule:PRU00114"			PS50835;	TRUE	FALSE	FALSE	FALSE	FALSE	FALSE	FALSE	FALSE	FALSE	FALSE	KSS	KSSN	K	S	S	N	[]	[]
A0A0C4DH29	HV103	Immunoglobulin heavy variable 1-3	IGHV1-3		19	-5	0	-5	1_NegNeu	0	0	SIGNAL 1..19; /evidence="ECO:0000255"		DISULFID 41..115; /evidence="ECO:0000255|PROSITE-ProRule:PRU00114"		antigen binding [GO:0003823]	PS50835;	TRUE	FALSE	FALSE	FALSE	FALSE	FALSE	FALSE	FALSE	FALSE	FALSE	QVQ	QVQL	Q	V	Q	L	[]	[]
A0A0C4DH30	HV316	Probable non-functional immunoglobulin heavy variable 3-16	IGHV3-16		19	-5	0	-5	1_NegNeu	0	0	SIGNAL 1..19; /evidence="ECO:0000255"		DISULFID 41..115; /evidence="ECO:0000255|PROSITE-ProRule:PRU00114"		antigen binding [GO:0003823]	PS50835;	TRUE	FALSE	FALSE	FALSE	FALSE	FALSE	FALSE	FALSE	FALSE	FALSE	EVQ	EVQL	E	V	Q	L	[]	[]
A0A0C4DH31	HV118	Immunoglobulin heavy variable 1-18	IGHV1-18		19	-5	0	-5	1_NegNeu	0	0	SIGNAL 1..19; /evidence="ECO:0000255"		DISULFID 41..115; /evidence="ECO:0000255|PROSITE-ProRule:PRU00114"		antigen binding [GO:0003823]	PS50835;	TRUE	FALSE	FALSE	FALSE	FALSE	FALSE	FALSE	FALSE	FALSE	FALSE	QVQ	QVQL	Q	V	Q	L	[]	[]
A0A0C4DH32	HV320	Immunoglobulin heavy variable 3-20	IGHV3-20		19	-5	0	-5	1_NegNeu	0	0	SIGNAL 1..19; /evidence="ECO:0000255"		DISULFID 41..115; /evidence="ECO:0000255|PROSITE-ProRule:PRU00114"		antigen binding [GO:0003823]	PS50835;	TRUE	FALSE	FALSE	FALSE	FALSE	FALSE	FALSE	FALSE	FALSE	FALSE	EVQ	EVQL	E	V	Q	L	[]	[]
A0A0C4DH33	HV124	Immunoglobulin heavy variable 1-24	IGHV1-24		19	-5	0	-5	1_NegNeu	0	0	SIGNAL 1..19; /evidence="ECO:0000255"		DISULFID 41..115; /evidence="ECO:0000255|PROSITE-ProRule:PRU00114"		antigen binding [GO:0003823]	PS50835;	TRUE	FALSE	FALSE	FALSE	FALSE	FALSE	FALSE	FALSE	FALSE	FALSE	QVQ	QVQL	Q	V	Q	L	[]	[]
A0A0C4DH34	HV428	Immunoglobulin heavy variable 4-28	IGHV4-28		19	-5	0	-5	1_NegNeu	0	0	SIGNAL 1..19; /evidence="ECO:0000255"		DISULFID 41..115; /evidence="ECO:0000255|PROSITE-ProRule:PRU00114"		antigen binding [GO:0003823]	PS50835;	TRUE	FALSE	FALSE	FALSE	FALSE	FALSE	FALSE	FALSE	FALSE	FALSE	QVQ	QVQL	Q	V	Q	L	[]	[]
A0A0C4DH35	HV335	Probable non-functional immunoglobulin heavy variable 3-35	IGHV3-35		19	-5	0	-5	1_NegNeu	0	0	SIGNAL 1..19; /evidence="ECO:0000255"		DISULFID 41..115; /evidence="ECO:0000255|PROSITE-ProRule:PRU00114"		antigen binding [GO:0003823]	PS50835;	TRUE	FALSE	FALSE	FALSE	FALSE	FALSE	FALSE	FALSE	FALSE	FALSE	EVQ	EVQL	E	V	Q	L	[]	[]
A0A0C4DH36	HV338	Probable non-functional immunoglobulin heavy variable 3-38	IGHV3-38		19	-5	0	-5	1_NegNeu	1	0	SIGNAL 1..19; /evidence="ECO:0000255"		DISULFID 41..113; /evidence="ECO:0000255|PROSITE-ProRule:PRU00114"		antigen binding [GO:0003823]	PS50835;	TRUE	FALSE	FALSE	TRUE	FALSE	FALSE	FALSE	FALSE	FALSE	FALSE	EVQ	EVQL	E	V	Q	L	['SRKGRF']	[]
A0A0C4DH38	HV551	Immunoglobulin heavy variable 5-51	IGHV5-51		19	-5	0	-5	1_NegNeu	0	0	SIGNAL 1..19; /evidence="ECO:0000255"		DISULFID 41..115; /evidence="ECO:0000255|PROSITE-ProRule:PRU00114"		antigen binding [GO:0003823]	PS50835;	TRUE	FALSE	FALSE	FALSE	FALSE	FALSE	FALSE	FALSE	FALSE	FALSE	EVQ	EVQL	E	V	Q	L	[]	[]
A0A0C4DH39	HV158	Immunoglobulin heavy variable 1-58	IGHV1-58		19	-5	0	-5	1_NegNeu	0	0	SIGNAL 1..19; /evidence="ECO:0000255"		DISULFID 41..115; /evidence="ECO:0000255|PROSITE-ProRule:PRU00114"		antigen binding [GO:0003823]	PS50835;	TRUE	FALSE	FALSE	FALSE	FALSE	FALSE	FALSE	FALSE	FALSE	FALSE	QMQ	QMQL	Q	M	Q	L	[]	[]
A0A0C4DH41	HV461	Immunoglobulin heavy variable 4-61	IGHV4-61		19	-5	0	-5	1_NegNeu	0	0	SIGNAL 1..19; /evidence="ECO:0000255"		DISULFID 41..116; /evidence="ECO:0000255|PROSITE-ProRule:PRU00114"		antigen binding [GO:0003823]	PS50835;	TRUE	FALSE	FALSE	FALSE	FALSE	FALSE	FALSE	FALSE	FALSE	FALSE	QVQ	QVQL	Q	V	Q	L	[]	[]
A0A0C4DH42	HV366	Immunoglobulin heavy variable 3-66	IGHV3-66		19	-5	0	-5	1_NegNeu	0	0	SIGNAL 1..19; /evidence="ECO:0000255"		DISULFID 41..114; /evidence="ECO:0000255|PROSITE-ProRule:PRU00114"		antigen binding [GO:0003823]	PS50835;	TRUE	FALSE	FALSE	FALSE	FALSE	FALSE	FALSE	FALSE	FALSE	FALSE	EVQ	EVQL	E	V	Q	L	[]	[]
A0A0C4DH43	HV70D	Immunoglobulin heavy variable 2-70D	IGHV2-70D		19	-3	0	-3	1_NegNeu	0	0	SIGNAL 1..19; /evidence="ECO:0000255"		DISULFID 41..116; /evidence="ECO:0000255|PROSITE-ProRule:PRU00114"		antigen binding [GO:0003823]	PS50835;	TRUE	FALSE	FALSE	FALSE	FALSE	FALSE	FALSE	FALSE	FALSE	FALSE	QVT	QVTL	Q	V	T	L	[]	[]
A0A0C4DH55	KVD07	Immunoglobulin kappa variable 3D-7	IGKV3D-7		23	0	0	0	2_Neutral	0	0	SIGNAL 1..23; /evidence="ECO:0000255"		DISULFID 46..112; /evidence="ECO:0000255|PROSITE-ProRule:PRU00114"			PS50835;	TRUE	FALSE	FALSE	FALSE	FALSE	FALSE	FALSE	FALSE	FALSE	FALSE	EIV	EIVM	E	I	V	M	[]	[]
A0A0C4DH59	TVB54	T cell receptor beta variable 5-4	TRBV5-4		21	4	5	4	2_Neutral	0	0	SIGNAL 1..21; /evidence="ECO:0000255"		DISULFID 42..110; /evidence="ECO:0000255|PROSITE-ProRule:PRU00114"			PS50835;	TRUE	FALSE	FALSE	FALSE	FALSE	FALSE	FALSE	FALSE	FALSE	FALSE	GVT	GVTQ	G	V	T	Q	[]	[]
A0A0C4DH67	KV108	Immunoglobulin kappa variable 1-8	IGKV1-8		20	10	0	10	3_PosNeu	0	0	SIGNAL 1..20; /evidence="ECO:0000255"		DISULFID 43..108; /evidence="ECO:0000255|PROSITE-ProRule:PRU00114"			PS50835;	TRUE	FALSE	FALSE	FALSE	FALSE	FALSE	FALSE	FALSE	FALSE	FALSE	AIR	AIRM	A	I	R	M	[]	[]
A0A0C4DH68	KV224	Immunoglobulin kappa variable 2-24	IGKV2-24		19	2	0	2	2_Neutral	0	0	SIGNAL 1..19; /evidence="ECO:0000255"		DISULFID 43..113; /evidence="ECO:0000255|PROSITE-ProRule:PRU00114"			PS50835;	TRUE	FALSE	FALSE	FALSE	FALSE	FALSE	FALSE	FALSE	FALSE	FALSE	GDI	GDIV	G	D	I	V	[]	[]
A0A0C4DH69	KV109	Immunoglobulin kappa variable 1-9	IGKV1-9		22	-5	0	-5	1_NegNeu	0	0	SIGNAL 1..22; /evidence="ECO:0000255"		DISULFID 45..110; /evidence="ECO:0000255|PROSITE-ProRule:PRU00114"			PS50835;	TRUE	FALSE	FALSE	FALSE	FALSE	FALSE	FALSE	FALSE	FALSE	FALSE	DIQ	DIQL	D	I	Q	L	[]	[]
A0A0C4DH72	KV106	Immunoglobulin kappa variable 1-6	IGKV1-6		22	5	0	5	2_Neutral	0	0	SIGNAL 1..22; /evidence="ECO:0000255"		DISULFID 45..110; /evidence="ECO:0000255|PROSITE-ProRule:PRU00114"			PS50835;	TRUE	FALSE	FALSE	FALSE	FALSE	FALSE	FALSE	FALSE	FALSE	FALSE	AIQ	AIQM	A	I	Q	M	[]	[]
A0A0C4DH73	KV112	Immunoglobulin kappa variable 1-12	IGKV1-12		22	-5	0	-5	1_NegNeu	0	0	SIGNAL 1..22; /evidence="ECO:0000255"		DISULFID 45..110; /evidence="ECO:0000255|PROSITE-ProRule:PRU00114"			PS50835;	TRUE	FALSE	FALSE	FALSE	FALSE	FALSE	FALSE	FALSE	FALSE	FALSE	DIQ	DIQM	D	I	Q	M	[]	[]
A0A0G2JMI3	HV692	Immunoglobulin heavy variable 1-69-2	IGHV1-69-2		19	-5	0	-5	1_NegNeu	0	0	SIGNAL 1..19; /evidence="ECO:0000255"		DISULFID 41..115; /evidence="ECO:0000255|PROSITE-ProRule:PRU00114"		antigen binding [GO:0003823]	PS50835;	TRUE	FALSE	FALSE	FALSE	FALSE	FALSE	FALSE	FALSE	FALSE	FALSE	EVQ	EVQL	E	V	Q	L	[]	[]
A0A0G2JS06	LV539	Immunoglobulin lambda variable 5-39	IGLV5-39		19	5	0	5	2_Neutral	0	0	SIGNAL 1..19; /evidence="ECO:0000255"		DISULFID 41..115; /evidence="ECO:0000255|PROSITE-ProRule:PRU00114"			PS50835;	TRUE	FALSE	FALSE	FALSE	FALSE	FALSE	FALSE	FALSE	FALSE	FALSE	QPV	QPVL	Q	P	V	L	[]	[]
A0A0J9YVY3	HV741	Immunoglobulin heavy variable 7-4-1	IGHV7-4-1		19	-5	0	-5	1_NegNeu	0	0	SIGNAL 1..19; /evidence="ECO:0000255"		DISULFID 41..115; /evidence="ECO:0000255|PROSITE-ProRule:PRU00114"		antigen binding [GO:0003823]	PS50835;	TRUE	FALSE	FALSE	FALSE	FALSE	FALSE	FALSE	FALSE	FALSE	FALSE	QVQ	QVQL	Q	V	Q	L	[]	[]
A0A0J9YX35	HV64D	Immunoglobulin heavy variable 3-64D	IGHV3-64D		19	-5	0	-5	1_NegNeu	0	0	SIGNAL 1..19; /evidence="ECO:0000255"		DISULFID 41..115; /evidence="ECO:0000255|PROSITE-ProRule:PRU00114"		antigen binding [GO:0003823]	PS50835;	TRUE	FALSE	FALSE	FALSE	FALSE	FALSE	FALSE	FALSE	FALSE	FALSE	EVQ	EVQL	E	V	Q	L	[]	[]
A0A0J9YX75	TVB69	T cell receptor beta variable 6-9	TRBV6-9		21	4	5	4	2_Neutral	0	0	SIGNAL 1..21; /evidence="ECO:0000255"		DISULFID 42..110; /evidence="ECO:0000255|PROSITE-ProRule:PRU00114"			PS50835;	TRUE	FALSE	FALSE	FALSE	FALSE	FALSE	FALSE	FALSE	FALSE	FALSE	GVT	GVTQ	G	V	T	Q	[]	[]
A0A0J9YXV3	GREP1	Glycine-rich extracellular protein 1 (Long intergenic non-protein coding RNA 514)	GREP1 LINC00514		22	0	15	15	4_Positive	1	0	SIGNAL 1..22; /evidence="ECO:0000255"						FALSE	FALSE	FALSE	TRUE	FALSE	FALSE	FALSE	FALSE	FALSE	FALSE	GLP	GLPL	G	L	P	L	['GKRLRA']	[]
A0A0J9YXX1	HV5X1	Immunoglobulin heavy variable 5-10-1	IGHV5-10-1		19	-5	0	-5	1_NegNeu	0	0	SIGNAL 1..19; /evidence="ECO:0000255"		DISULFID 41..115; /evidence="ECO:0000255|PROSITE-ProRule:PRU00114"		antigen binding [GO:0003823]	PS50835;	TRUE	FALSE	FALSE	FALSE	FALSE	FALSE	FALSE	FALSE	FALSE	FALSE	EVQ	EVQL	E	V	Q	L	[]	[]
A0A0J9YXY3	TVB62	T cell receptor beta variable 6-2	TRBV6-2		21	4	5	4	2_Neutral	0	0	SIGNAL 1..21; /evidence="ECO:0000255"		DISULFID 42..110; /evidence="ECO:0000255|PROSITE-ProRule:PRU00114"			PS50835;	TRUE	FALSE	FALSE	FALSE	FALSE	FALSE	FALSE	FALSE	FALSE	FALSE	GVT	GVTQ	G	V	T	Q	[]	[]
A0A0K0K1A3	TVBJ1	T cell receptor beta variable 10-1	TRBV10-1		21	-3	0	-3	1_NegNeu	0	0	SIGNAL 1..21; /evidence="ECO:0000255"		DISULFID 42..110; /evidence="ECO:0000255|PROSITE-ProRule:PRU00114"			PS50835;	TRUE	FALSE	FALSE	FALSE	FALSE	FALSE	FALSE	FALSE	FALSE	FALSE	EIT	EITQ	E	I	T	Q	[]	[]
A0A0K0K1A5	TVB65	T cell receptor beta variable 6-5	TRBV6-5		21	4	5	4	2_Neutral	0	0	SIGNAL 1..21; /evidence="ECO:0000255"		DISULFID 42..110; /evidence="ECO:0000269|PubMed:15837811, ECO:0000269|PubMed:26875526, ECO:0000269|PubMed:8906788, ECO:0000269|PubMed:9586631, ECO:0007744|PDB:1AO7, ECO:0007744|PDB:1BD2, ECO:0007744|PDB:2BNQ, ECO:0007744|PDB:2BNR, ECO:0007744|PDB:2BNU, ECO:0007744|PDB:4WWK"			PS50835;	TRUE	FALSE	FALSE	FALSE	FALSE	FALSE	FALSE	FALSE	FALSE	FALSE	GVT	GVTQ	G	V	T	Q	[]	[]
A0A0K0K1B3	TVB30	T cell receptor beta variable 30	TRBV30		18	0	0	0	2_Neutral	0	0	SIGNAL 1..18; /evidence="ECO:0000255"		DISULFID 40..108; /evidence="ECO:0000255|PROSITE-ProRule:PRU00114"			PS50835;	TRUE	FALSE	FALSE	FALSE	FALSE	FALSE	FALSE	FALSE	FALSE	FALSE	QTI	QTIH	Q	T	I	H	[]	[]
A0A0K0K1C0	TVBK1	T cell receptor beta variable 11-1	TRBV11-1		21	0	0	0	2_Neutral	0	0	SIGNAL 1..21; /evidence="ECO:0000255"		DISULFID 42..111; /evidence="ECO:0000255|PROSITE-ProRule:PRU00114"			PS50835;	TRUE	FALSE	FALSE	FALSE	FALSE	FALSE	FALSE	FALSE	FALSE	FALSE	EVA	EVAQ	E	V	A	Q	[]	[]
A0A0K0K1C4	TVB27	T cell receptor beta variable 27	TRBV27		21	-3	0	-3	1_NegNeu	1	0	SIGNAL 1..21; /evidence="ECO:0000255"		DISULFID 42..110; /evidence="ECO:0000255|PROSITE-ProRule:PRU00114"			PS50835;	TRUE	FALSE	FALSE	TRUE	FALSE	FALSE	FALSE	FALSE	FALSE	FALSE	QVT	QVTQ	Q	V	T	Q	['SRKEKR']	[]
A0A0K0K1D8	TVB61	T cell receptor beta variable 6-1	TRBV6-1		21	4	5	4	2_Neutral	0	0	SIGNAL 1..21; /evidence="ECO:0000255"		DISULFID 42..110; /evidence="ECO:0000255|PROSITE-ProRule:PRU00114"			PS50835;	TRUE	FALSE	FALSE	FALSE	FALSE	FALSE	FALSE	FALSE	FALSE	FALSE	GVT	GVTQ	G	V	T	Q	[]	[]
A0A0K0K1E9	TVB77	T cell receptor beta variable 7-7	TRBV7-7		21	4	7	4	2_Neutral	0	0	SIGNAL 1..21; /evidence="ECO:0000255"		DISULFID 42..111; /evidence="ECO:0000255|PROSITE-ProRule:PRU00114"			PS50835;	TRUE	FALSE	FALSE	FALSE	FALSE	FALSE	FALSE	FALSE	FALSE	FALSE	GVS	GVSQ	G	V	S	Q	[]	[]
A0A0K0K1G6	TVBJ3	T cell receptor beta variable 10-3	TRBV10-3		21	4	5	4	2_Neutral	0	0	SIGNAL 1..21; /evidence="ECO:0000255"		DISULFID 42..110; /evidence="ECO:0000255|PROSITE-ProRule:PRU00114"			PS50835;	TRUE	FALSE	FALSE	FALSE	FALSE	FALSE	FALSE	FALSE	FALSE	FALSE	GIT	GITQ	G	I	T	Q	[]	[]
A0A0K0K1G8	TVBJ2	T cell receptor beta variable 10-2	TRBV10-2		21	4	5	4	2_Neutral	0	0	SIGNAL 1..21; /evidence="ECO:0000255"		DISULFID 42..110; /evidence="ECO:0000255|PROSITE-ProRule:PRU00114"			PS50835;	TRUE	FALSE	FALSE	FALSE	FALSE	FALSE	FALSE	FALSE	FALSE	FALSE	GIT	GITQ	G	I	T	Q	[]	[]
A0A1B0GTC6	CC085	Uncharacterized protein C3orf85	C3orf85		20	12	0	12	4_Positive	0	0	SIGNAL 1..20; /evidence="ECO:0000255"						FALSE	FALSE	FALSE	FALSE	FALSE	FALSE	FALSE	FALSE	FALSE	FALSE	APF	APFL	A	P	F	L	[]	[]
A0A1B0GTK4	F237A	Protein FAM237A	FAM237A		33	4	0	4	2_Neutral	0	0	SIGNAL 1..33; /evidence="ECO:0000305|PubMed:32713278"						FALSE	FALSE	FALSE	FALSE	FALSE	FALSE	FALSE	FALSE	FALSE	FALSE	HSQ	HSQT	H	S	Q	T	[]	[]
A0A1B0GTL2	CT204	Uncharacterized protein C20orf204	C20orf204 PRR17		23	5	0	5	2_Neutral	2	1	SIGNAL 1..23; /evidence="ECO:0000255"						FALSE	FALSE	FALSE	TRUE	FALSE	FALSE	FALSE	FALSE	FALSE	FALSE	YSP	YSPA	Y	S	P	A	['GRRGRP', 'SRRPKM']	['ARRRGGRR']
A0A1B0GTR0	EDD13	Epididymal protein 13	EDDM13		23	-2	0	-2	2_Neutral	0	0	SIGNAL 1..23; /evidence="ECO:0000255"						FALSE	FALSE	FALSE	FALSE	FALSE	FALSE	FALSE	FALSE	FALSE	FALSE	CTP	CTPR	C	T	P	R	[]	[]
A0A1B0GUY1	MRCOL	MARCO-like protein	MARCOL		20	-3	0	-3	1_NegNeu	0	0	SIGNAL 1..20; /evidence="ECO:0000255"				extracellular matrix structural constituent conferring tensile strength [GO:0030020]		FALSE	FALSE	FALSE	FALSE	FALSE	FALSE	FALSE	FALSE	FALSE	FALSE	QIS	QISN	Q	I	S	N	[]	[]
A0A1B0GVD1	F237B	Protein FAM237B	FAM237B		24	-10	0	-10	1_NegNeu	0	0	SIGNAL 1..24; /evidence="ECO:0000305|PubMed:32713278"						FALSE	FALSE	FALSE	FALSE	FALSE	FALSE	FALSE	FALSE	FALSE	FALSE	DFE	DFEF	D	F	E	F	[]	[]
A0A1B0GVG4	CC194	Coiled-coil domain-containing protein 194	CCDC194		42	10	0	10	3_PosNeu	1	0	SIGNAL 1..42; /evidence="ECO:0000255"						FALSE	FALSE	FALSE	TRUE	FALSE	FALSE	FALSE	FALSE	FALSE	FALSE	ARG	ARGP	A	R	G	P	['ARRARG']	[]
A0A1B0GVH4	PRS51	Serine protease-like protein 51	PRSS51		16	-8	0	-8	1_NegNeu	0	0	SIGNAL 1..16; /evidence="ECO:0000255"		DISULFID 64..80; /evidence="ECO:0000255|PROSITE-ProRule:PRU00274"; DISULFID 157..170; /evidence="ECO:0000255|PROSITE-ProRule:PRU00274"		serine-type endopeptidase activity [GO:0004252]	PS00134;	TRUE	FALSE	FALSE	FALSE	FALSE	FALSE	FALSE	FALSE	FALSE	FALSE	QDN	QDNP	Q	D	N	P	[]	[]
A0A1B0GX31	TVB76	T cell receptor beta variable 7-6	TRBV7-6		21	4	7	4	2_Neutral	0	0	SIGNAL 1..21; /evidence="ECO:0000255"		DISULFID 42..111; /evidence="ECO:0000255|PROSITE-ProRule:PRU00114"			PS50835;	TRUE	FALSE	FALSE	FALSE	FALSE	FALSE	FALSE	FALSE	FALSE	FALSE	GVS	GVSQ	G	V	S	Q	[]	[]
A0A1B0GX49	TVB64	T cell receptor beta variable 6-4	TRBV6-4		21	4	5	4	2_Neutral	0	0	SIGNAL 1..21; /evidence="ECO:0000255"		DISULFID 42..110; /evidence="ECO:0000255|PROSITE-ProRule:PRU00114"			PS50835;	TRUE	FALSE	FALSE	FALSE	FALSE	FALSE	FALSE	FALSE	FALSE	FALSE	GIT	GITQ	G	I	T	Q	[]	[]
A0A1B0GX51	TVB78	T cell receptor beta variable 7-8	TRBV7-8		21	4	7	4	2_Neutral	0	0	SIGNAL 1..21; /evidence="ECO:0000255"		DISULFID 42..111; /evidence="ECO:0000255|PROSITE-ProRule:PRU00114"			PS50835;	TRUE	FALSE	FALSE	FALSE	FALSE	FALSE	FALSE	FALSE	FALSE	FALSE	GVS	GVSQ	G	V	S	Q	[]	[]
A0A1B0GX56	TRDV1	T cell receptor delta variable 1	TRDV1		21	0	0	0	2_Neutral	0	0	SIGNAL 1..21; /evidence="ECO:0000255"		DISULFID 43..111; /evidence="ECO:0000255|PROSITE-ProRule:PRU00114"			PS50835;	TRUE	FALSE	FALSE	FALSE	FALSE	FALSE	FALSE	FALSE	FALSE	FALSE	QKV	QKVT	Q	K	V	T	[]	[]
A0A1B0GX68	TVB2	T cell receptor beta variable 2	TRBV2		19	-5	0	-5	1_NegNeu	0	0	SIGNAL 1..19; /evidence="ECO:0000255"		DISULFID 42..111; /evidence="ECO:0000255|PROSITE-ProRule:PRU00114"			PS50835;	TRUE	FALSE	FALSE	FALSE	FALSE	FALSE	FALSE	FALSE	FALSE	FALSE	EPE	EPEV	E	P	E	V	[]	[]
A0A1B0GX78	TVBL5	T cell receptor beta variable 12-5	TRBV12-5		21	7	0	7	2_Neutral	0	0	SIGNAL 1..21; /evidence="ECO:0000255"		DISULFID 42..111; /evidence="ECO:0000255|PROSITE-ProRule:PRU00114"			PS50835;	TRUE	FALSE	FALSE	FALSE	FALSE	FALSE	FALSE	FALSE	FALSE	FALSE	RVT	RVTQ	R	V	T	Q	[]	[]
A0A1B0GX95	TVB74	T cell receptor beta variable 7-4	TRBV7-4		21	4	7	4	2_Neutral	1	0	SIGNAL 1..21; /evidence="ECO:0000255"		DISULFID 42..111; /evidence="ECO:0000255|PROSITE-ProRule:PRU00114"			PS50835;	TRUE	FALSE	FALSE	TRUE	FALSE	FALSE	FALSE	FALSE	FALSE	FALSE	GVS	GVSQ	G	V	S	Q	['AKRGRD']	[]
A0A1B0GXF2	TVB72	T cell receptor beta variable 7-2	TRBV7-2		21	4	7	4	2_Neutral	0	0	SIGNAL 1..21; /evidence="ECO:0000255"		DISULFID 42..111; /evidence="ECO:0000255|PROSITE-ProRule:PRU00114"			PS50835;	TRUE	FALSE	FALSE	FALSE	FALSE	FALSE	FALSE	FALSE	FALSE	FALSE	GVS	GVSQ	G	V	S	Q	[]	[]
A0A1W2PP97	THSD8	Thrombospondin type-1 domain-containing protein 8	THSD8		21	10	0	10	3_PosNeu	0	0	SIGNAL 1..21; /evidence="ECO:0000255"					PS50092;	FALSE	FALSE	FALSE	FALSE	FALSE	FALSE	FALSE	FALSE	FALSE	FALSE	ALV	ALVY	A	L	V	Y	[]	[]
A0A2R8Y4Y8	OSP4B	Oocyte-secreted protein 4B	OOSP4B		13	-5	-5	-5	1_NegNeu	1	0	SIGNAL 1..13; /evidence="ECO:0000255"						FALSE	FALSE	FALSE	TRUE	FALSE	FALSE	FALSE	FALSE	FALSE	FALSE	SDD	SDDW	S	D	D	W	['VKRLKF']	[]
A0A2R8YFL7	OSP4A	Oocyte-secreted protein 4A	OOSP4A		19	-2	0	-2	2_Neutral	0	0	SIGNAL 1..19; /evidence="ECO:0000255"						FALSE	FALSE	FALSE	FALSE	FALSE	FALSE	FALSE	FALSE	FALSE	FALSE	LQD	LQDL	L	Q	D	L	[]	[]
A0A2R8YFM6	OOSP3	Oocyte-secreted protein 3	OOSP3		22	2	0	2	2_Neutral	0	0	SIGNAL 1..22; /evidence="ECO:0000255"						FALSE	FALSE	FALSE	FALSE	FALSE	FALSE	FALSE	FALSE	FALSE	FALSE	ESV	ESVS	E	S	V	S	[]	[]
A0A411D538	SCPPQ	Secretory calcium-binding phosphoprotein proline-glutamine rich 1	SCPPPQ1		15	15	0	15	4_Positive	0	0	SIGNAL 1..15; /evidence="ECO:0000255"						FALSE	FALSE	FALSE	FALSE	FALSE	FALSE	FALSE	FALSE	FALSE	FALSE	LPI	LPIP	L	P	I	P	[]	[]
A0A494C103	SPADH	CUB domain-containing protein	SPADH		21	5	0	5	2_Neutral	0	0	SIGNAL 1..21; /evidence="ECO:0000255"		DISULFID 30..51; /evidence="ECO:0000255|PROSITE-ProRule:PRU00059"; DISULFID 75..96; /evidence="ECO:0000255|PROSITE-ProRule:PRU00059"			PS01180;	TRUE	FALSE	FALSE	FALSE	FALSE	FALSE	FALSE	FALSE	FALSE	FALSE	PFA	PFAT	P	F	A	T	[]	[]
A0A539	TVB42	T cell receptor beta variable 4-2	TRBV4-2 TCRBV7S3A2 TCRBV7S3A2T		21	4	5	4	2_Neutral	0	0	SIGNAL 1..21; /evidence="ECO:0000255"		DISULFID 42..110; /evidence="ECO:0000255|PROSITE-ProRule:PRU00114"			PS50835;	TRUE	FALSE	FALSE	FALSE	FALSE	FALSE	FALSE	FALSE	FALSE	FALSE	GVT	GVTQ	G	V	T	Q	[]	[]
A0A576	TVB31	T cell receptor beta variable 3-1	TRBV3-1 TCRBV9S1A1T		21	7	0	7	2_Neutral	0	0	SIGNAL 1..21; /evidence="ECO:0000255"		DISULFID 42..110; /evidence="ECO:0000255|PROSITE-ProRule:PRU00114"			PS50835;	TRUE	FALSE	FALSE	FALSE	FALSE	FALSE	FALSE	FALSE	FALSE	FALSE	AVS	AVSQ	A	V	S	Q	[]	[]
A0A577	TVB41	T cell receptor beta variable 4-1	TRBV4-1 TCRBV7S1A1N2T		21	-3	0	-3	1_NegNeu	0	0	SIGNAL 1..21; /evidence="ECO:0000255"		DISULFID 42..110; /evidence="ECO:0000255|PROSITE-ProRule:PRU00114"			PS50835;	TRUE	FALSE	FALSE	FALSE	FALSE	FALSE	FALSE	FALSE	FALSE	FALSE	EVT	EVTQ	E	V	T	Q	[]	[]
A0A578	TVB51	T cell receptor beta variable 5-1	TRBV5-1 TCRBV5S1A1T		21	4	5	4	2_Neutral	0	0	SIGNAL 1..21; /evidence="ECO:0000255"		DISULFID 42..110; /evidence="ECO:0000255|PROSITE-ProRule:PRU00114, ECO:0000269|PubMed:26758806, ECO:0007744|PDB:5BRZ, ECO:0007744|PDB:5BS0"			PS50835;	TRUE	FALSE	FALSE	FALSE	FALSE	FALSE	FALSE	FALSE	FALSE	FALSE	GVT	GVTQ	G	V	T	Q	[]	[]
A0A584	TVBK2	T cell receptor beta variable 11-2	TRBV11-2 TCRBV21S3A2N2T		21	7	5	7	2_Neutral	0	0	SIGNAL 1..21; /evidence="ECO:0000255"		DISULFID 42..111; /evidence="ECO:0000255|PROSITE-ProRule:PRU00114"				TRUE	FALSE	FALSE	FALSE	FALSE	FALSE	FALSE	FALSE	FALSE	FALSE	GVA	GVAQ	G	V	A	Q	[]	[]
A0A589	TVB43	T cell receptor beta variable 4-3	TRBV4-3 TCRBV7S2A1N4T		21	4	5	4	2_Neutral	0	0	SIGNAL 1..21; /evidence="ECO:0000255"		DISULFID 42..110; /evidence="ECO:0000255|PROSITE-ProRule:PRU00114"			PS50835;	TRUE	FALSE	FALSE	FALSE	FALSE	FALSE	FALSE	FALSE	FALSE	FALSE	GVT	GVTQ	G	V	T	Q	[]	[]
A0A597	TVB55	T cell receptor beta variable 5-5	TRBV5-5 TCRBV5S3A2T		21	4	5	4	2_Neutral	0	0	SIGNAL 1..21; /evidence="ECO:0000255"		DISULFID 42..110; /evidence="ECO:0000255|PROSITE-ProRule:PRU00114"			PS50835;	TRUE	FALSE	FALSE	FALSE	FALSE	FALSE	FALSE	FALSE	FALSE	FALSE	GVT	GVTQ	G	V	T	Q	[]	[]
A0A599	TVB56	T cell receptor beta variable 5-6	TRBV5-6 TCRBV5S2		21	4	5	4	2_Neutral	0	0	SIGNAL 1..21; /evidence="ECO:0000255"		DISULFID 42..110; /evidence="ECO:0000255|PROSITE-ProRule:PRU00114"			PS50835;	TRUE	FALSE	FALSE	FALSE	FALSE	FALSE	FALSE	FALSE	FALSE	FALSE	GVT	GVTQ	G	V	T	Q	[]	[]
A0A5A2	TVB58	T cell receptor beta variable 5-8	TRBV5-8 TCRBV5S4A2T		21	4	5	4	2_Neutral	0	0	SIGNAL 1..21; /evidence="ECO:0000255"		DISULFID 42..110; /evidence="ECO:0000255|PROSITE-ProRule:PRU00114"			PS50835;	TRUE	FALSE	FALSE	FALSE	FALSE	FALSE	FALSE	FALSE	FALSE	FALSE	GVT	GVTQ	G	V	T	Q	[]	[]
A0A5A6	TVBK3	T cell receptor beta variable 11-3	TRBV11-3 TCRBV21S2A2		21	7	5	7	2_Neutral	0	0	SIGNAL 1..21; /evidence="ECO:0000255"		DISULFID 42..111; /evidence="ECO:0000255|PROSITE-ProRule:PRU00114"				TRUE	FALSE	FALSE	FALSE	FALSE	FALSE	FALSE	FALSE	FALSE	FALSE	GVV	GVVQ	G	V	V	Q	[]	[]
A0A5B0	TVB14	T cell receptor beta variable 14	TRBV14 TCRBV14S1 TCRBV16S1A1N1		21	4	5	4	2_Neutral	0	0	SIGNAL 1..21; /evidence="ECO:0000255"		DISULFID 42..111; /evidence="ECO:0000255|PROSITE-ProRule:PRU00114"			PS50835;	TRUE	FALSE	FALSE	FALSE	FALSE	FALSE	FALSE	FALSE	FALSE	FALSE	GVT	GVTQ	G	V	T	Q	[]	[]
A0A5B6	TVB28	T cell receptor beta variable 28	TRBV28 TCRBV3S1		26	12	10	12	4_Positive	1	0	SIGNAL 1..26; /evidence="ECO:0000255"		DISULFID 42..110; /evidence="ECO:0000255|PROSITE-ProRule:PRU00114, ECO:0000269|Ref.9, ECO:0007744|PDB:4ZDH"		peptide antigen binding [GO:0042605]	PS50835;	TRUE	FALSE	FALSE	TRUE	FALSE	FALSE	FALSE	FALSE	FALSE	FALSE	SRY	SRYL	S	R	Y	L	['EKKERF']	[]
A0A5B7	TVB29	T cell receptor beta variable 29-1	TRBV29-1 TCRBV4S1A1T		16	10	0	10	3_PosNeu	0	0	SIGNAL 1..16; /evidence="ECO:0000255"		DISULFID 38..108; /evidence="ECO:0000255|PROSITE-ProRule:PRU00114"			PS50835;	TRUE	FALSE	FALSE	FALSE	FALSE	FALSE	FALSE	FALSE	FALSE	FALSE	AVI	AVIS	A	V	I	S	[]	[]
A0JD32	TV382	T cell receptor alpha variable 38-2/delta variable 8	TRAV38-2DV8		21	0	0	0	2_Neutral	0	0	SIGNAL 1..21; /evidence="ECO:0000255"		DISULFID 43..112; /evidence="ECO:0000255|PROSITE-ProRule:PRU00114"			PS50835;	TRUE	FALSE	FALSE	FALSE	FALSE	FALSE	FALSE	FALSE	FALSE	FALSE	QTV	QTVT	Q	T	V	T	[]	[]
A0JD36	TRDV2	T cell receptor delta variable 2	TRDV2 hDV102S1		19	0	0	0	2_Neutral	0	0	SIGNAL 1..19; /evidence="ECO:0000255"		DISULFID 42..111; /evidence="ECO:0000255|PROSITE-ProRule:PRU00114"			PS50835;	TRUE	FALSE	FALSE	FALSE	FALSE	FALSE	FALSE	FALSE	FALSE	FALSE	AIE	AIEL	A	I	E	L	[]	[]
A0JD37	TRDV3	T cell receptor delta variable 3	TRDV3 hDV103S1		18	0	0	0	2_Neutral	0	0	SIGNAL 1..18; /evidence="ECO:0000255"		DISULFID 40..111; /evidence="ECO:0000255|PROSITE-ProRule:PRU00114, ECO:0000269|PubMed:9461220, ECO:0007744|PDB:1TVD"			PS50835;	TRUE	FALSE	FALSE	FALSE	FALSE	FALSE	FALSE	FALSE	FALSE	FALSE	DKV	DKVT	D	K	V	T	[]	[]
A1E959	ODAM	Odontogenic ameloblast-associated protein (Apin)	ODAM APIN		15	15	0	15	4_Positive	0	0	SIGNAL 1..15; /evidence="ECO:0000255"						FALSE	FALSE	FALSE	FALSE	FALSE	FALSE	FALSE	FALSE	FALSE	FALSE	APL	APLI	A	P	L	I	[]	[]
A1KZ92	PXDNL	Probable oxidoreductase PXDNL (EC 1.-.-.-) (Cardiac peroxidase) (Inactive peroxidasin-like protein) (Polysomal ribonuclease 1) (PRM1) (Vascular peroxidase 2)	PXDNL VPO2		23	7	0	7	2_Neutral	2	0	SIGNAL 1..23; /evidence="ECO:0000255"	BINDING 813; /ligand="Ca(2+)"; /ligand_id="ChEBI:CHEBI:29108"; /evidence="ECO:0000255|PROSITE-ProRule:PRU00298"; BINDING 891; /ligand="Ca(2+)"; /ligand_id="ChEBI:CHEBI:29108"; /evidence="ECO:0000255|PROSITE-ProRule:PRU00298"; BINDING 893; /ligand="Ca(2+)"; /ligand_id="ChEBI:CHEBI:29108"; /evidence="ECO:0000255|PROSITE-ProRule:PRU00298"; BINDING 895; /ligand="Ca(2+)"; /ligand_id="ChEBI:CHEBI:29108…	DISULFID 255..305; /evidence="ECO:0000250"; DISULFID 351..398; /evidence="ECO:0000250"; DISULFID 440..488; /evidence="ECO:0000250"; DISULFID 532..580; /evidence="ECO:0000250"; DISULFID 718..734; /evidence="ECO:0000250"; DISULFID 832..842; /evidence="ECO:0000250"; DISULFID 836..859; /evidence="ECO:0000250"; DISULFID 944..953; /evidence="ECO:0000250"; DISULFID 1160..1217; /evidence="ECO:0000250"; D…	1.-.-.-	endonuclease activity [GO:0004519]; heme binding [GO:0020037]; lactoperoxidase activity [GO:0140825]; metal ion binding [GO:0046872]; peroxidase activity [GO:0004601]	PS50835;PS51450;PS50292;PS01208;PS50184;	TRUE	TRUE	FALSE	TRUE	FALSE	FALSE	FALSE	FALSE	TRUE	FALSE	CPS	CPSR	C	P	S	R	['FKKLKN', 'LKRLRL']	[]
A1L453	PRS38	Serine protease 38 (EC 3.4.21.-) (Marapsin-2)	PRSS38 MPN2		32	7	0	7	2_Neutral	0	0	SIGNAL 1..32; /evidence="ECO:0000255"		DISULFID 85..101; /evidence="ECO:0000255|PROSITE-ProRule:PRU00274"; DISULFID 183..251; /evidence="ECO:0000255|PROSITE-ProRule:PRU00274"; DISULFID 214..230; /evidence="ECO:0000255|PROSITE-ProRule:PRU00274"; DISULFID 241..269; /evidence="ECO:0000255|PROSITE-ProRule:PRU00274"	3.4.21.-	serine-type endopeptidase activity [GO:0004252]	PS50240;PS00134;PS00135;	TRUE	FALSE	FALSE	FALSE	TRUE	FALSE	FALSE	FALSE	FALSE	FALSE	LVH	LVHR	L	V	H	R	[]	[]
A1L4H1	SRCRL	Soluble scavenger receptor cysteine-rich domain-containing protein SSC5D (Soluble scavenger protein with 5 SRCR domains) (SSc5D)	SSC5D		16	5	0	5	2_Neutral	0	1	SIGNAL 1..16; /evidence="ECO:0000255"		DISULFID 45..109; /evidence="ECO:0000255|PROSITE-ProRule:PRU00196"; DISULFID 58..119; /evidence="ECO:0000255|PROSITE-ProRule:PRU00196"; DISULFID 89..99; /evidence="ECO:0000255|PROSITE-ProRule:PRU00196"; DISULFID 223..287; /evidence="ECO:0000255|PROSITE-ProRule:PRU00196"; DISULFID 236..297; /evidence="ECO:0000255|PROSITE-ProRule:PRU00196"; DISULFID 267..277; /evidence="ECO:0000255|PROSITE-ProRule:…		extracellular matrix binding [GO:0050840]; fibronectin binding [GO:0001968]; laminin binding [GO:0043236]; scavenger receptor activity [GO:0005044]	PS00420;PS50287;	TRUE	FALSE	FALSE	TRUE	FALSE	FALSE	FALSE	FALSE	FALSE	FALSE	VER	VERL	V	E	R	L	[]	['SRKKSPRP']
A2NJV5	KV229	Immunoglobulin kappa variable 2-29	IGKV2-29		20	0	0	0	2_Neutral	0	0	SIGNAL 1..20; /evidence="ECO:0000255"		DISULFID 43..113; /evidence="ECO:0000255|PROSITE-ProRule:PRU00114"			PS50835;	TRUE	FALSE	FALSE	FALSE	FALSE	FALSE	FALSE	FALSE	FALSE	FALSE	DIV	DIVM	D	I	V	M	[]	[]
A2RUU4	COLL1	Colipase-like protein 1	CLPSL1 C6orf127		23	4	5	4	2_Neutral	0	0	SIGNAL 1..23; /evidence="ECO:0000255"		DISULFID 39..50; /evidence="ECO:0000255|PROSITE-ProRule:PRU00674"; DISULFID 45..61; /evidence="ECO:0000255|PROSITE-ProRule:PRU00674"; DISULFID 49..83; /evidence="ECO:0000255|PROSITE-ProRule:PRU00674"; DISULFID 71..91; /evidence="ECO:0000255|PROSITE-ProRule:PRU00674"; DISULFID 85..107; /evidence="ECO:0000255|PROSITE-ProRule:PRU00674"		enzyme activator activity [GO:0008047]	PS51342;	TRUE	FALSE	FALSE	FALSE	FALSE	FALSE	FALSE	FALSE	FALSE	FALSE	SLS	SLSP	S	L	S	P	[]	[]
A2VEC9	SSPO	SCO-spondin (SCO-spondin pseudogene)	SSPOP KIAA2036 SSPO		17	5	0	5	2_Neutral	4	0	SIGNAL 1..17; /evidence="ECO:0000255"		DISULFID 195..323; /evidence="ECO:0000255|PROSITE-ProRule:PRU00580"; DISULFID 217..361; /evidence="ECO:0000255|PROSITE-ProRule:PRU00580"; DISULFID 239..245; /evidence="ECO:0000255|PROSITE-ProRule:PRU00580"; DISULFID 565..698; /evidence="ECO:0000255|PROSITE-ProRule:PRU00580"; DISULFID 589..735; /evidence="ECO:0000255|PROSITE-ProRule:PRU00580"; DISULFID 1015..1147; /evidence="ECO:0000255|PROSITE-Pr…		peptidase inhibitor activity [GO:0030414]	PS01225;PS00022;PS50022;PS01209;PS50068;PS50092;PS01208;PS50184;PS51233;	TRUE	FALSE	FALSE	TRUE	FALSE	FALSE	FALSE	FALSE	FALSE	FALSE	RWC	RWCE	R	W	C	E	['PRRCRL', 'HRKARR', 'RRRFRA', 'QRRLRA']	[]
A4D0S4	LAMB4	Laminin subunit beta-4 (Laminin beta-1-related protein)	LAMB4		19	-12	0	-12	0_Negative	2	0	SIGNAL 1..19; /evidence="ECO:0000255"		DISULFID 265..?274; /evidence="ECO:0000255|PROSITE-ProRule:PRU00460"; DISULFID 267..295; /evidence="ECO:0000255|PROSITE-ProRule:PRU00460"; DISULFID 297..306; /evidence="ECO:0000255|PROSITE-ProRule:PRU00460"; DISULFID 309..329; /evidence="ECO:0000255|PROSITE-ProRule:PRU00460"; DISULFID 332..341; /evidence="ECO:0000255|PROSITE-ProRule:PRU00460"; DISULFID 334..359; /evidence="ECO:0000255|PROSITE-Pro…			PS00022;PS01186;PS01248;PS50027;PS51116;PS51117;	TRUE	FALSE	FALSE	TRUE	FALSE	FALSE	FALSE	FALSE	FALSE	FALSE	QDD	QDDC	Q	D	D	C	['HRKCRG', 'IKKVKN']	[]
A4D0V7	CPED1	Cadherin-like and PC-esterase domain-containing protein 1	CPED1 C7orf58 UNQ9432/PRO34713		34	10	0	10	3_PosNeu	3	0	SIGNAL 1..34; /evidence="ECO:0000255"						FALSE	FALSE	FALSE	TRUE	FALSE	FALSE	FALSE	FALSE	FALSE	FALSE	LRG	LRGS	L	R	G	S	['TRKVKE', 'PKKKRF', 'MKRSRN']	[]
A4D1T9	PRS37	Probable inactive serine protease 37 (Probable inactive trypsin-X2)	PRSS37 TRYX2		19	2	2	2	2_Neutral	0	0	SIGNAL 1..19; /evidence="ECO:0000255"		DISULFID 40..56; /evidence="ECO:0000255|PROSITE-ProRule:PRU00274"; DISULFID 131..198; /evidence="ECO:0000255|PROSITE-ProRule:PRU00274"; DISULFID 163..177; /evidence="ECO:0000255|PROSITE-ProRule:PRU00274"		serine-type endopeptidase activity [GO:0004252]	PS50240;	TRUE	FALSE	FALSE	FALSE	FALSE	FALSE	FALSE	FALSE	FALSE	FALSE	SVQ	SVQK	S	V	Q	K	[]	[]
A5D8T8	CL18A	C-type lectin domain family 18 member A (Mannose receptor-like protein 2)	CLEC18A MRLP2		26	0	0	0	2_Neutral	0	0	SIGNAL 1..26; /evidence="ECO:0000255"		DISULFID 236..249; /evidence="ECO:0000250"; DISULFID 251..260; /evidence="ECO:0000250"; DISULFID 327..432; /evidence="ECO:0000250"; DISULFID 408..424; /evidence="ECO:0000250"		polysaccharide binding [GO:0030247]	PS00615;PS50041;PS00022;PS01186;PS50026;	TRUE	FALSE	FALSE	FALSE	FALSE	FALSE	FALSE	FALSE	FALSE	FALSE	EVW	EVWP	E	V	W	P	[]	[]
A6NC86	PINLY	phospholipase A2 inhibitor and Ly6/PLAUR domain-containing protein	PINLYP		26	5	0	5	2_Neutral	0	0	SIGNAL 1..26; /evidence="ECO:0000255"		DISULFID 29..53; /evidence="ECO:0000250"; DISULFID 32..39; /evidence="ECO:0000250"; DISULFID 46..74; /evidence="ECO:0000250"; DISULFID 80..101; /evidence="ECO:0000250"; DISULFID 102..107; /evidence="ECO:0000250"; DISULFID 126..151; /evidence="ECO:0000250"; DISULFID 144..172; /evidence="ECO:0000250"		phospholipase inhibitor activity [GO:0004859]		TRUE	FALSE	FALSE	FALSE	FALSE	FALSE	FALSE	FALSE	FALSE	FALSE	LHC	LHCE	L	H	C	E	[]	[]
A6NCI4	VWA3A	von Willebrand factor A domain-containing protein 3A	VWA3A		24	-8	0	-8	1_NegNeu	2	0	SIGNAL 1..24; /evidence="ECO:0000255"					PS50234;	FALSE	FALSE	FALSE	TRUE	FALSE	FALSE	FALSE	FALSE	FALSE	FALSE	QEN	QENM	Q	E	N	M	['RRKTKS', 'LKKLKL']	[]
A6NCL2	LRCL1	Leucine-rich colipase-like protein 1	LRCOL1		22	2	-2	2	2_Neutral	0	0	SIGNAL 1..22; /evidence="ECO:0000255"				enzyme activator activity [GO:0008047]		FALSE	FALSE	FALSE	FALSE	FALSE	FALSE	FALSE	FALSE	FALSE	FALSE	GYG	GYGP	G	Y	G	P	[]	[]
A6NE02	BTBDH	BTB/POZ domain-containing protein 17 (Galectin-3-binding protein-like)	BTBD17		28	5	0	5	2_Neutral	0	0	SIGNAL 1..28; /evidence="ECO:0000255"					PS50097;	FALSE	FALSE	FALSE	FALSE	FALSE	FALSE	FALSE	FALSE	FALSE	FALSE	AQR	AQRA	A	Q	R	A	[]	[]
A6NFZ4	FA24A	Protein FAM24A	FAM24A		32	7	0	7	2_Neutral	0	0	SIGNAL 1..32; /evidence="ECO:0000255"						FALSE	FALSE	FALSE	FALSE	FALSE	FALSE	FALSE	FALSE	FALSE	FALSE	LYF	LYFK	L	Y	F	K	[]	[]
A6NGN9	IGLO5	IgLON family member 5	IGLON5		30	2	0	2	2_Neutral	0	0	SIGNAL 1..30; /evidence="ECO:0000255"		DISULFID 54..112; /evidence="ECO:0000255|PROSITE-ProRule:PRU00114"; DISULFID 154..195; /evidence="ECO:0000255|PROSITE-ProRule:PRU00114"; DISULFID 238..291; /evidence="ECO:0000255|PROSITE-ProRule:PRU00114"			PS50835;	TRUE	FALSE	FALSE	FALSE	FALSE	FALSE	FALSE	FALSE	FALSE	FALSE	QSL	QSLE	Q	S	L	E	[]	[]
A6NGW2	STRCL	Putative stereocilin-like protein (Stereocilin pseudogene 1)	STRCP1 STRCP		25	0	0	0	2_Neutral	0	0	SIGNAL 1..25; /evidence="ECO:0000255"						FALSE	FALSE	FALSE	FALSE	FALSE	FALSE	FALSE	FALSE	FALSE	FALSE	PTG	PTGP	P	T	G	P	[]	[]
A6NHM9	MOXD2	Putative DBH-like monooxygenase protein 2 (EC 1.14.17.-) (DBH-like monooxygenase protein 2 pseudogene)	MOXD2P MOXD2		16	15	0	15	4_Positive	0	0	SIGNAL 1..16; /evidence="ECO:0000255"	BINDING 241; /ligand="Cu cation"; /ligand_id="ChEBI:CHEBI:23378"; /ligand_label="A"; /evidence="ECO:0000250"; BINDING 242; /ligand="Cu cation"; /ligand_id="ChEBI:CHEBI:23378"; /ligand_label="A"; /evidence="ECO:0000250"; BINDING 308; /ligand="Cu cation"; /ligand_id="ChEBI:CHEBI:23378"; /ligand_label="A"; /evidence="ECO:0000250"; BINDING 389; /ligand="Cu cation"; /ligand_id="ChEBI:CHEBI:23378"; /li…	DISULFID 211..261; /evidence="ECO:0000250"; DISULFID 248..271; /evidence="ECO:0000250"; DISULFID 365..480; /evidence="ECO:0000250"; DISULFID 443..465; /evidence="ECO:0000250"	1.14.17.-	copper ion binding [GO:0005507]; dopamine beta-monooxygenase activity [GO:0004500]	PS50836;	TRUE	FALSE	FALSE	FALSE	FALSE	FALSE	FALSE	FALSE	FALSE	FALSE	VPL	VPLQ	V	P	L	Q	[]	[]
A6NHN0	OTOL1	Otolin-1	OTOL1		23	4	0	4	2_Neutral	0	0	SIGNAL 1..23; /evidence="ECO:0000255"				calcium ion binding [GO:0005509]; extracellular matrix structural constituent conferring tensile strength [GO:0030020]	PS50871;	FALSE	FALSE	FALSE	FALSE	FALSE	FALSE	TRUE	FALSE	TRUE	FALSE	KTT	KTTP	K	T	T	P	[]	[]
A6NHN6	NPB15	Nuclear pore complex-interacting protein family member B15 (Nuclear pore complex-interacting protein-like 2)	NPIPB15 NPIPL2		18	2	0	2	2_Neutral	7	3	SIGNAL 1..18; /evidence="ECO:0000255"						FALSE	FALSE	FALSE	TRUE	FALSE	FALSE	FALSE	FALSE	FALSE	FALSE	QPT	QPTP	Q	P	T	P	['IRKRKV', 'ARKQKM', 'PKRWRV', 'PKRRRA', 'PKRQRE', 'PKRRRL', 'EKKKKI']	['GKRKTARK', 'KRRRLSKL', 'EKKKKIKK']
A6NJ69	IGIP	IgA-inducing protein homolog	IGIP C5orf53		30	2	0	2	2_Neutral	0	0	SIGNAL 1..30; /evidence="ECO:0000255"						FALSE	FALSE	FALSE	FALSE	FALSE	FALSE	FALSE	FALSE	FALSE	FALSE	KSP	KSPC	K	S	P	C	[]	[]
A6NKQ9	CGB1	Choriogonadotropin subunit beta variant 1	CGB1		50	-3	-5	-3	1_NegNeu	0	0	SIGNAL 1..50; /evidence="ECO:0000255"		DISULFID 59..107; /evidence="ECO:0000250"; DISULFID 73..122; /evidence="ECO:0000250"; DISULFID 76..160; /evidence="ECO:0000250"; DISULFID 84..138; /evidence="ECO:0000250"; DISULFID 88..140; /evidence="ECO:0000250"; DISULFID 143..150; /evidence="ECO:0000250"		hormone activity [GO:0005179]	PS00261;PS00689;	TRUE	FALSE	FALSE	FALSE	FALSE	FALSE	FALSE	FALSE	FALSE	TRUE	SKE	SKEP	S	K	E	P	[]	[]
A6NMZ7	CO6A6	Collagen alpha-6(VI) chain	COL6A6		19	-3	0	-3	1_NegNeu	5	0	SIGNAL 1..19; /evidence="ECO:0000255"					PS50234;	FALSE	FALSE	FALSE	TRUE	FALSE	FALSE	FALSE	FALSE	FALSE	FALSE	DSG	DSGP	D	S	G	P	['IKKLRK', 'LKKLRN', 'AKKQRG', 'FKKMKE', 'LRRNKV']	[]
A6NNL5	CO061	Uncharacterized protein C15orf61	C15orf61		26	12	0	12	4_Positive	0	0	SIGNAL 1..26; /evidence="ECO:0000255"						FALSE	FALSE	FALSE	FALSE	FALSE	FALSE	FALSE	FALSE	FALSE	FALSE	RPK	RPKP	R	P	K	P	[]	[]
A6NNS2	DRS7C	Dehydrogenase/reductase SDR family member 7C (EC 1.1.1.105) (Sarcoplasmic reticulum protein of 35 kDa) (Protein SRP-35) (Short-chain dehydrogenase/reductase family 32C member 2) (Protein SDR32C2)	DHRS7C SDR32C2		18	7	0	7	2_Neutral	1	0	SIGNAL 1..18; /evidence="ECO:0000255"	BINDING 47; /ligand="NAD(+)"; /ligand_id="ChEBI:CHEBI:57540"; /evidence="ECO:0000250|UniProtKB:Q99714"; BINDING 49; /ligand="NAD(+)"; /ligand_id="ChEBI:CHEBI:57540"; /evidence="ECO:0000250|UniProtKB:Q99714"; BINDING 192; /ligand="NAD(+)"; /ligand_id="ChEBI:CHEBI:57540"; /evidence="ECO:0000250|UniProtKB:Q99714"; BINDING 196; /ligand="NAD(+)"; /ligand_id="ChEBI:CHEBI:57540"; /evidence="ECO:0000250|…		1.1.1.105	NAD-retinol dehydrogenase activity [GO:0004745]; oxidoreductase activity, acting on the CH-OH group of donors, NAD or NADP as acceptor [GO:0016616]	PS00061;	FALSE	FALSE	FALSE	TRUE	FALSE	FALSE	FALSE	FALSE	FALSE	FALSE	LLF	LLFI	L	L	F	I	['VRRKKQ']	[]
A8K2U0	A2ML1	Alpha-2-macroglobulin-like protein 1 (C3 and PZP-like alpha-2-macroglobulin domain-containing protein 9)	A2ML1 CPAMD9		17	-5	0	-5	1_NegNeu	0	1	SIGNAL 1..17; /evidence="ECO:0000255"		DISULFID 40..78; /evidence="ECO:0000250|UniProtKB:P01023"; DISULFID 241..291; /evidence="ECO:0000250|UniProtKB:P01023"; DISULFID 259..279; /evidence="ECO:0000250|UniProtKB:P01023"; DISULFID 464..557; /evidence="ECO:0000250|UniProtKB:P01023"; DISULFID 589..769; /evidence="ECO:0000250|UniProtKB:P01023"; DISULFID 819..847; /evidence="ECO:0000250|UniProtKB:P01023"; DISULFID 845..881; /evidence="ECO:0…		peptidase inhibitor activity [GO:0030414]; serine-type endopeptidase inhibitor activity [GO:0004867]	PS00477;	TRUE	FALSE	FALSE	TRUE	FALSE	FALSE	FALSE	FALSE	FALSE	FALSE	EEL	EELP	E	E	L	P	[]	['SKKKGLKA']
A8K7I4	CLCA1	Calcium-activated chloride channel regulator 1 (EC 3.4.-.-) (Calcium-activated chloride channel family member 1) (hCLCA1) (Calcium-activated chloride channel protein 1) (CaCC-1) (hCaCC-1)	CLCA1 CACC1		21	9	0	9	3_PosNeu	0	0	SIGNAL 1..21; /evidence="ECO:0000255"	BINDING 156; /ligand="Zn(2+)"; /ligand_id="ChEBI:CHEBI:29105"; /ligand_note="catalytic"; /evidence="ECO:0000305|PubMed:23112050"; BINDING 160; /ligand="Zn(2+)"; /ligand_id="ChEBI:CHEBI:29105"; /ligand_note="catalytic"; /evidence="ECO:0000305|PubMed:23112050"; BINDING 167; /ligand="Zn(2+)"; /ligand_id="ChEBI:CHEBI:29105"; /ligand_note="catalytic"; /evidence="ECO:0000305|PubMed:23112050"		3.4.-.-	chloride channel activity [GO:0005254]; intracellular calcium activated chloride channel activity [GO:0005229]; metal ion binding [GO:0046872]; metalloendopeptidase activity [GO:0004222]	PS50234;	FALSE	FALSE	FALSE	FALSE	TRUE	FALSE	FALSE	FALSE	FALSE	FALSE	NSL	NSLI	N	S	L	I	[]	[]
A8MTB9	CEA18	Carcinoembryonic antigen-related cell adhesion molecule 18	CEACAM18		30	-3	0	-3	1_NegNeu	0	0	SIGNAL 1..30; /evidence="ECO:0000255"		DISULFID 255..296; /evidence="ECO:0000255|PROSITE-ProRule:PRU00114"			PS50835;	TRUE	FALSE	FALSE	FALSE	FALSE	FALSE	FALSE	FALSE	FALSE	FALSE	QIF	QIFI	Q	I	F	I	[]	[]
A8MTI9	PRS47	Putative serine protease 47 (EC 3.4.21.-) (Serine protease 47, pseudogene)	PRSS47P PRSS47		23	10	0	10	3_PosNeu	0	0	SIGNAL 1..23; /evidence="ECO:0000255"		DISULFID 106..122; /evidence="ECO:0000255|PROSITE-ProRule:PRU00274"; DISULFID 206..281; /evidence="ECO:0000255|PROSITE-ProRule:PRU00274"	3.4.21.-	serine-type endopeptidase activity [GO:0004252]	PS50240;	TRUE	FALSE	FALSE	FALSE	TRUE	FALSE	FALSE	FALSE	FALSE	FALSE	FLA	FLAL	F	L	A	L	[]	[]
A8MTL9	HMSD	Serpin-like protein HMSD (Minor histocompatibility protein HMSD) (Minor histocompatibility serpin domain-containing protein)	HMSD		20	-3	0	-3	1_NegNeu	0	0	SIGNAL 1..20; /evidence="ECO:0000255"				serine-type endopeptidase inhibitor activity [GO:0004867]		FALSE	FALSE	FALSE	FALSE	FALSE	FALSE	FALSE	FALSE	FALSE	FALSE	QMS	QMSQ	Q	M	S	Q	[]	[]
A8MTW9	YB043	Putative uncharacterized protein ENSP00000380674			21	-5	0	-5	1_NegNeu	0	0	SIGNAL 1..21; /evidence="ECO:0000255"						FALSE	FALSE	FALSE	FALSE	FALSE	FALSE	FALSE	FALSE	FALSE	FALSE	DGR	DGRE	D	G	R	E	[]	[]
A8MUN3	YQ048	Putative uncharacterized protein ENSP00000381830			35	2	0	2	2_Neutral	1	0	SIGNAL 1..35; /evidence="ECO:0000255"						FALSE	FALSE	FALSE	TRUE	FALSE	FALSE	FALSE	FALSE	FALSE	FALSE	AEH	AEHL	A	E	H	L	['RRKSRL']	[]
A8MV23	SERP3	Serpin E3	SERPINE3		20	7	0	7	2_Neutral	3	0	SIGNAL 1..20; /evidence="ECO:0000255"				serine-type endopeptidase inhibitor activity [GO:0004867]	PS00284;	FALSE	FALSE	FALSE	TRUE	FALSE	FALSE	FALSE	FALSE	FALSE	FALSE	HLR	HLRE	H	L	R	E	['DKRVKD', 'LRRARM', 'LKRSRI']	[]
A8MXU0	DB108	Putative beta-defensin 108A (Defensin, beta 108A) (Defensin, beta 108C) (Putative beta-defensin 108B pseudogene 1/2)	DEFB108A DEFB108P1; DEFB108C DEFB108P2		22	4	0	4	2_Neutral	0	0	SIGNAL 1..22; /evidence="ECO:0000255"		DISULFID 28..55; /evidence="ECO:0000250"; DISULFID 35..49; /evidence="ECO:0000250"; DISULFID 39..56; /evidence="ECO:0000250"				TRUE	FALSE	FALSE	FALSE	FALSE	FALSE	FALSE	FALSE	FALSE	FALSE	KFK	KFKE	K	F	K	E	[]	[]
A8MZH6	OOSP1	Putative oocyte-secreted protein 1 homolog	OOSP1		26	5	0	5	2_Neutral	0	0	SIGNAL 1..26; /evidence="ECO:0000255"						FALSE	FALSE	FALSE	FALSE	FALSE	FALSE	FALSE	FALSE	FALSE	FALSE	IQV	IQVH	I	Q	V	H	[]	[]
A8TX70	CO6A5	Collagen alpha-5(VI) chain (Collagen alpha-1(XXIX) chain) (von Willebrand factor A domain-containing protein 4)	COL6A5 COL29A1 VWA4		18	-8	0	-8	1_NegNeu	5	1	SIGNAL 1..18; /evidence="ECO:0000255"				extracellular matrix structural constituent conferring tensile strength [GO:0030020]	PS50234;	FALSE	FALSE	FALSE	TRUE	FALSE	FALSE	FALSE	FALSE	FALSE	FALSE	DQS	DQSP	D	Q	S	P	['AKRLRA', 'FRKMKI', 'LRKRRD', 'LRKHKV', 'LRKNKV']	['VKKRIIRE']
B1AKI9	ISM1	Isthmin-1	ISM1 C20orf82 ISM		29	0	0	0	2_Neutral	1	1	SIGNAL 1..29; /evidence="ECO:0000255"		DISULFID 229..256; /evidence="ECO:0000255|PROSITE-ProRule:PRU00210"; DISULFID 233..261; /evidence="ECO:0000255|PROSITE-ProRule:PRU00210"; DISULFID 244..248; /evidence="ECO:0000255|PROSITE-ProRule:PRU00210"			PS50856;PS50092;	TRUE	FALSE	FALSE	TRUE	FALSE	FALSE	FALSE	FALSE	FALSE	FALSE	ADG	ADGP	A	D	G	P	['QKRTRS']	['IKRKDFRW']
B2RNN3	C1T9B	Complement C1q and tumor necrosis factor-related protein 9B (C1q/TNF-related protein 9B) (CTRP9B) (Complement C1q and tumor necrosis factor-related protein 9-like)	C1QTNF9B		19	-8	0	-8	1_NegNeu	0	0	SIGNAL 1..19; /evidence="ECO:0000255"					PS50871;	FALSE	FALSE	FALSE	FALSE	FALSE	FALSE	FALSE	FALSE	FALSE	FALSE	QDT	QDTC	Q	D	T	C	[]	[]
B2RUY7	VWC2L	von Willebrand factor C domain-containing protein 2-like (VWC2-like protein) (Brorin-like)	VWC2L		21	10	0	10	3_PosNeu	0	0	SIGNAL 1..21; /evidence="ECO:0000255"					PS01208;PS50184;	FALSE	FALSE	FALSE	FALSE	FALSE	FALSE	FALSE	FALSE	FALSE	FALSE	AAI	AAIS	A	A	I	S	[]	[]
B3GLJ2	PATE3	Prostate and testis expressed protein 3 (Acrosomal vesicle protein HEL-127) (PATE-like protein DJ) (PATE-DJ)	PATE3		20	0	0	0	2_Neutral	0	0	SIGNAL 1..20; /evidence="ECO:0000255"		DISULFID 23..50; /evidence="ECO:0000255"; DISULFID 26..35; /evidence="ECO:0000255"; DISULFID 42..68; /evidence="ECO:0000255"; DISULFID 72..88; /evidence="ECO:0000255"				TRUE	FALSE	FALSE	FALSE	FALSE	FALSE	FALSE	FALSE	FALSE	FALSE	LQC	LQCI	L	Q	C	I	[]	[]
B9A064	IGLL5	Immunoglobulin lambda-like polypeptide 5 (G lambda-1) (Germline immunoglobulin lambda 1)	IGLL5		35	2	0	2	2_Neutral	0	0	SIGNAL 1..35; /evidence="ECO:0000255"		DISULFID 136..195; /evidence="ECO:0000255|PROSITE-ProRule:PRU00114"		antigen binding [GO:0003823]	PS50835;PS00290;	TRUE	FALSE	FALSE	FALSE	FALSE	FALSE	FALSE	FALSE	FALSE	FALSE	HGL	HGLL	H	G	L	L	[]	[]
C9JL84	HHLA1	HERV-H LTR-associating protein 1	HHLA1		29	5	0	5	2_Neutral	2	0	SIGNAL 1..29; /evidence="ECO:0000255"						FALSE	FALSE	FALSE	TRUE	FALSE	FALSE	FALSE	FALSE	FALSE	FALSE	IKG	IKGE	I	K	G	E	['AKKEKG', 'ERKEKG']	[]
C9JUS6	ADM5	Putative adrenomedullin-5-like protein	ADM5 C19orf76		18	-7	0	-7	1_NegNeu	0	0	SIGNAL 1..18; /evidence="ECO:0000255"		DISULFID 39..44; /evidence="ECO:0000250"				TRUE	FALSE	FALSE	FALSE	FALSE	FALSE	FALSE	FALSE	FALSE	FALSE	DLD	DLDT	D	L	D	T	[]	[]
E2RYF7	PBMU2	Protein PBMUCL2 (HLA complex group 22) (Panbronchiolitis-related mucin-like protein 2)	HCG22 G2 PBMUCL2		22	9	0	9	3_PosNeu	0	0	SIGNAL 1..22; /evidence="ECO:0000255"						FALSE	FALSE	FALSE	FALSE	FALSE	FALSE	FALSE	FALSE	FALSE	FALSE	VNF	VNFG	V	N	F	G	[]	[]
E5RQL4	FONG	Formiminotransferase N-terminal subdomain-containing protein (Formiminotransferase-cyclodeaminase N-terminal-like protein)	FTCDNL1 FONG		20	9	10	10	3_PosNeu	0	0	SIGNAL 1..20; /evidence="ECO:0000255"				folic acid binding [GO:0005542]; transferase activity [GO:0016740]		FALSE	FALSE	FALSE	FALSE	FALSE	FALSE	FALSE	FALSE	FALSE	FALSE	GRK	GRKY	G	R	K	Y	[]	[]
H3BTG2	TEX46	Testis-expressed protein 46	TEX46 C1orf234		38	7	0	7	2_Neutral	1	0	SIGNAL 1..38; /evidence="ECO:0000255"						FALSE	FALSE	FALSE	TRUE	FALSE	FALSE	FALSE	FALSE	FALSE	FALSE	NWL	NWLV	N	W	L	V	['MKKHRM']	[]
I3L3R5	CCER2	Coiled-coil domain-containing glutamate-rich protein 2	CCER2		23	15	0	15	4_Positive	0	0	SIGNAL 1..23; /evidence="ECO:0000255"						FALSE	FALSE	FALSE	FALSE	FALSE	FALSE	FALSE	FALSE	FALSE	FALSE	APL	APLA	A	P	L	A	[]	[]
K9M1U5	IFNL4	Interferon lambda-4 (IFN-lambda-4)	IFNL4		21	3	0	3	2_Neutral	1	0	SIGNAL 1..21; /evidence="ECO:0000255"				cytokine activity [GO:0005125]; signaling receptor binding [GO:0005102]		FALSE	FALSE	FALSE	TRUE	FALSE	FALSE	FALSE	FALSE	FALSE	TRUE	AAP	AAPR	A	A	P	R	['KRRHKP']	[]
M5A8F1	SUPYN	Suppressyn (Endogenous retrovirus group 48 member 1) (NDUFV3 antisense RNA 1) (endogenous retrovirus group Fb member 1)	ERVH48-1 C21orf105 HERV-Fb1 NDUFV3-AS1		39	8	0	8	3_PosNeu	0	0	SIGNAL 1..39; /evidence="ECO:0000255"						FALSE	FALSE	FALSE	FALSE	FALSE	FALSE	FALSE	FALSE	FALSE	FALSE	APP	APPS	A	P	P	S	[]	[]
O00115	DNS2A	Deoxyribonuclease-2-alpha (EC 3.1.22.1) (Acid DNase) (Deoxyribonuclease II alpha) (DNase II alpha) (Lysosomal DNase II) (R31240_2)	DNASE2 DNASE2A DNL2		18	0	0	0	2_Neutral	0	0	SIGNAL 1..18; /evidence="ECO:0000255"		DISULFID 19..159; /evidence="ECO:0000255"; DISULFID 267..347; /evidence="ECO:0000255"; DISULFID 308..327; /evidence="ECO:0000255"	3.1.22.1	deoxyribonuclease II activity [GO:0004531]; DNA binding [GO:0003677]		TRUE	FALSE	FALSE	FALSE	FALSE	FALSE	FALSE	FALSE	FALSE	FALSE	CYG	CYGD	C	Y	G	D	[]	[]
O00175	CCL24	C-C motif chemokine 24 (CK-beta-6) (Eosinophil chemotactic protein 2) (Eotaxin-2) (Myeloid progenitor inhibitory factor 2) (MPIF-2) (Small-inducible cytokine A24)	CCL24 MPIF2 SCYA24		26	10	0	10	3_PosNeu	0	0	SIGNAL 1..26; /evidence="ECO:0000269|PubMed:15340161, ECO:0000269|PubMed:9104803, ECO:0000269|PubMed:9365122"		DISULFID 33..58; /evidence="ECO:0000269|PubMed:10913244"; DISULFID 34..74; /evidence="ECO:0000269|PubMed:10913244"		CCR chemokine receptor binding [GO:0048020]; CCR3 chemokine receptor binding [GO:0031728]; chemokine activity [GO:0008009]; receptor ligand activity [GO:0048018]		TRUE	FALSE	FALSE	FALSE	FALSE	FALSE	FALSE	FALSE	FALSE	TRUE	VVI	VVIP	V	V	I	P	[]	[]
O00187	MASP2	Mannan-binding lectin serine protease 2 (EC 3.4.21.104) (MBL-associated serine protease 2) (Mannose-binding protein-associated serine protease 2) (MASP-2) [Cleaved into: Mannan-binding lectin serine protease 2 A chain; Mannan-binding lectin serine protease 2 B chain]	MASP2		15	12	0	12	4_Positive	0	0	SIGNAL 1..15; /evidence="ECO:0000255"	BINDING 67; /ligand="Ca(2+)"; /ligand_id="ChEBI:CHEBI:29108"; /ligand_label="1"; BINDING 75; /ligand="Ca(2+)"; /ligand_id="ChEBI:CHEBI:29108"; /ligand_label="1"; BINDING 120; /ligand="Ca(2+)"; /ligand_id="ChEBI:CHEBI:29108"; /ligand_label="1"; BINDING 122; /ligand="Ca(2+)"; /ligand_id="ChEBI:CHEBI:29108"; /ligand_label="1"; BINDING 123; /ligand="Ca(2+)"; /ligand_id="ChEBI:CHEBI:29108"; /ligand_la…	DISULFID 72..90; DISULFID 142..156; DISULFID 152..165; DISULFID 167..180; DISULFID 184..211; /evidence="ECO:0000250"; DISULFID 241..259; /evidence="ECO:0000250"; DISULFID 300..348; /evidence="ECO:0000250"; DISULFID 328..361; /evidence="ECO:0000250"; DISULFID 366..412; DISULFID 396..430; DISULFID 434..552; /note="Interchain (between A and B chains)"; DISULFID 598..618; DISULFID 629..660	3.4.21.104	calcium ion binding [GO:0005509]; calcium-dependent protein binding [GO:0048306]; complement component C4b binding [GO:0001855]; identical protein binding [GO:0042802]; peptidase activity [GO:0008233]; serine-type endopeptidase activity [GO:0004252]	PS00010;PS01180;PS01186;PS01187;PS50923;PS50240;PS00135;	TRUE	TRUE	TRUE	FALSE	TRUE	FALSE	TRUE	FALSE	TRUE	FALSE	TPL	TPLG	T	P	L	G	[]	[]
O00230	CORT	Cortistatin [Cleaved into: Cortistatin-29; Cortistatin-17]	CORT UNQ307/PRO350		18	10	0	10	3_PosNeu	1	0	SIGNAL 1..18; /evidence="ECO:0000255"		DISULFID 93..104; /evidence="ECO:0000250"		G protein-coupled receptor binding [GO:0001664]; neuropeptide hormone activity [GO:0005184]		TRUE	FALSE	FALSE	TRUE	FALSE	FALSE	FALSE	FALSE	FALSE	FALSE	AAL	AALP	A	A	L	P	['ARRDRM']	[]
O00253	AGRP	Agouti-related protein	AGRP AGRT ART		20	5	0	5	2_Neutral	0	0	SIGNAL 1..20; /evidence="ECO:0000255"		DISULFID 87..102; /evidence="ECO:0000269|PubMed:10371151, ECO:0000269|PubMed:11747427, ECO:0000269|PubMed:9724530"; DISULFID 94..108; /evidence="ECO:0000269|PubMed:10371151, ECO:0000269|PubMed:11747427, ECO:0000269|PubMed:9724530"; DISULFID 101..119; /evidence="ECO:0000269|PubMed:10371151, ECO:0000269|PubMed:11747427, ECO:0000269|PubMed:9724530"; DISULFID 105..129; /evidence="ECO:0000269|PubMed:1…		neuropeptide hormone activity [GO:0005184]; signaling receptor binding [GO:0005102]; type 1 melanocortin receptor binding [GO:0070996]	PS60024;PS51150;	TRUE	FALSE	FALSE	FALSE	FALSE	FALSE	FALSE	FALSE	FALSE	FALSE	AQM	AQMG	A	Q	M	G	[]	[]
O00292	LFTY2	Left-right determination factor 2 (Endometrial bleeding-associated factor) (Left-right determination factor A) (Protein lefty-2) (Protein lefty-A) (Transforming growth factor beta-4) (TGF-beta-4)	LEFTY2 EBAF LEFTA LEFTYA TGFB4 PSEC0024		21	0	0	0	2_Neutral	0	0	SIGNAL 1..21; /evidence="ECO:0000255"		DISULFID 251..264; /evidence="ECO:0000250"; DISULFID 263..316; /evidence="ECO:0000250"; DISULFID 293..351; /evidence="ECO:0000250"; DISULFID 297..353; /evidence="ECO:0000250"		cytokine activity [GO:0005125]; growth factor activity [GO:0008083]; transforming growth factor beta receptor binding [GO:0005160]	PS00250;PS51362;	TRUE	FALSE	FALSE	FALSE	FALSE	FALSE	FALSE	FALSE	FALSE	TRUE	LTE	LTEE	L	T	E	E	[]	[]
O00300	TR11B	Tumor necrosis factor receptor superfamily member 11B (Osteoclastogenesis inhibitory factor) (Osteoprotegerin)	TNFRSF11B OCIF OPG		21	-3	0	-3	1_NegNeu	0	0	SIGNAL 1..21; /evidence="ECO:0000269|PubMed:15340161, ECO:0000269|PubMed:9571159"		DISULFID 41..54; /evidence="ECO:0000255|PROSITE-ProRule:PRU00206, ECO:0000269|PubMed:22664871"; DISULFID 44..62; /evidence="ECO:0000255|PROSITE-ProRule:PRU00206, ECO:0000269|PubMed:22664871"; DISULFID 65..80; /evidence="ECO:0000255|PROSITE-ProRule:PRU00206, ECO:0000269|PubMed:22664871"; DISULFID 83..97; /evidence="ECO:0000255|PROSITE-ProRule:PRU00206, ECO:0000269|PubMed:22664871"; DISULFID 87..10…		cytokine activity [GO:0005125]; signaling receptor activity [GO:0038023]	PS00652;PS50050;	TRUE	FALSE	FALSE	FALSE	FALSE	FALSE	FALSE	FALSE	FALSE	TRUE	ETF	ETFP	E	T	F	P	[]	[]
O00339	MATN2	Matrilin-2	MATN2 UNQ193/PRO219		23	5	0	5	2_Neutral	3	0	SIGNAL 1..23; /evidence="ECO:0000255"		DISULFID 242..253; /evidence="ECO:0000255|PROSITE-ProRule:PRU00076"; DISULFID 249..262; /evidence="ECO:0000255|PROSITE-ProRule:PRU00076"; DISULFID 264..277; /evidence="ECO:0000255|PROSITE-ProRule:PRU00076"; DISULFID 283..294; /evidence="ECO:0000255|PROSITE-ProRule:PRU00076"; DISULFID 290..303; /evidence="ECO:0000255|PROSITE-ProRule:PRU00076"; DISULFID 305..318; /evidence="ECO:0000255|PROSITE-ProR…		calcium ion binding [GO:0005509]; extracellular matrix structural constituent [GO:0005201]	PS00010;PS01186;PS50026;PS50234;	TRUE	FALSE	FALSE	TRUE	FALSE	FALSE	TRUE	FALSE	TRUE	FALSE	RER	RERS	R	E	R	S	['VKRMRH', 'GKRCRR', 'GRRCKK']	[]
O00462	MANBA	Beta-mannosidase (EC 3.2.1.25) (Lysosomal beta A mannosidase) (Mannanase) (Mannase)	MANBA MANB1		17	0	0	0	2_Neutral	2	0	SIGNAL 1..17; /evidence="ECO:0000255"	BINDING 190..192; /ligand="substrate"; /evidence="ECO:0000250|UniProtKB:Q8K2I4"; BINDING 456; /ligand="substrate"; /evidence="ECO:0000250|UniProtKB:Q8K2I4"	DISULFID 167..176; /evidence="ECO:0000250|UniProtKB:Q8K2I4"; DISULFID 540..629; /evidence="ECO:0000250|UniProtKB:Q8K2I4"; DISULFID 732..761; /evidence="ECO:0000250|UniProtKB:Q8K2I4"; DISULFID 764..769; /evidence="ECO:0000250|UniProtKB:Q8K2I4"	3.2.1.25	beta-mannosidase activity [GO:0004567]; mannose binding [GO:0005537]		TRUE	FALSE	FALSE	TRUE	FALSE	FALSE	FALSE	FALSE	FALSE	FALSE	AAE	AAEL	A	A	E	L	['IKRLKS', 'YRRSRS']	[]
O00468	AGRIN	Agrin [Cleaved into: Agrin N-terminal 110 kDa subunit; Agrin C-terminal 110 kDa subunit; Agrin C-terminal 90 kDa fragment (C90); Agrin C-terminal 22 kDa fragment (C22)]	AGRN AGRIN		29	0	0	0	2_Neutral	3	0	SIGNAL 1..29; /evidence="ECO:0000255"	BINDING 1940; /ligand="Ca(2+)"; /ligand_id="ChEBI:CHEBI:29108"; /evidence="ECO:0000250|UniProtKB:P25304"; BINDING 1957; /ligand="Ca(2+)"; /ligand_id="ChEBI:CHEBI:29108"; /evidence="ECO:0000250|UniProtKB:P25304"; BINDING 2007; /ligand="Ca(2+)"; /ligand_id="ChEBI:CHEBI:29108"; /evidence="ECO:0000250|UniProtKB:P25304"; BINDING 2009; /ligand="Ca(2+)"; /ligand_id="ChEBI:CHEBI:29108"; /evidence="ECO:00…	DISULFID 31..103; /evidence="ECO:0000250"; DISULFID 152..177; /note="Or C-152 with C-183"; DISULFID 197..228; /evidence="ECO:0000255|PROSITE-ProRule:PRU00798"; DISULFID 202..221; /evidence="ECO:0000255|PROSITE-ProRule:PRU00798"; DISULFID 210..242; /evidence="ECO:0000255|PROSITE-ProRule:PRU00798"; DISULFID 270..303; /evidence="ECO:0000255|PROSITE-ProRule:PRU00798"; DISULFID 276..296; /evidence="EC…		calcium ion binding [GO:0005509]; chondroitin sulfate binding [GO:0035374]; dystroglycan binding [GO:0002162]; heparan sulfate proteoglycan binding [GO:0043395]; laminin binding [GO:0043236]; sialic acid binding [GO:0033691]; structural constituent of cytoskeleton [GO:0005200]	PS00022;PS01186;PS50026;PS01248;PS50027;PS51465;PS50025;PS51121;PS50024;	TRUE	TRUE	FALSE	TRUE	FALSE	FALSE	TRUE	FALSE	TRUE	FALSE	TCP	TCPE	T	C	P	E	['QRRIRL', 'SRRGRP', 'LKKARC']	[]
O00469	PLOD2	Procollagen-lysine,2-oxoglutarate 5-dioxygenase 2 (EC 1.14.11.4) (Lysyl hydroxylase 2) (LH2)	PLOD2		25	2	0	2	2_Neutral	0	0	SIGNAL 1..25; /evidence="ECO:0000255"	BINDING 666; /ligand="Fe cation"; /ligand_id="ChEBI:CHEBI:24875"; /evidence="ECO:0000255|PROSITE-ProRule:PRU00805"; BINDING 668; /ligand="Fe cation"; /ligand_id="ChEBI:CHEBI:24875"; /evidence="ECO:0000255|PROSITE-ProRule:PRU00805"; BINDING 718; /ligand="Fe cation"; /ligand_id="ChEBI:CHEBI:24875"; /evidence="ECO:0000255|PROSITE-ProRule:PRU00805"		1.14.11.4	iron ion binding [GO:0005506]; L-ascorbic acid binding [GO:0031418]; procollagen-lysine 5-dioxygenase activity [GO:0008475]	PS51471;PS01325;	FALSE	FALSE	FALSE	FALSE	FALSE	FALSE	FALSE	FALSE	FALSE	FALSE	ADS	ADSE	A	D	S	E	[]	[]
O00584	RNT2	Ribonuclease T2 (EC 4.6.1.19) (Ribonuclease 6)	RNASET2 RNASE6PL		24	0	0	0	2_Neutral	2	0	SIGNAL 1..24; /evidence="ECO:0000255"		DISULFID 48..55; /evidence="ECO:0000269|PubMed:22735700"; DISULFID 75..121; /evidence="ECO:0000269|PubMed:22735700"; DISULFID 184..241; /evidence="ECO:0000269|PubMed:22735700"; DISULFID 202..213; /evidence="ECO:0000269|PubMed:22735700"	4.6.1.19	ribonuclease T2 activity [GO:0033897]; RNA binding [GO:0003723]; RNA endonuclease activity [GO:0004521]; RNA nuclease activity [GO:0004540]	PS00530;PS00531;	TRUE	FALSE	FALSE	TRUE	FALSE	FALSE	FALSE	FALSE	FALSE	FALSE	DKR	DKRL	D	K	R	L	['DKRLRD', 'PKKTKH']	[]
O00585	CCL21	C-C motif chemokine 21 (6Ckine) (Beta-chemokine exodus-2) (Secondary lymphoid-tissue chemokine) (SLC) (Small-inducible cytokine A21)	CCL21 SCYA21 UNQ784/PRO1600		23	-3	-10	-3	1_NegNeu	2	0	SIGNAL 1..23; /evidence="ECO:0000269|PubMed:9300671"		DISULFID 31..57; /evidence="ECO:0000269|PubMed:22221265"; DISULFID 32..75; /evidence="ECO:0000269|PubMed:22221265"; DISULFID 103..122; /evidence="ECO:0000255"		CCR chemokine receptor binding [GO:0048020]; CCR7 chemokine receptor binding [GO:0031732]; chemokine activity [GO:0008009]; chemokine receptor binding [GO:0042379]		TRUE	FALSE	FALSE	TRUE	FALSE	FALSE	FALSE	FALSE	FALSE	FALSE	SDG	SDGG	S	D	G	G	['CRKDRG', 'GKKGKG']	[]
O00602	FCN1	Ficolin-1 (Collagen/fibrinogen domain-containing protein 1) (Ficolin-A) (Ficolin-alpha) (M-ficolin)	FCN1 FCNM		29	2	0	2	2_Neutral	0	0	SIGNAL 1..29; /evidence="ECO:0000269|PubMed:15340161"	BINDING 262; /ligand="Ca(2+)"; /ligand_id="ChEBI:CHEBI:29108"; /evidence="ECO:0000269|PubMed:17148457, ECO:0000269|PubMed:17897951, ECO:0000269|PubMed:20032467, ECO:0007744|PDB:2D39, ECO:0007744|PDB:2WNP"; BINDING 264; /ligand="Ca(2+)"; /ligand_id="ChEBI:CHEBI:29108"; /evidence="ECO:0000269|PubMed:17148457, ECO:0000269|PubMed:17897951, ECO:0000269|PubMed:20032467, ECO:0007744|PDB:2D39, ECO:000774…	DISULFID 111..139; /evidence="ECO:0000269|PubMed:17897951, ECO:0000269|PubMed:20032467, ECO:0007744|PDB:2WNP"; DISULFID 118..146; /evidence="ECO:0000269|PubMed:17148457, ECO:0000269|PubMed:17897951, ECO:0000269|PubMed:20032467, ECO:0007744|PDB:2WNP"; DISULFID 270..283; /evidence="ECO:0000269|PubMed:17148457, ECO:0000269|PubMed:17897951, ECO:0000269|PubMed:20032467, ECO:0007744|PDB:2WNP"		antigen binding [GO:0003823]; carbohydrate binding [GO:0030246]; carbohydrate derivative binding [GO:0097367]; G protein-coupled receptor binding [GO:0001664]; metal ion binding [GO:0046872]; pattern recognition receptor activity [GO:0038187]; sialic acid binding [GO:0033691]; signaling receptor binding [GO:0005102]	PS00514;PS51406;	TRUE	TRUE	FALSE	FALSE	FALSE	FALSE	FALSE	FALSE	TRUE	FALSE	ADT	ADTC	A	D	T	C	[]	[]
O00622	CCN1	CCN family member 1 (Cellular communication network factor 1) (Cysteine-rich angiogenic inducer 61) (Insulin-like growth factor-binding protein 10) (IBP-10) (IGF-binding protein 10) (IGFBP-10) (Protein CYR61) (Protein GIG1)	CCN1 CYR61 GIG1 IGFBP10		24	0	0	0	2_Neutral	2	0	SIGNAL 1..24; /evidence="ECO:0000255"		DISULFID 26..50; /evidence="ECO:0000255|PROSITE-ProRule:PRU00653"; DISULFID 30..52; /evidence="ECO:0000255|PROSITE-ProRule:PRU00653"; DISULFID 32..53; /evidence="ECO:0000255|PROSITE-ProRule:PRU00653"; DISULFID 39..56; /evidence="ECO:0000255|PROSITE-ProRule:PRU00653"; DISULFID 64..78; /evidence="ECO:0000255|PROSITE-ProRule:PRU00653"; DISULFID 70..91; /evidence="ECO:0000255|PROSITE-ProRule:PRU00653…		extracellular matrix binding [GO:0050840]; growth factor binding [GO:0019838]; heparin binding [GO:0008201]; integrin binding [GO:0005178]	PS01185;PS01225;PS00222;PS51323;PS50092;PS01208;PS50184;	TRUE	FALSE	FALSE	TRUE	FALSE	FALSE	FALSE	FALSE	FALSE	FALSE	TCP	TCPA	T	C	P	A	['LKKGKK', 'VKKYRP']	[]
O00626	CCL22	C-C motif chemokine 22 (CC chemokine STCP-1) (MDC(1-69)) (Macrophage-derived chemokine) (Small-inducible cytokine A22) (Stimulated T-cell chemotactic protein 1) [Cleaved into: MDC(3-69); MDC(5-69); MDC(7-69)]	CCL22 MDC SCYA22 A-152E5.1		24	12	0	12	4_Positive	0	0	SIGNAL 1..24; /evidence="ECO:0000269|PubMed:9151897"		DISULFID 36..60; /evidence="ECO:0000250"; DISULFID 37..76; /evidence="ECO:0000250"		CCR chemokine receptor binding [GO:0048020]; chemokine activity [GO:0008009]	PS00472;	TRUE	FALSE	FALSE	FALSE	FALSE	FALSE	FALSE	FALSE	FALSE	FALSE	GPY	GPYG	G	P	Y	G	[]	[]
O00634	NET3	Netrin-3 (Netrin-2-like protein)	NTN3 NTN2L		27	0	0	0	2_Neutral	3	0	SIGNAL 1..27; /evidence="ECO:0000255"		DISULFID 92..125; /evidence="ECO:0000250"; DISULFID 255..264; /evidence="ECO:0000250"; DISULFID 257..274; /evidence="ECO:0000250"; DISULFID 276..285; /evidence="ECO:0000250"; DISULFID 288..308; /evidence="ECO:0000250"; DISULFID 311..320; /evidence="ECO:0000250"; DISULFID 313..338; /evidence="ECO:0000250"; DISULFID 341..350; /evidence="ECO:0000250"; DISULFID 353..371; /evidence="ECO:0000250"; DISU…		DNA-binding transcription factor activity, RNA polymerase II-specific [GO:0000981]; RNA polymerase II cis-regulatory region sequence-specific DNA binding [GO:0000978]; signaling receptor binding [GO:0005102]	PS00022;PS01248;PS50027;PS51117;PS50189;	TRUE	FALSE	FALSE	TRUE	FALSE	FALSE	FALSE	FALSE	FALSE	FALSE	DPC	DPCH	D	P	C	H	['ARRCRF', 'TRRLRR', 'QRRERR']	[]
O00744	WN10B	Protein Wnt-10b (Protein Wnt-12)	WNT10B WNT12		28	2	0	2	2_Neutral	1	0	SIGNAL 1..28; /evidence="ECO:0000255"		DISULFID 83..94; /evidence="ECO:0000250|UniProtKB:P28026"; DISULFID 136..144; /evidence="ECO:0000250|UniProtKB:P28026"; DISULFID 146..199; /evidence="ECO:0000250|UniProtKB:P28026"; DISULFID 247..261; /evidence="ECO:0000250|UniProtKB:P28026"; DISULFID 249..256; /evidence="ECO:0000250|UniProtKB:P28026"; DISULFID 318..349; /evidence="ECO:0000250|UniProtKB:P28026"; DISULFID 334..344; /evidence="ECO:0…		cytokine activity [GO:0005125]; frizzled binding [GO:0005109]; receptor ligand activity [GO:0048018]	PS00246;	TRUE	FALSE	FALSE	TRUE	FALSE	FALSE	FALSE	FALSE	FALSE	TRUE	NEI	NEIL	N	E	I	L	['KRKCKC']	[]
O00748	EST2	Cocaine esterase (EC 3.1.1.84) (Carboxylesterase 2) (CE-2) (hCE-2) (EC 3.1.1.1) (Methylumbelliferyl-acetate deacetylase 2) (EC 3.1.1.56)	CES2 ICE		26	-8	0	-8	1_NegNeu	0	0	SIGNAL 1..26; /evidence="ECO:0000269|PubMed:9169443"		DISULFID 95..123; /evidence="ECO:0000250|UniProtKB:P23141"; DISULFID 280..291; /evidence="ECO:0000250|UniProtKB:P23141"	3.1.1.1; 3.1.1.56; 3.1.1.84	carboxylesterase activity [GO:0106435]; carboxylic ester hydrolase activity [GO:0052689]; methylumbelliferyl-acetate deacetylase activity [GO:0047374]	PS00122;PS00941;	TRUE	FALSE	FALSE	FALSE	FALSE	FALSE	FALSE	FALSE	FALSE	FALSE	QDS	QDSA	Q	D	S	A	[]	[]
O00754	MA2B1	Lysosomal alpha-mannosidase (Laman) (EC 3.2.1.24) (Lysosomal acid alpha-mannosidase) (Mannosidase alpha class 2B member 1) (Mannosidase alpha-B) [Cleaved into: Lysosomal alpha-mannosidase A peptide; Lysosomal alpha-mannosidase B peptide; Lysosomal alpha-mannosidase C peptide; Lysosomal alpha-mannosidase D peptide; Lysosomal alpha-mannosidase E peptide]	MAN2B1 LAMAN MANB		49	2	-3	2	2_Neutral	0	1	SIGNAL 1..49	BINDING 72; /ligand="Zn(2+)"; /ligand_id="ChEBI:CHEBI:29105"; /evidence="ECO:0000250"; BINDING 74; /ligand="Zn(2+)"; /ligand_id="ChEBI:CHEBI:29105"; /evidence="ECO:0000250"; BINDING 196; /ligand="Zn(2+)"; /ligand_id="ChEBI:CHEBI:29105"; /evidence="ECO:0000250"; BINDING 446; /ligand="Zn(2+)"; /ligand_id="ChEBI:CHEBI:29105"; /evidence="ECO:0000250"	DISULFID 55..358; /evidence="ECO:0000250"; DISULFID 268..273; /evidence="ECO:0000250"; DISULFID 412..472; /evidence="ECO:0000250"; DISULFID 493..501; /evidence="ECO:0000250"	3.2.1.24	alpha-mannosidase activity [GO:0004559]; carbohydrate binding [GO:0030246]; metal ion binding [GO:0046872]		TRUE	FALSE	FALSE	TRUE	FALSE	FALSE	FALSE	FALSE	FALSE	FALSE	GGY	GGYE	G	G	Y	E	[]	['ERRRDYRP']
O00755	WNT7A	Protein Wnt-7a	WNT7A		31	5	0	5	2_Neutral	0	0	SIGNAL 1..31; /evidence="ECO:0000255"		DISULFID 73..84; /evidence="ECO:0000250|UniProtKB:P28026"; DISULFID 123..131; /evidence="ECO:0000250|UniProtKB:P28026"; DISULFID 133..152; /evidence="ECO:0000250|UniProtKB:P28026"; DISULFID 200..214; /evidence="ECO:0000250|UniProtKB:P28026"; DISULFID 202..209; /evidence="ECO:0000250|UniProtKB:P28026"; DISULFID 278..309; /evidence="ECO:0000250|UniProtKB:P28026"; DISULFID 294..304; /evidence="ECO:0…		cytokine activity [GO:0005125]; frizzled binding [GO:0005109]; receptor ligand activity [GO:0048018]; signaling receptor binding [GO:0005102]	PS00246;	TRUE	FALSE	FALSE	FALSE	FALSE	FALSE	FALSE	FALSE	FALSE	TRUE	LGA	LGAS	L	G	A	S	[]	[]
O14498	ISLR	Immunoglobulin superfamily containing leucine-rich repeat protein	ISLR UNQ189/PRO215		18	0	0	0	2_Neutral	0	0	SIGNAL 1..18; /evidence="ECO:0000255"		DISULFID 257..327; /evidence="ECO:0000255|PROSITE-ProRule:PRU00114"			PS50835;PS51450;	TRUE	FALSE	FALSE	FALSE	FALSE	FALSE	FALSE	FALSE	FALSE	FALSE	CPE	CPEP	C	P	E	P	[]	[]
O14594	NCAN	Neurocan core protein (Chondroitin sulfate proteoglycan 3)	NCAN CSPG3 NEUR		22	-10	0	-10	1_NegNeu	3	1	SIGNAL 1..22; /evidence="ECO:0000255"		DISULFID 59..140; /evidence="ECO:0000250"; DISULFID 182..253; /evidence="ECO:0000250"; DISULFID 206..227; /evidence="ECO:0000250"; DISULFID 280..355; /evidence="ECO:0000250"; DISULFID 304..325; /evidence="ECO:0000250"; DISULFID 1012..1023; /evidence="ECO:0000250"; DISULFID 1017..1032; /evidence="ECO:0000250"; DISULFID 1034..1043; /evidence="ECO:0000250"; DISULFID 1050..1061; /evidence="ECO:000025…		calcium ion binding [GO:0005509]; carbohydrate binding [GO:0030246]; hyaluronic acid binding [GO:0005540]	PS00010;PS00615;PS50041;PS00022;PS01186;PS50026;PS01187;PS50835;PS01241;PS50963;PS50923;	TRUE	FALSE	FALSE	TRUE	FALSE	FALSE	TRUE	FALSE	TRUE	FALSE	EQG	EQGT	E	Q	G	T	['RRRGRF', 'ARKAKY', 'SRKERR']	['ERRKHKKH']
O14625	CXL11	C-X-C motif chemokine 11 (Beta-R1) (H174) (Interferon gamma-inducible protein 9) (IP-9) (Interferon-inducible T-cell alpha chemoattractant) (I-TAC) (Small-inducible cytokine B11)	CXCL11 ITAC SCYB11 SCYB9B		21	15	0	15	4_Positive	1	0	SIGNAL 1..21; /evidence="ECO:0000269|PubMed:10233762"		DISULFID 30..57; /evidence="ECO:0000269|PubMed:15273303"; DISULFID 32..74; /evidence="ECO:0000269|PubMed:15273303"		chemokine activity [GO:0008009]; CXCR chemokine receptor binding [GO:0045236]; CXCR3 chemokine receptor binding [GO:0048248]; heparin binding [GO:0008201]	PS00471;	TRUE	FALSE	FALSE	TRUE	FALSE	FALSE	FALSE	FALSE	FALSE	FALSE	FPM	FPMF	F	P	M	F	['FKRGRC']	[]
O14656	TOR1A	Torsin-1A (Dystonia 1 protein) (Torsin ATPase-1A) (EC 3.6.4.-) (Torsin family 1 member A)	TOR1A DQ2 DYT1 TA TORA		20	-2	0	-2	2_Neutral	0	0	SIGNAL 1..20; /evidence="ECO:0000305|PubMed:17037984"	BINDING 102..109; /ligand="ATP"; /ligand_id="ChEBI:CHEBI:30616"		3.6.4.-	ATP binding [GO:0005524]; ATP hydrolysis activity [GO:0016887]; ATP-dependent protein folding chaperone [GO:0140662]; cytoskeletal protein binding [GO:0008092]; identical protein binding [GO:0042802]; kinesin binding [GO:0019894]; misfolded protein binding [GO:0051787]; unfolded protein binding [GO:0051082]		FALSE	FALSE	FALSE	FALSE	FALSE	FALSE	FALSE	FALSE	FALSE	FALSE	VEP	VEPI	V	E	P	I	[]	[]
O14657	TOR1B	Torsin-1B (Torsin ATPase-1B) (EC 3.6.4.-) (Torsin family 1 member B)	TOR1B DQ1 FKSG18		24	-2	0	-2	2_Neutral	0	0	SIGNAL 1..24; /evidence="ECO:0000255"	BINDING 109..116; /ligand="ATP"; /ligand_id="ChEBI:CHEBI:30616"; /evidence="ECO:0000255"		3.6.4.-	ATP binding [GO:0005524]; ATP hydrolysis activity [GO:0016887]; identical protein binding [GO:0042802]; kinesin binding [GO:0019894]		FALSE	FALSE	FALSE	FALSE	FALSE	FALSE	FALSE	FALSE	FALSE	FALSE	FEP	FEPI	F	E	P	I	[]	[]
O14756	H17B6	17-beta-hydroxysteroid dehydrogenase type 6 (17-beta-HSD 6) (17-beta-HSD6) (EC 1.1.1.105) (EC 1.1.1.209) (EC 1.1.1.239) (EC 1.1.1.53) (EC 1.1.1.62) (3-alpha->beta-hydroxysteroid epimerase) (3-alpha->beta-HSE) (Oxidative 3-alpha hydroxysteroid dehydrogenase) (Short chain dehydrogenase/reductase family 9C member 6)	HSD17B6 RODH SDR9C6		17	5	0	5	2_Neutral	1	0	SIGNAL 1..17; /evidence="ECO:0000255"	BINDING 33..57; /ligand="NAD(+)"; /ligand_id="ChEBI:CHEBI:57540"; /evidence="ECO:0000250"; BINDING 164; /ligand="substrate"; /evidence="ECO:0000255"		1.1.1.105; 1.1.1.209; 1.1.1.239; 1.1.1.53; 1.1.1.62	5alpha-androstane-3beta,17beta-diol dehydrogenase activity [GO:0047024]; androstan-3-alpha,17-beta-diol dehydrogenase activity [GO:0047044]; androsterone dehydrogenase activity [GO:0047023]; catalytic activity [GO:0003824]; electron transfer activity [GO:0009055]; estradiol 17-beta-dehydrogenase [NAD(P)] activity [GO:0004303]; NAD-retinol dehydrogenase activity [GO:0004745]; oxidoreductase activi…	PS00061;	FALSE	FALSE	FALSE	TRUE	FALSE	FALSE	FALSE	FALSE	FALSE	FALSE	YRE	YRER	Y	R	E	R	['VRRARG']	[]
O14773	TPP1	Tripeptidyl-peptidase 1 (TPP-1) (EC 3.4.14.9) (Cell growth-inhibiting gene 1 protein) (Lysosomal pepstatin-insensitive protease) (LPIC) (Tripeptidyl aminopeptidase) (Tripeptidyl-peptidase I) (TPP-I)	TPP1 CLN2 GIG1 UNQ267/PRO304		19	4	5	4	2_Neutral	0	0	SIGNAL 1..19; /evidence="ECO:0000269|PubMed:11054422"	BINDING 517; /ligand="Ca(2+)"; /ligand_id="ChEBI:CHEBI:29108"; /evidence="ECO:0000269|PubMed:19038966, ECO:0000269|PubMed:19038967"; BINDING 518; /ligand="Ca(2+)"; /ligand_id="ChEBI:CHEBI:29108"; /evidence="ECO:0000269|PubMed:19038966, ECO:0000269|PubMed:19038967"; BINDING 539; /ligand="Ca(2+)"; /ligand_id="ChEBI:CHEBI:29108"; /evidence="ECO:0000269|PubMed:19038966, ECO:0000269|PubMed:19038967"; …	DISULFID 111..122; /evidence="ECO:0000269|PubMed:19038966, ECO:0000269|PubMed:19038967"; DISULFID 365..526; /evidence="ECO:0000269|PubMed:19038966, ECO:0000269|PubMed:19038967"; DISULFID 522..537; /evidence="ECO:0000269|PubMed:19038966, ECO:0000269|PubMed:19038967"	3.4.14.9	endopeptidase activity [GO:0004175]; lysophosphatidic acid binding [GO:0035727]; metal ion binding [GO:0046872]; peptidase activity [GO:0008233]; peptide binding [GO:0042277]; serine-type endopeptidase activity [GO:0004252]; serine-type peptidase activity [GO:0008236]; sulfatide binding [GO:0120146]; tripeptidyl-peptidase activity [GO:0008240]	PS51695;	TRUE	TRUE	FALSE	FALSE	TRUE	FALSE	FALSE	FALSE	TRUE	FALSE	SYS	SYSP	S	Y	S	P	[]	[]
O14791	APOL1	Apolipoprotein L1 (Apolipoprotein L) (Apo-L) (ApoL) (Apolipoprotein L-I) (ApoL-I)	APOL1 APOL		27	-5	0	-5	1_NegNeu	2	0	SIGNAL 1..27; /evidence="ECO:0000269|PubMed:9325276"				chloride channel activity [GO:0005254]; lipid binding [GO:0008289]		FALSE	FALSE	FALSE	TRUE	FALSE	FALSE	FALSE	FALSE	FALSE	FALSE	EEA	EEAG	E	E	A	G	['IRRLRA', 'LRRARA']	[]
O14792	HS3S1	Heparan sulfate glucosamine 3-O-sulfotransferase 1 (EC 2.8.2.23) (Heparan sulfate D-glucosaminyl 3-O-sulfotransferase 1) (3-OST-1) (Heparan sulfate 3-O-sulfotransferase 1) (h3-OST-1)	HS3ST1 3OST 3OST1		20	15	0	15	4_Positive	0	0	SIGNAL 1..20; /evidence="ECO:0000250|UniProtKB:O35310"	BINDING 64..68; /ligand="3'-phosphoadenylyl sulfate"; /ligand_id="ChEBI:CHEBI:58339"; /evidence="ECO:0000305|Ref.8"; BINDING 147; /ligand="3'-phosphoadenylyl sulfate"; /ligand_id="ChEBI:CHEBI:58339"; /evidence="ECO:0000305|Ref.8"; BINDING 155; /ligand="3'-phosphoadenylyl sulfate"; /ligand_id="ChEBI:CHEBI:58339"; /evidence="ECO:0000305|Ref.8"; BINDING 255; /ligand="3'-phosphoadenylyl sulfate"; /li…	DISULFID 256..265; /evidence="ECO:0000269|Ref.8"	2.8.2.23	[heparan sulfate]-glucosamine 3-sulfotransferase 1 activity [GO:0008467]; sulfotransferase activity [GO:0008146]		TRUE	FALSE	FALSE	FALSE	FALSE	FALSE	FALSE	FALSE	FALSE	FALSE	RPA	RPAE	R	P	A	E	[]	[]
O14793	GDF8	Growth/differentiation factor 8 (GDF-8) (Myostatin)	MSTN GDF8		23	-1	0	-1	2_Neutral	2	0	SIGNAL 1..23; /evidence="ECO:0000255"		DISULFID 272..282; /evidence="ECO:0000269|PubMed:27625211, ECO:0007744|PDB:5F3B, ECO:0007744|PDB:5F3H"; DISULFID 281..340; /evidence="ECO:0000269|PubMed:27625211, ECO:0007744|PDB:5F3B, ECO:0007744|PDB:5F3H"; DISULFID 309..372; /evidence="ECO:0000269|PubMed:27625211, ECO:0007744|PDB:5F3B, ECO:0007744|PDB:5F3H"; DISULFID 313..374; /evidence="ECO:0000269|PubMed:27625211, ECO:0007744|PDB:5F3B, ECO:00…		cytokine activity [GO:0005125]; growth factor activity [GO:0008083]; heparin binding [GO:0008201]; identical protein binding [GO:0042802]; protein homodimerization activity [GO:0042803]; signaling receptor binding [GO:0005102]	PS00250;PS51362;	TRUE	FALSE	FALSE	TRUE	FALSE	FALSE	FALSE	FALSE	FALSE	TRUE	NEN	NENS	N	E	N	S	['PKRSRR', 'PKRYKA']	[]
O14904	WNT9A	Protein Wnt-9a (Protein Wnt-14)	WNT9A WNT14		29	5	0	5	2_Neutral	1	0	SIGNAL 1..29; /evidence="ECO:0000255"		DISULFID 93..104; /evidence="ECO:0000250|UniProtKB:P28026"; DISULFID 141..149; /evidence="ECO:0000250|UniProtKB:P28026"; DISULFID 151..168; /evidence="ECO:0000250|UniProtKB:P28026"; DISULFID 215..229; /evidence="ECO:0000250|UniProtKB:P28026"; DISULFID 217..224; /evidence="ECO:0000250|UniProtKB:P28026"; DISULFID 299..324; /evidence="ECO:0000250|UniProtKB:P28026"; DISULFID 313..319; /evidence="ECO:…		cytokine activity [GO:0005125]; frizzled binding [GO:0005109]; receptor ligand activity [GO:0048018]	PS00246;	TRUE	FALSE	FALSE	TRUE	FALSE	FALSE	FALSE	FALSE	FALSE	TRUE	YFG	YFGL	Y	F	G	L	['ERKQRR']	[]
O14905	WNT9B	Protein Wnt-9b (Protein Wnt-14b) (Protein Wnt-15)	WNT9B WNT14B WNT15 UNQ6973/PRO21956		22	4	5	4	2_Neutral	1	0	SIGNAL 1..22; /evidence="ECO:0000255"		DISULFID 89..100; /evidence="ECO:0000250|UniProtKB:P28026"; DISULFID 135..143; /evidence="ECO:0000250|UniProtKB:P28026"; DISULFID 145..162; /evidence="ECO:0000250|UniProtKB:P28026"; DISULFID 210..224; /evidence="ECO:0000250|UniProtKB:P28026"; DISULFID 212..219; /evidence="ECO:0000250|UniProtKB:P28026"; DISULFID 291..316; /evidence="ECO:0000250|UniProtKB:P28026"; DISULFID 305..311; /evidence="ECO:…		co-receptor binding [GO:0039706]; cytokine activity [GO:0005125]; frizzled binding [GO:0005109]; receptor ligand activity [GO:0048018]	PS00246;	TRUE	FALSE	FALSE	TRUE	FALSE	FALSE	FALSE	FALSE	FALSE	TRUE	SYF	SYFG	S	Y	F	G	['SRRQKQ']	[]
O14958	CASQ2	Calsequestrin-2 (Calsequestrin, cardiac muscle isoform)	CASQ2		19	-10	0	-10	1_NegNeu	1	0	SIGNAL 1..19; /evidence="ECO:0000250"				calcium ion binding [GO:0005509]; calcium ion sequestering activity [GO:0140314]; calcium-dependent protein binding [GO:0048306]; ion binding [GO:0043167]; protein homodimerization activity [GO:0042803]	PS00863;PS00864;	FALSE	FALSE	FALSE	TRUE	FALSE	FALSE	TRUE	FALSE	TRUE	FALSE	EEG	EEGL	E	E	G	L	['LRRLRP']	[]
O14960	LECT2	Leukocyte cell-derived chemotaxin-2 (LECT-2) (hLECT2)	LECT2		18	12	5	12	4_Positive	0	0	SIGNAL 1..18; /evidence="ECO:0000250|UniProtKB:O62644"	BINDING 53; /ligand="Zn(2+)"; /ligand_id="ChEBI:CHEBI:29105"; /evidence="ECO:0000269|PubMed:27334921, ECO:0007744|PDB:5B0H"; BINDING 57; /ligand="Zn(2+)"; /ligand_id="ChEBI:CHEBI:29105"; /evidence="ECO:0000269|PubMed:27334921, ECO:0007744|PDB:5B0H"; BINDING 138; /ligand="Zn(2+)"; /ligand_id="ChEBI:CHEBI:29105"; /evidence="ECO:0000269|PubMed:27334921, ECO:0007744|PDB:5B0H"	DISULFID 25..60; /evidence="ECO:0000269|PubMed:20103838, ECO:0000269|PubMed:27334921, ECO:0007744|PDB:5B0H"; DISULFID 36..41; /evidence="ECO:0000269|PubMed:20103838, ECO:0000269|PubMed:27334921, ECO:0007744|PDB:5B0H"; DISULFID 99..142; /evidence="ECO:0000269|PubMed:20103838, ECO:0000269|PubMed:27334921, ECO:0007744|PDB:5B0H"		identical protein binding [GO:0042802]; metal ion binding [GO:0046872]		TRUE	FALSE	FALSE	FALSE	FALSE	FALSE	FALSE	FALSE	FALSE	FALSE	GPW	GPWA	G	P	W	A	[]	[]
O15041	SEM3E	Semaphorin-3E	SEMA3E KIAA0331 SEMAH		25	2	0	2	2_Neutral	3	2	SIGNAL 1..25; /evidence="ECO:0000255"		DISULFID 105..115; /evidence="ECO:0000250"; DISULFID 133..142; /evidence="ECO:0000250"; DISULFID 270..382; /evidence="ECO:0000250"; DISULFID 294..342; /evidence="ECO:0000250"; DISULFID 519..537; /evidence="ECO:0000250"; DISULFID 654..729; /evidence="ECO:0000250"		chemorepellent activity [GO:0045499]; receptor ligand activity [GO:0048018]; semaphorin receptor binding [GO:0030215]	PS50835;PS51004;	TRUE	FALSE	FALSE	TRUE	FALSE	FALSE	FALSE	FALSE	FALSE	TRUE	ADT	ADTT	A	D	T	T	['KRRFRR', 'DRKRKK', 'EKKLRS']	['AKRRFRRQ', 'RKRKKLKM']
O15072	ATS3	A disintegrin and metalloproteinase with thrombospondin motifs 3 (ADAM-TS 3) (ADAM-TS3) (ADAMTS-3) (EC 3.4.24.-) (Procollagen II N-proteinase) (PC II-NP) (Procollagen II amino propeptide-processing enzyme)	ADAMTS3 KIAA0366		20	-10	0	-10	1_NegNeu	3	1	SIGNAL 1..20; /evidence="ECO:0000255"	BINDING 398; /ligand="Zn(2+)"; /ligand_id="ChEBI:CHEBI:29105"; /ligand_note="catalytic"; /evidence="ECO:0000255|PROSITE-ProRule:PRU00276"; BINDING 402; /ligand="Zn(2+)"; /ligand_id="ChEBI:CHEBI:29105"; /ligand_note="catalytic"; /evidence="ECO:0000255|PROSITE-ProRule:PRU00276"; BINDING 408; /ligand="Zn(2+)"; /ligand_id="ChEBI:CHEBI:29105"; /ligand_note="catalytic"; /evidence="ECO:0000255|PROSITE-P…	DISULFID 333..382; /evidence="ECO:0000250"; DISULFID 376..455; /evidence="ECO:0000250"; DISULFID 415..441; /evidence="ECO:0000250"; DISULFID 482..507; /evidence="ECO:0000250"; DISULFID 493..516; /evidence="ECO:0000250"; DISULFID 502..535; /evidence="ECO:0000250"; DISULFID 529..540; /evidence="ECO:0000250"; DISULFID 563..600; /evidence="ECO:0000250"; DISULFID 567..605; /evidence="ECO:0000250"; DIS…	3.4.24.-	endopeptidase activity [GO:0004175]; heparin binding [GO:0008201]; metalloendopeptidase activity [GO:0004222]; zinc ion binding [GO:0008270]	PS50215;PS50900;PS50092;	TRUE	FALSE	FALSE	TRUE	TRUE	FALSE	FALSE	FALSE	FALSE	FALSE	DGQ	DGQA	D	G	Q	A	['IKRYRE', 'MRRRRH', 'NKKPKP']	['HKKRSARD']
O15123	ANGP2	Angiopoietin-2 (ANG-2)	ANGPT2		18	9	0	9	3_PosNeu	0	0	SIGNAL 1..18; /evidence="ECO:0000255"	BINDING 429; /ligand="Ca(2+)"; /ligand_id="ChEBI:CHEBI:29108"; /evidence="ECO:0000269|PubMed:15893672, ECO:0000269|PubMed:16732286, ECO:0007744|PDB:1Z3U"; BINDING 431; /ligand="Ca(2+)"; /ligand_id="ChEBI:CHEBI:29108"; /evidence="ECO:0000269|PubMed:15893672, ECO:0000269|PubMed:16732286, ECO:0007744|PDB:1Z3U"; BINDING 433; /ligand="Ca(2+)"; /ligand_id="ChEBI:CHEBI:29108"; /evidence="ECO:0000269|Pub…	DISULFID 284..313; /evidence="ECO:0000269|PubMed:15893672, ECO:0000269|PubMed:16732286, ECO:0007744|PDB:1Z3U"; DISULFID 433..435; /evidence="ECO:0000269|PubMed:15893672, ECO:0000269|PubMed:16732286, ECO:0007744|PDB:1Z3U"; DISULFID 437..450; /evidence="ECO:0000269|PubMed:15893672, ECO:0000269|PubMed:16732286, ECO:0007744|PDB:1Z3U"		metal ion binding [GO:0046872]; receptor tyrosine kinase binding [GO:0030971]; signaling receptor binding [GO:0005102]	PS00514;PS51406;	TRUE	TRUE	FALSE	FALSE	FALSE	FALSE	FALSE	FALSE	TRUE	FALSE	YNN	YNNF	Y	N	N	F	[]	[]
O15130	NPFF	Pro-FMRFamide-related neuropeptide FF (FMRFamide-related peptides) [Cleaved into: Neuropeptide SF (NPSF); Neuropeptide FF (NPFF); Neuropeptide AF (NPAF)]	NPFF		20	0	0	0	2_Neutral	0	0	SIGNAL 1..20; /evidence="ECO:0000255"				G protein-coupled receptor binding [GO:0001664]; neuropeptide hormone activity [GO:0005184]; signaling receptor binding [GO:0005102]		FALSE	FALSE	FALSE	FALSE	FALSE	FALSE	FALSE	FALSE	FALSE	FALSE	AEG	AEGP	A	E	G	P	[]	[]
O15204	ADEC1	ADAM DEC1 (EC 3.4.24.-) (A disintegrin and metalloproteinase domain-like protein decysin-1) (ADAM-like protein decysin-1)	ADAMDEC1		30	10	0	10	3_PosNeu	0	0	SIGNAL 1..30; /evidence="ECO:0000255"	BINDING 352; /ligand="Zn(2+)"; /ligand_id="ChEBI:CHEBI:29105"; /ligand_note="catalytic"; /evidence="ECO:0000250"; BINDING 356; /ligand="Zn(2+)"; /ligand_id="ChEBI:CHEBI:29105"; /ligand_note="catalytic"; /evidence="ECO:0000250"; BINDING 362; /ligand="Zn(2+)"; /ligand_id="ChEBI:CHEBI:29105"; /ligand_note="catalytic"; /evidence="ECO:0000255"	DISULFID 328..407; /evidence="ECO:0000250"; DISULFID 369..374; /evidence="ECO:0000250"	3.4.24.-	metalloendopeptidase activity [GO:0004222]; zinc ion binding [GO:0008270]	PS50215;PS50214;PS00142;	TRUE	FALSE	FALSE	FALSE	TRUE	FALSE	FALSE	FALSE	FALSE	FALSE	IAI	IAIK	I	A	I	K	[]	[]
O15230	LAMA5	Laminin subunit alpha-5 (Laminin-10 subunit alpha) (Laminin-11 subunit alpha) (Laminin-15 subunit alpha)	LAMA5 KIAA0533 KIAA1907		35	-5	0	-5	1_NegNeu	2	0	SIGNAL 1..35; /evidence="ECO:0000255"		DISULFID 300..309; /evidence="ECO:0000250"; DISULFID 302..322; /evidence="ECO:0000250"; DISULFID 324..333; /evidence="ECO:0000250"; DISULFID 336..356; /evidence="ECO:0000250"; DISULFID 359..368; /evidence="ECO:0000250"; DISULFID 361..393; /evidence="ECO:0000250"; DISULFID 396..405; /evidence="ECO:0000250"; DISULFID 408..426; /evidence="ECO:0000250"; DISULFID 429..440; /evidence="ECO:0000250"; DIS…		integrin binding [GO:0005178]	PS00022;PS01186;PS01248;PS50027;PS50025;PS51115;PS51117;	TRUE	FALSE	FALSE	TRUE	FALSE	FALSE	FALSE	FALSE	FALSE	FALSE	REE	REEA	R	E	E	A	['SRRSRQ', 'VKRLRL']	[]
O15232	MATN3	Matrilin-3	MATN3		28	5	0	5	2_Neutral	0	0	SIGNAL 1..28; /evidence="ECO:0000255"		DISULFID 268..279; /evidence="ECO:0000255|PROSITE-ProRule:PRU00076"; DISULFID 275..289; /evidence="ECO:0000255|PROSITE-ProRule:PRU00076"; DISULFID 291..304; /evidence="ECO:0000255|PROSITE-ProRule:PRU00076"; DISULFID 310..321; /evidence="ECO:0000255|PROSITE-ProRule:PRU00076"; DISULFID 317..331; /evidence="ECO:0000255|PROSITE-ProRule:PRU00076"; DISULFID 333..346; /evidence="ECO:0000255|PROSITE-ProR…		calcium ion binding [GO:0005509]; extracellular matrix structural constituent [GO:0005201]	PS01186;PS50026;PS50234;	TRUE	FALSE	FALSE	FALSE	FALSE	FALSE	TRUE	FALSE	TRUE	FALSE	DPV	DPVA	D	P	V	A	[]	[]
O15240	VGF	Neurosecretory protein VGF [Cleaved into: Neuroendocrine regulatory peptide-1 (NERP-1); Neuroendocrine regulatory peptide-2 (NERP-2); VGF-derived peptide TLQP-21; VGF-derived peptide TLQP-62; Antimicrobial peptide VGF[554-577]]	VGF		22	8	0	8	3_PosNeu	1	1	SIGNAL 1..22; /evidence="ECO:0000255"				growth factor activity [GO:0008083]; hormone activity [GO:0005179]; neuropeptide hormone activity [GO:0005184]		FALSE	FALSE	FALSE	TRUE	FALSE	FALSE	FALSE	FALSE	FALSE	TRUE	APP	APPG	A	P	P	G	['EKRKRK']	['EKRKRKKN']
O15263	DFB4A	Defensin beta 4A (Beta-defensin 2) (BD-2) (hBD-2) (Defensin, beta 2) (Skin-antimicrobial peptide 1) (SAP1)	DEFB4A DEFB102 DEFB2 DEFB4; DEFB4B		23	2	-2	2	2_Neutral	1	0	SIGNAL 1..23; /evidence="ECO:0000255"		DISULFID 31..60; /evidence="ECO:0000269|PubMed:10906336, ECO:0000269|PubMed:11300761, ECO:0000269|PubMed:11714914, ECO:0000269|PubMed:30050988, ECO:0007744|PDB:1E4Q, ECO:0007744|PDB:1FD3, ECO:0007744|PDB:1FD4, ECO:0007744|PDB:1FQQ, ECO:0007744|PDB:6CS9"; DISULFID 38..53; /evidence="ECO:0000269|PubMed:10906336, ECO:0000269|PubMed:11300761, ECO:0000269|PubMed:11714914, ECO:0000269|PubMed:30050988, …		CCR6 chemokine receptor binding [GO:0031731]; chemoattractant activity [GO:0042056]; phosphatidylinositol-4,5-bisphosphate binding [GO:0005546]		TRUE	FALSE	FALSE	TRUE	FALSE	FALSE	FALSE	FALSE	FALSE	TRUE	GIG	GIGD	G	I	G	D	['PRRYKQ']	[]
O15335	CHAD	Chondroadherin (Cartilage leucine-rich protein)	CHAD SLRR4A		22	5	0	5	2_Neutral	1	0	SIGNAL 1..22; /evidence="ECO:0000255"		DISULFID 23..38; /evidence="ECO:0000250"; DISULFID 304..346; /evidence="ECO:0000250"; DISULFID 306..326; /evidence="ECO:0000250"			PS51450;	TRUE	FALSE	FALSE	TRUE	FALSE	FALSE	FALSE	FALSE	FALSE	FALSE	CPQ	CPQN	C	P	Q	N	['TKRSKK']	[]
O15444	CCL25	C-C motif chemokine 25 (Chemokine TECK) (Small-inducible cytokine A25) (Thymus-expressed chemokine)	CCL25 SCYA25 TECK		23	-5	0	-5	1_NegNeu	1	0	SIGNAL 1..23; /evidence="ECO:0000255"		DISULFID 30..58; /evidence="ECO:0000250"; DISULFID 31..75; /evidence="ECO:0000250"		CCR chemokine receptor binding [GO:0048020]; CCR10 chemokine receptor binding [GO:0031735]; chemokine activity [GO:0008009]; chemokine receptor binding [GO:0042379]; hormone activity [GO:0005179]		TRUE	FALSE	FALSE	TRUE	FALSE	FALSE	FALSE	FALSE	FALSE	TRUE	QGV	QGVF	Q	G	V	F	['PKRHRK']	[]
O15460	P4HA2	Prolyl 4-hydroxylase subunit alpha-2 (4-PH alpha-2) (EC 1.14.11.2) (Procollagen-proline,2-oxoglutarate-4-dioxygenase subunit alpha-2)	P4HA2 UNQ290/PRO330		21	-3	0	-3	1_NegNeu	1	0	SIGNAL 1..21; /evidence="ECO:0000255"	BINDING 430; /ligand="Fe cation"; /ligand_id="ChEBI:CHEBI:24875"; /evidence="ECO:0000255|PROSITE-ProRule:PRU00805"; BINDING 432; /ligand="Fe cation"; /ligand_id="ChEBI:CHEBI:24875"; /evidence="ECO:0000255|PROSITE-ProRule:PRU00805"; BINDING 501; /ligand="Fe cation"; /ligand_id="ChEBI:CHEBI:24875"; /evidence="ECO:0000255|PROSITE-ProRule:PRU00805"; BINDING 511; /ligand="2-oxoglutarate"; /ligand_id="…		1.14.11.2	electron transfer activity [GO:0009055]; iron ion binding [GO:0005506]; L-ascorbic acid binding [GO:0031418]; procollagen-proline 4-dioxygenase activity [GO:0004656]	PS51471;PS50005;PS50293;	FALSE	FALSE	FALSE	TRUE	FALSE	FALSE	FALSE	FALSE	FALSE	FALSE	EFF	EFFT	E	F	F	T	['PRRQKR']	[]
O15467	CCL16	C-C motif chemokine 16 (Chemokine CC-4) (HCC-4) (Chemokine LEC) (IL-10-inducible chemokine) (LCC-1) (Liver-expressed chemokine) (Lymphocyte and monocyte chemoattractant) (LMC) (Monotactin-1) (MTN-1) (NCC-4) (Small-inducible cytokine A16)	CCL16 ILINCK NCC4 SCYA16		23	2	0	2	2_Neutral	1	0	SIGNAL 1..23; /evidence="ECO:0000269|PubMed:9596672"		DISULFID 37..60; /evidence="ECO:0000250"; DISULFID 38..76; /evidence="ECO:0000250"		CCR chemokine receptor binding [GO:0048020]; chemoattractant activity [GO:0042056]; chemokine activity [GO:0008009]	PS00472;	TRUE	FALSE	FALSE	TRUE	FALSE	FALSE	FALSE	FALSE	FALSE	TRUE	QPK	QPKV	Q	P	K	V	['TKRNRE']	[]
O15496	PA2GX	Group 10 secretory phospholipase A2 (EC 3.1.1.4) (Group X secretory phospholipase A2) (GX sPLA2) (sPLA2-X) (Phosphatidylcholine 2-acylhydrolase 10)	PLA2G10		31	-3	0	-3	1_NegNeu	0	0	SIGNAL 1..31; /evidence="ECO:0000255"	BINDING 68; /ligand="Ca(2+)"; /ligand_id="ChEBI:CHEBI:29108"; /evidence="ECO:0000269|PubMed:12161451, ECO:0007744|PDB:1LE6, ECO:0007744|PDB:1LE7"; BINDING 70; /ligand="Ca(2+)"; /ligand_id="ChEBI:CHEBI:29108"; /evidence="ECO:0000269|PubMed:12161451, ECO:0007744|PDB:1LE6, ECO:0007744|PDB:1LE7"; BINDING 72; /ligand="Ca(2+)"; /ligand_id="ChEBI:CHEBI:29108"; /evidence="ECO:0000269|PubMed:12161451, ECO…	DISULFID 53..111; /evidence="ECO:0000269|PubMed:12161451"; DISULFID 67..157; /evidence="ECO:0000269|PubMed:12161451"; DISULFID 69..85; /evidence="ECO:0000269|PubMed:12161451"; DISULFID 84..139; /evidence="ECO:0000269|PubMed:12161451"; DISULFID 90..164; /evidence="ECO:0000269|PubMed:12161451"; DISULFID 91..132; /evidence="ECO:0000269|PubMed:12161451"; DISULFID 100..125; /evidence="ECO:0000269|PubM…	3.1.1.4	1-alkyl-2-acetylglycerophosphocholine esterase activity [GO:0003847]; calcium ion binding [GO:0005509]; calcium-dependent phospholipase A2 activity [GO:0047498]; phospholipase A2 activity [GO:0004623]; phospholipase activity [GO:0004620]; phospholipid binding [GO:0005543]	PS00119;PS00118;	TRUE	TRUE	FALSE	FALSE	FALSE	FALSE	TRUE	FALSE	TRUE	FALSE	EAS	EASR	E	A	S	R	[]	[]
O15520	FGF10	Fibroblast growth factor 10 (FGF-10) (Keratinocyte growth factor 2)	FGF10		37	0	0	0	2_Neutral	1	0	SIGNAL 1..37; /evidence="ECO:0000255"				chemoattractant activity [GO:0042056]; fibroblast growth factor receptor binding [GO:0005104]; growth factor activity [GO:0008083]; heparin binding [GO:0008201]; type 2 fibroblast growth factor receptor binding [GO:0005111]	PS00247;	FALSE	FALSE	FALSE	TRUE	FALSE	FALSE	FALSE	FALSE	FALSE	TRUE	QAL	QALG	Q	A	L	G	['NKKGKL']	[]
O15537	XLRS1	Retinoschisin (X-linked juvenile retinoschisis protein)	RS1 XLRS1		23	-3	-5	-3	1_NegNeu	0	0	SIGNAL 1..23; /evidence="ECO:0000255"		DISULFID 40; /note="Interchain"; /evidence="ECO:0000255|PROSITE-ProRule:PRU00081, ECO:0000269|PubMed:15644328"; DISULFID 59; /note="Interchain (with C-223)"; /evidence="ECO:0000255|PROSITE-ProRule:PRU00081, ECO:0000269|PubMed:15644328"; DISULFID 63..219; /evidence="ECO:0000255|PROSITE-ProRule:PRU00081, ECO:0000269|PubMed:15644328, ECO:0007744|PDB:3JD6"; DISULFID 110..142; /evidence="ECO:0000255|P…		phosphatidylinositol-3,4-bisphosphate binding [GO:0043325]; phosphatidylserine binding [GO:0001786]	PS01285;PS50022;	TRUE	FALSE	FALSE	FALSE	FALSE	FALSE	FALSE	FALSE	FALSE	FALSE	STE	STED	S	T	E	D	[]	[]
O43240	KLK10	Kallikrein-10 (EC 3.4.21.-) (Normal epithelial cell-specific 1) (Protease serine-like 1)	KLK10 NES1 PRSSL1		30	5	0	5	2_Neutral	1	0	SIGNAL 1..30; /evidence="ECO:0000255"		DISULFID 52..162; /evidence="ECO:0000255|PROSITE-ProRule:PRU00274"; DISULFID 71..87; /evidence="ECO:0000255|PROSITE-ProRule:PRU00274"; DISULFID 169..235; /evidence="ECO:0000255|PROSITE-ProRule:PRU00274"; DISULFID 201..215; /evidence="ECO:0000255|PROSITE-ProRule:PRU00274"; DISULFID 225..250; /evidence="ECO:0000255|PROSITE-ProRule:PRU00274"; DISULFID ?..263; /evidence="ECO:0000255|PROSITE-ProRule:P…	3.4.21.-	serine-type endopeptidase activity [GO:0004252]; serine-type peptidase activity [GO:0008236]	PS50240;PS00134;	TRUE	FALSE	FALSE	TRUE	TRUE	FALSE	FALSE	FALSE	FALSE	FALSE	AEA	AEAA	A	E	A	A	['ARRVKY']	[]
O43278	SPIT1	Kunitz-type protease inhibitor 1 (Hepatocyte growth factor activator inhibitor type 1) (HAI-1)	SPINT1 HAI1 UNQ223/PRO256		35	5	3	5	2_Neutral	0	0	SIGNAL 1..35; /evidence="ECO:0000269|PubMed:15340161"		DISULFID 250..300; /evidence="ECO:0000269|PubMed:15713485"; DISULFID 259..283; /evidence="ECO:0000269|PubMed:15713485"; DISULFID 275..296; /evidence="ECO:0000269|PubMed:15713485"; DISULFID 335..347; /evidence="ECO:0000255|PROSITE-ProRule:PRU00124"; DISULFID 342..360; /evidence="ECO:0000255|PROSITE-ProRule:PRU00124"; DISULFID 354..369; /evidence="ECO:0000255|PROSITE-ProRule:PRU00124"; DISULFID 391…		serine-type endopeptidase inhibitor activity [GO:0004867]	PS00280;PS50279;PS01209;PS50068;PS50986;	TRUE	FALSE	FALSE	FALSE	FALSE	FALSE	FALSE	FALSE	FALSE	FALSE	GPP	GPPP	G	P	P	P	[]	[]
O43323	DHH	Desert hedgehog protein (DHH) (EC 3.1.-.-) (HHG-3) [Cleaved into: Desert hedgehog protein N-product (DHH-N)]	DHH		22	-7	0	-7	1_NegNeu	1	1	SIGNAL 1..22; /evidence="ECO:0000255"	BINDING 90; /ligand="Ca(2+)"; /ligand_id="ChEBI:CHEBI:29108"; /ligand_label="1"; /evidence="ECO:0000269|PubMed:19561611, ECO:0000269|PubMed:20519495, ECO:0007744|PDB:2WFR, ECO:0007744|PDB:3N1G, ECO:0007744|PDB:3N1Q"; BINDING 91; /ligand="Ca(2+)"; /ligand_id="ChEBI:CHEBI:29108"; /ligand_label="1"; /evidence="ECO:0000269|PubMed:19561611, ECO:0000269|PubMed:20519495, ECO:0007744|PDB:2WFR, ECO:000774…		3.1.-.-	calcium ion binding [GO:0005509]; cholesterol-protein transferase activity [GO:0140853]; patched binding [GO:0005113]; peptidase activity [GO:0008233]; zinc ion binding [GO:0008270]		FALSE	TRUE	TRUE	TRUE	FALSE	FALSE	TRUE	FALSE	TRUE	FALSE	CGP	CGPG	C	G	P	G	['ARRLRA']	['GRRRYARK']
O43405	COCH	Cochlin (COCH-5B2)	COCH COCH5B2 UNQ257/PRO294		24	-5	0	-5	1_NegNeu	2	0	SIGNAL 1..24; /evidence="ECO:0000255"		DISULFID 34..50; DISULFID 54..74		collagen binding [GO:0005518]	PS50820;PS50234;	TRUE	FALSE	FALSE	TRUE	FALSE	FALSE	FALSE	FALSE	FALSE	FALSE	EGA	EGAA	E	G	A	A	['IRKEKA', 'GKRLKK']	[]
O43555	GON2	Progonadoliberin-2 (Progonadoliberin II) [Cleaved into: Gonadoliberin-2 (Gonadoliberin II) (Gonadotropin-releasing hormone II) (GnRH II) (Luliberin II) (Luteinizing hormone-releasing hormone II) (LH-RH II); GnRH-associated peptide 2 (GnRH-associated peptide II)]	GNRH2		23	0	0	0	2_Neutral	0	0	SIGNAL 1..23; /evidence="ECO:0000255"				gonadotropin hormone-releasing hormone activity [GO:0005183]; gonadotropin-releasing hormone receptor binding [GO:0031530]; hormone activity [GO:0005179]	PS00473;	FALSE	FALSE	FALSE	FALSE	FALSE	FALSE	FALSE	FALSE	FALSE	TRUE	QHW	QHWS	Q	H	W	S	[]	[]
O43612	OREX	Hypocretin neuropeptide precursor (Hypocretin) (Hcrt) (Orexin precursor) (Prepro-orexin) (Preprohypocretin) [Cleaved into: Orexin-A (Hypocretin-1) (Hcrt1); Orexin-B (Hypocretin-2) (Hcrt2)]	HCRT OX PPORX PPOX		33	5	0	5	2_Neutral	0	0	SIGNAL 1..33; /evidence="ECO:0000250|UniProtKB:O55232"		DISULFID 39..45; /evidence="ECO:0000269|PubMed:15479620, ECO:0000269|PubMed:16429482, ECO:0000312|PDB:1R02, ECO:0000312|PDB:1WSO"; DISULFID 40..47; /evidence="ECO:0000269|PubMed:15479620, ECO:0000269|PubMed:16429482, ECO:0000312|PDB:1R02, ECO:0000312|PDB:1WSO"		neuropeptide hormone activity [GO:0005184]; type 1 orexin receptor binding [GO:0031771]; type 2 orexin receptor binding [GO:0031772]		TRUE	FALSE	FALSE	FALSE	FALSE	FALSE	FALSE	FALSE	FALSE	FALSE	QPL	QPLP	Q	P	L	P	[]	[]
O43692	PI15	Peptidase inhibitor 15 (PI-15) (25 kDa trypsin inhibitor) (p25TI) (Cysteine-rich secretory protein 8) (CRISP-8) (SugarCrisp)	PI15 CRISP8 P25TI		19	7	7	7	2_Neutral	1	0	SIGNAL 1..19; /evidence="ECO:0000255"				peptidase inhibitor activity [GO:0030414]	PS01010;	FALSE	FALSE	FALSE	TRUE	FALSE	FALSE	FALSE	FALSE	FALSE	FALSE	STV	STVV	S	T	V	V	['ARRKRY']	[]
O43820	HYAL3	Hyaluronidase-3 (Hyal-3) (EC 3.2.1.35) (Hyaluronoglucosaminidase-3) (Lung carcinoma protein 3) (LuCa-3)	HYAL3 LUCA3		20	5	0	5	2_Neutral	0	0	SIGNAL 1..20; /evidence="ECO:0000255"		DISULFID 42..331; /evidence="ECO:0000250|UniProtKB:Q12794"; DISULFID 205..220; /evidence="ECO:0000250|UniProtKB:Q12794"; DISULFID 356..367; /evidence="ECO:0000250|UniProtKB:Q12794"; DISULFID 361..395; /evidence="ECO:0000250|UniProtKB:Q12794"; DISULFID 397..406; /evidence="ECO:0000250|UniProtKB:Q12794"	3.2.1.35	hyaluronoglucuronidase activity [GO:0033906]; hyalurononglucosaminidase activity [GO:0004415]	PS00022;PS01186;	TRUE	FALSE	FALSE	FALSE	FALSE	FALSE	FALSE	FALSE	FALSE	FALSE	QPL	QPLP	Q	P	L	P	[]	[]
O43827	ANGL7	Angiopoietin-related protein 7 (Angiopoietin-like factor) (Angiopoietin-like protein 7) (Cornea-derived transcript 6 protein)	ANGPTL7 CDT6 UNQ313/PRO356		26	0	0	0	2_Neutral	0	0	SIGNAL 1..26; /evidence="ECO:0000269|PubMed:15340161"		DISULFID 131..162; /evidence="ECO:0000255|PROSITE-ProRule:PRU00739"; DISULFID 285..298; /evidence="ECO:0000255|PROSITE-ProRule:PRU00739"		identical protein binding [GO:0042802]	PS51406;	TRUE	FALSE	FALSE	FALSE	FALSE	FALSE	FALSE	FALSE	FALSE	FALSE	QKL	QKLS	Q	K	L	S	[]	[]
O43847	NRDC	Nardilysin (EC 3.4.24.61) (N-arginine dibasic convertase) (NRD convertase) (NRD-C) (Nardilysin convertase)	NRDC NRD1		20	2	5	2	2_Neutral	0	0	SIGNAL 1..20; /evidence="ECO:0000255"	BINDING 233; /ligand="Zn(2+)"; /ligand_id="ChEBI:CHEBI:29105"; /evidence="ECO:0000255|PROSITE-ProRule:PRU10096"; BINDING 237; /ligand="Zn(2+)"; /ligand_id="ChEBI:CHEBI:29105"; /evidence="ECO:0000255|PROSITE-ProRule:PRU10096"; BINDING 314; /ligand="Zn(2+)"; /ligand_id="ChEBI:CHEBI:29105"; /evidence="ECO:0000255|PROSITE-ProRule:PRU10096"		3.4.24.61	epidermal growth factor binding [GO:0048408]; metal ion binding [GO:0046872]; metalloendopeptidase activity [GO:0004222]	PS00143;	FALSE	FALSE	FALSE	FALSE	TRUE	FALSE	FALSE	FALSE	FALSE	FALSE	GRE	GREL	G	R	E	L	[]	[]
O43852	CALU	Calumenin (Crocalbin) (IEF SSP 9302)	CALU	TRUE	19	9	0	9	3_PosNeu	2	0	SIGNAL 1..19; /evidence="ECO:0000269|PubMed:12665801"	BINDING 81; /ligand="Ca(2+)"; /ligand_id="ChEBI:CHEBI:29108"; /ligand_label="1"; /evidence="ECO:0000255|PROSITE-ProRule:PRU00448"; BINDING 83; /ligand="Ca(2+)"; /ligand_id="ChEBI:CHEBI:29108"; /ligand_label="1"; /evidence="ECO:0000255|PROSITE-ProRule:PRU00448"; BINDING 85; /ligand="Ca(2+)"; /ligand_id="ChEBI:CHEBI:29108"; /ligand_label="1"; /evidence="ECO:0000255|PROSITE-ProRule:PRU00448"; BINDIN…			calcium ion binding [GO:0005509]	PS00018;PS50222;	FALSE	TRUE	TRUE	TRUE	FALSE	TRUE	TRUE	FALSE	TRUE	FALSE	KPT	KPTE	K	P	T	E	['EKKDRV', 'ERRFKM']	[]
O43854	EDIL3	EGF-like repeat and discoidin I-like domain-containing protein 3 (Developmentally-regulated endothelial cell locus 1 protein) (Integrin-binding protein DEL1)	EDIL3 DEL1		23	-5	0	-5	1_NegNeu	3	0	SIGNAL 1..23; /evidence="ECO:0000255"	BINDING 119; /ligand="Ca(2+)"; /ligand_id="ChEBI:CHEBI:29108"; BINDING 120; /ligand="Ca(2+)"; /ligand_id="ChEBI:CHEBI:29108"; BINDING 122; /ligand="Ca(2+)"; /ligand_id="ChEBI:CHEBI:29108"; BINDING 136; /ligand="Ca(2+)"; /ligand_id="ChEBI:CHEBI:29108"; BINDING 137; /ligand="Ca(2+)"; /ligand_id="ChEBI:CHEBI:29108"	DISULFID 26..37; /evidence="ECO:0000269|PubMed:22601780"; DISULFID 31..48; /evidence="ECO:0000269|PubMed:22601780"; DISULFID 50..59; /evidence="ECO:0000269|PubMed:22601780"; DISULFID 78..89; /evidence="ECO:0000269|PubMed:22601780"; DISULFID 83..105; /evidence="ECO:0000269|PubMed:22601780"; DISULFID 107..116; /evidence="ECO:0000269|PubMed:22601780"; DISULFID 123..134; /evidence="ECO:0000269|PubMed…		calcium ion binding [GO:0005509]; integrin binding [GO:0005178]	PS00010;PS00022;PS01186;PS50026;PS01187;PS01285;PS01286;PS50022;	TRUE	TRUE	FALSE	TRUE	FALSE	FALSE	TRUE	FALSE	TRUE	FALSE	DIC	DICD	D	I	C	D	['QRKMRV', 'PRKARL', 'QRKDKV']	[]
O43866	CD5L	CD5 antigen-like (Apoptosis inhibitor expressed by macrophages) (hAIM) (CT-2) (IgM-associated peptide) (SP-alpha)	CD5L API6 UNQ203/PRO229		19	9	2	9	3_PosNeu	0	0	SIGNAL 1..19; /evidence="ECO:0000269|PubMed:15340161, ECO:0000269|PubMed:8034987, ECO:0000269|PubMed:9045627"		DISULFID 33..67; /evidence="ECO:0000255|PROSITE-ProRule:PRU00196"; DISULFID 49..114; /evidence="ECO:0000255|PROSITE-ProRule:PRU00196"; DISULFID 62..124; /evidence="ECO:0000255|PROSITE-ProRule:PRU00196"; DISULFID 96..106; /evidence="ECO:0000255|PROSITE-ProRule:PRU00196"; DISULFID 163..228; /evidence="ECO:0000255|PROSITE-ProRule:PRU00196"; DISULFID 176..238; /evidence="ECO:0000255|PROSITE-ProRule:P…		serine-type endopeptidase activity [GO:0004252]	PS00420;PS50287;	TRUE	FALSE	FALSE	FALSE	FALSE	FALSE	FALSE	FALSE	FALSE	FALSE	SPS	SPSG	S	P	S	G	[]	[]
O43897	TLL1	Tolloid-like protein 1 (EC 3.4.24.-)	TLL1 TLL		30	5	0	5	2_Neutral	0	0	SIGNAL 1..30; /evidence="ECO:0000255"	BINDING 240; /ligand="Zn(2+)"; /ligand_id="ChEBI:CHEBI:29105"; /ligand_note="catalytic"; /evidence="ECO:0000255|PROSITE-ProRule:PRU01211"; BINDING 244; /ligand="Zn(2+)"; /ligand_id="ChEBI:CHEBI:29105"; /ligand_note="catalytic"; /evidence="ECO:0000255|PROSITE-ProRule:PRU01211"; BINDING 250; /ligand="Zn(2+)"; /ligand_id="ChEBI:CHEBI:29105"; /ligand_note="catalytic"; /evidence="ECO:0000255|PROSITE-P…	DISULFID 190..346; /evidence="ECO:0000255|PROSITE-ProRule:PRU01211, ECO:0000269|PubMed:18824173"; DISULFID 210..232; /evidence="ECO:0000255|PROSITE-ProRule:PRU01211"; DISULFID 212..213; /evidence="ECO:0000255|PROSITE-ProRule:PRU01211"; DISULFID 349..375; /evidence="ECO:0000250"; DISULFID 402..424; /evidence="ECO:0000250"; DISULFID 462..488; /evidence="ECO:0000250"; DISULFID 515..537; /evidence="E…	3.4.24.-	calcium ion binding [GO:0005509]; metalloendopeptidase activity [GO:0004222]; serine-type endopeptidase activity [GO:0004252]; zinc ion binding [GO:0008270]	PS51864;PS01180;PS01186;PS50026;PS01187;PS00142;	TRUE	FALSE	FALSE	FALSE	TRUE	FALSE	TRUE	FALSE	TRUE	FALSE	LDY	LDYD	L	D	Y	D	[]	[]
O43915	VEGFD	Vascular endothelial growth factor D (VEGF-D) (c-Fos-induced growth factor) (FIGF)	VEGFD FIGF		21	6	-1	6	2_Neutral	0	0	SIGNAL 1..21; /evidence="ECO:0000255"		DISULFID 111..153; /evidence="ECO:0000269|PubMed:21148085"; DISULFID 136; /note="Interchain"; /evidence="ECO:0000269|PubMed:21148085"; DISULFID 142..189; /evidence="ECO:0000269|PubMed:21148085"; DISULFID 145; /note="Interchain"; /evidence="ECO:0000269|PubMed:21148085"; DISULFID 146..191; /evidence="ECO:0000269|PubMed:21148085"		chemoattractant activity [GO:0042056]; growth factor activity [GO:0008083]; identical protein binding [GO:0042802]; platelet-derived growth factor receptor binding [GO:0005161]; vascular endothelial growth factor receptor 3 binding [GO:0043185]; vascular endothelial growth factor receptor binding [GO:0005172]	PS00249;PS50278;	TRUE	FALSE	FALSE	FALSE	FALSE	FALSE	FALSE	FALSE	FALSE	TRUE	SSN	SSNE	S	S	N	E	[]	[]
O43927	CXL13	C-X-C motif chemokine 13 (Angie) (B cell-attracting chemokine 1) (BCA-1) (B lymphocyte chemoattractant) (CXC chemokine BLC) (Small-inducible cytokine B13)	CXCL13 BCA1 BLC SCYB13		22	0	0	0	2_Neutral	1	0	SIGNAL 1..22; /evidence="ECO:0000255"		DISULFID 33..60; /evidence="ECO:0000250"; DISULFID 35..76; /evidence="ECO:0000250"		CCR10 chemokine receptor binding [GO:0031735]; chemokine activity [GO:0008009]; CXCR chemokine receptor binding [GO:0045236]; CXCR3 chemokine receptor binding [GO:0048248]; CXCR5 chemokine receptor binding [GO:0031724]; fibroblast growth factor binding [GO:0017134]; heparin binding [GO:0008201]; receptor ligand activity [GO:0048018]	PS00471;	TRUE	FALSE	FALSE	TRUE	FALSE	FALSE	FALSE	FALSE	FALSE	TRUE	VLE	VLEV	V	L	E	V	['WKKNKS']	[]
O60258	FGF17	Fibroblast growth factor 17 (FGF-17)	FGF17 UNQ161/PRO187		22	-3	0	-3	1_NegNeu	2	0	SIGNAL 1..22; /evidence="ECO:0000255"				growth factor activity [GO:0008083]; type 1 fibroblast growth factor receptor binding [GO:0005105]; type 2 fibroblast growth factor receptor binding [GO:0005111]	PS00247;	FALSE	FALSE	FALSE	TRUE	FALSE	FALSE	FALSE	FALSE	FALSE	TRUE	TQG	TQGE	T	Q	G	E	['NKRGKL', 'TRRTKR']	[]
O60259	KLK8	Kallikrein-8 (hK8) (EC 3.4.21.118) (Neuropsin) (NP) (Ovasin) (Serine protease 19) (Serine protease TADG-14) (Tumor-associated differentially expressed gene 14 protein)	KLK8 NRPN PRSS19 TADG14 UNQ283/PRO322		28	-12	0	-12	0_Negative	1	0	SIGNAL 1..28; /evidence="ECO:0000255"		DISULFID 39..173; /evidence="ECO:0000255|PROSITE-ProRule:PRU00274"; DISULFID 58..74; /evidence="ECO:0000255|PROSITE-ProRule:PRU00274"; DISULFID 145..246; /evidence="ECO:0000255|PROSITE-ProRule:PRU00274"; DISULFID 152..218; /evidence="ECO:0000255|PROSITE-ProRule:PRU00274"; DISULFID 184..198; /evidence="ECO:0000255|PROSITE-ProRule:PRU00274"; DISULFID 208..233; /evidence="ECO:0000255|PROSITE-ProRule…	3.4.21.118	serine-type endopeptidase activity [GO:0004252]	PS50240;PS00134;PS00135;	TRUE	FALSE	FALSE	TRUE	TRUE	FALSE	FALSE	FALSE	FALSE	FALSE	QED	QEDK	Q	E	D	K	['CKKPKY']	[]
O60383	GDF9	Growth/differentiation factor 9 (GDF-9)	GDF9		24	2	-3	2	2_Neutral	1	0	SIGNAL 1..24; /evidence="ECO:0000255"		DISULFID 353..419; /evidence="ECO:0000250"; DISULFID 382..451; /evidence="ECO:0000250"; DISULFID 386..453; /evidence="ECO:0000250"		cytokine activity [GO:0005125]; growth factor activity [GO:0008083]	PS00250;PS51362;	TRUE	FALSE	FALSE	TRUE	FALSE	FALSE	FALSE	FALSE	FALSE	TRUE	SQA	SQAS	S	Q	A	S	['GKKHKW']	[]
O60477	BRNP1	BMP/retinoic acid-inducible neural-specific protein 1 (Deleted in bladder cancer protein 1)	BRINP1 DBC1 DBCCR1 FAM5A IB3089A		19	-2	0	-2	2_Neutral	0	0	SIGNAL 1..19; /evidence="ECO:0000255"						FALSE	FALSE	FALSE	FALSE	FALSE	FALSE	FALSE	FALSE	FALSE	FALSE	VQP	VQPS	V	Q	P	S	[]	[]
O60494	CUBN	Cubilin (460 kDa receptor) (Intestinal intrinsic factor receptor) (Intrinsic factor-cobalamin receptor) (Intrinsic factor-vitamin B12 receptor)	CUBN IFCR		23	-5	0	-5	1_NegNeu	1	0	SIGNAL 1..23; /evidence="ECO:0000255"	BINDING 980; /ligand="Ca(2+)"; /ligand_id="ChEBI:CHEBI:29108"; /ligand_label="1"; /evidence="ECO:0000305|PubMed:20237569, ECO:0007744|PDB:3KQ4"; BINDING 988; /ligand="Ca(2+)"; /ligand_id="ChEBI:CHEBI:29108"; /ligand_label="1"; /evidence="ECO:0000305|PubMed:20237569, ECO:0007744|PDB:3KQ4"; BINDING 1027; /ligand="Ca(2+)"; /ligand_id="ChEBI:CHEBI:29108"; /ligand_label="1"; /evidence="ECO:0000305|Pub…	DISULFID 136..147; /evidence="ECO:0000250"; DISULFID 141..156; /evidence="ECO:0000250"; DISULFID 158..167; /evidence="ECO:0000250"; DISULFID 174..190; /evidence="ECO:0000250"; DISULFID 184..199; /evidence="ECO:0000250"; DISULFID 201..210; /evidence="ECO:0000250"; DISULFID 267..280; /evidence="ECO:0000250"; DISULFID 274..289; /evidence="ECO:0000250"; DISULFID 292..303; /evidence="ECO:0000250"; DIS…		calcium ion binding [GO:0005509]; cargo receptor activity [GO:0038024]; cobalamin binding [GO:0031419]; protein homodimerization activity [GO:0042803]; signaling receptor activity [GO:0038023]	PS00010;PS01180;PS00022;PS01186;PS50026;PS01187;	TRUE	TRUE	TRUE	TRUE	FALSE	FALSE	TRUE	FALSE	TRUE	FALSE	EAG	EAGE	E	A	G	E	['GRREKG']	[]
O60542	PSPN	Persephin (PSP)	PSPN		21	-2	0	-2	2_Neutral	0	0	SIGNAL 1..21; /evidence="ECO:0000255"		DISULFID 66..124; /evidence="ECO:0000250"; DISULFID 93..152; /evidence="ECO:0000250"; DISULFID 97..154; /evidence="ECO:0000250"; DISULFID 123; /note="Interchain"; /evidence="ECO:0000250"		glial cell-derived neurotrophic factor receptor binding [GO:0030116]; growth factor activity [GO:0008083]; receptor tyrosine kinase binding [GO:0030971]; signaling receptor binding [GO:0005102]	PS51362;	TRUE	FALSE	FALSE	FALSE	FALSE	FALSE	FALSE	FALSE	FALSE	TRUE	WGP	WGPD	W	G	P	D	[]	[]
O60565	GREM1	Gremlin-1 (Cell proliferation-inducing gene 2 protein) (Cysteine knot superfamily 1, BMP antagonist 1) (DAN domain family member 2) (Down-regulated in Mos-transformed cells protein) (Increased in high glucose protein 2) (IHG-2)	GREM1 CKTSF1B1 DAND2 DRM PIG2		24	4	0	4	2_Neutral	1	1	SIGNAL 1..24; /evidence="ECO:0000269|PubMed:15340161"		DISULFID 94..144; /evidence="ECO:0000269|PubMed:27036124, ECO:0007744|PDB:5AEJ"; DISULFID 108..158; /evidence="ECO:0000269|PubMed:27036124, ECO:0007744|PDB:5AEJ"; DISULFID 118..176; /evidence="ECO:0000269|PubMed:27036124, ECO:0007744|PDB:5AEJ"; DISULFID 122..178; /evidence="ECO:0000269|PubMed:27036124, ECO:0007744|PDB:5AEJ"		BMP binding [GO:0036122]; cytokine activity [GO:0005125]; morphogen activity [GO:0016015]; protein homodimerization activity [GO:0042803]; receptor ligand activity [GO:0048018]; transmembrane receptor protein tyrosine kinase activator activity [GO:0030297]; vascular endothelial growth factor receptor 2 binding [GO:0043184]		TRUE	FALSE	FALSE	TRUE	FALSE	FALSE	FALSE	FALSE	FALSE	TRUE	KKK	KKKG	K	K	K	G	['TKKKRV']	['KKKRVTRV']
O60568	PLOD3	Multifunctional procollagen lysine hydroxylase and glycosyltransferase LH3 [Includes: Procollagen-lysine,2-oxoglutarate 5-dioxygenase 3 (EC 1.14.11.4) (Lysyl hydroxylase 3) (LH3); Procollagen glycosyltransferase (EC 2.4.1.50) (EC 2.4.1.66) (Galactosylhydroxylysine-glucosyltransferase) (Procollagen galactosyltransferase) (Procollagen glucosyltransferase)]	PLOD3	TRUE	24	2	-2	2	2_Neutral	0	0	SIGNAL 1..24; /evidence="ECO:0000255"	BINDING 44..46; /ligand="UDP"; /ligand_id="ChEBI:CHEBI:58223"; /evidence="ECO:0000269|PubMed:30089812, ECO:0007744|PDB:6FXY"; BINDING 112..114; /ligand="UDP"; /ligand_id="ChEBI:CHEBI:58223"; /evidence="ECO:0000269|PubMed:30089812, ECO:0007744|PDB:6FXY"; BINDING 112; /ligand="Mn(2+)"; /ligand_id="ChEBI:CHEBI:29035"; /evidence="ECO:0000269|PubMed:30089812, ECO:0007744|PDB:6FXY"; BINDING 115; /ligan…	DISULFID 279..282; /evidence="ECO:0000269|PubMed:30089812, ECO:0007744|PDB:6FXY"; DISULFID 379..385; /evidence="ECO:0000269|PubMed:30089812, ECO:0007744|PDB:6FXY"; DISULFID 563..698; /evidence="ECO:0000269|PubMed:30089812, ECO:0007744|PDB:6FXY"	1.14.11.4; 2.4.1.50; 2.4.1.66	iron ion binding [GO:0005506]; L-ascorbic acid binding [GO:0031418]; metal ion binding [GO:0046872]; procollagen galactosyltransferase activity [GO:0050211]; procollagen glucosyltransferase activity [GO:0033823]; procollagen-lysine 5-dioxygenase activity [GO:0008475]; small molecule binding [GO:0036094]	PS51471;PS01325;	TRUE	FALSE	FALSE	FALSE	FALSE	FALSE	FALSE	FALSE	FALSE	FALSE	SDR	SDRP	S	D	R	P	[]	[]
O60575	ISK4	Serine protease inhibitor Kazal-type 4 (Peptide PEC-60 homolog)	SPINK4		26	7	0	7	2_Neutral	0	0	SIGNAL 1..26; /evidence="ECO:0000250"		DISULFID 37..68; /evidence="ECO:0000255|PROSITE-ProRule:PRU00798"; DISULFID 46..65; /evidence="ECO:0000255|PROSITE-ProRule:PRU00798"; DISULFID 54..86; /evidence="ECO:0000255|PROSITE-ProRule:PRU00798"		serine-type endopeptidase inhibitor activity [GO:0004867]	PS00282;PS51465;	TRUE	FALSE	FALSE	FALSE	FALSE	FALSE	FALSE	FALSE	FALSE	FALSE	GKL	GKLP	G	K	L	P	[]	[]
O60613	SEP15	Selenoprotein F (15 kDa selenoprotein)	SELENOF SEP15		31	5	0	5	2_Neutral	0	0	SIGNAL 1..31; /evidence="ECO:0000255"				oxidoreductase activity [GO:0016491]; selenium binding [GO:0008430]; thioredoxin peroxidase activity [GO:0008379]		FALSE	FALSE	FALSE	FALSE	FALSE	FALSE	FALSE	FALSE	FALSE	FALSE	FGA	FGAE	F	G	A	E	[]	[]
O60676	CST8	Cystatin-8 (Cystatin-related epididymal spermatogenic protein)	CST8 CRES		21	-5	0	-5	1_NegNeu	1	0	SIGNAL 1..21; /evidence="ECO:0000255"		DISULFID 95..105; /evidence="ECO:0000250"; DISULFID 119..139; /evidence="ECO:0000250"		cysteine-type endopeptidase inhibitor activity [GO:0004869]		TRUE	FALSE	FALSE	TRUE	FALSE	FALSE	FALSE	FALSE	FALSE	FALSE	KDP	KDPK	K	D	P	K	['LRKLKP']	[]
O60687	SRPX2	Sushi repeat-containing protein SRPX2 (Sushi-repeat protein upregulated in leukemia)	SRPX2 SRPUL		23	7	0	7	2_Neutral	0	0	SIGNAL 1..23; /evidence="ECO:0000255"		DISULFID 71..105; /evidence="ECO:0000255|PROSITE-ProRule:PRU00302"; DISULFID 91..117; /evidence="ECO:0000255|PROSITE-ProRule:PRU00302"; DISULFID 122..163; /evidence="ECO:0000255|PROSITE-ProRule:PRU00302"; DISULFID 149..176; /evidence="ECO:0000255|PROSITE-ProRule:PRU00302"; DISULFID 264..306; /evidence="ECO:0000255|PROSITE-ProRule:PRU00302"; DISULFID 292..319; /evidence="ECO:0000255|PROSITE-ProRul…		hepatocyte growth factor binding [GO:0036458]; identical protein binding [GO:0042802]; signaling receptor binding [GO:0005102]	PS50825;PS50923;	TRUE	FALSE	FALSE	FALSE	FALSE	FALSE	FALSE	FALSE	FALSE	FALSE	TWY	TWYA	T	W	Y	A	[]	[]
O60844	ZG16	Zymogen granule membrane protein 16 (Zymogen granule protein 16) (hZG16) (Secretory lectin ZG16)	ZG16		16	7	0	7	2_Neutral	0	0	SIGNAL 1..16; /evidence="ECO:0000269|PubMed:15340161"				carbohydrate binding [GO:0030246]; peptidoglycan binding [GO:0042834]	PS51752;	FALSE	FALSE	FALSE	FALSE	FALSE	FALSE	FALSE	FALSE	FALSE	FALSE	NAI	NAIQ	N	A	I	Q	[]	[]
O60882	MMP20	Matrix metalloproteinase-20 (MMP-20) (EC 3.4.24.-) (Enamel metalloproteinase) (Enamelysin)	MMP20		22	12	0	12	4_Positive	3	1	SIGNAL 1..22; /evidence="ECO:0000255"	BINDING 100; /ligand="Zn(2+)"; /ligand_id="ChEBI:CHEBI:29105"; /ligand_label="1"; /ligand_note="catalytic"; /note="in inhibited form"; /evidence="ECO:0000250"; BINDING 164; /ligand="Ca(2+)"; /ligand_id="ChEBI:CHEBI:29108"; /ligand_label="1"; BINDING 165; /ligand="Ca(2+)"; /ligand_id="ChEBI:CHEBI:29108"; /ligand_label="1"; BINDING 166; /ligand="Ca(2+)"; /ligand_id="ChEBI:CHEBI:29108"; /ligand_labe…	DISULFID 296..483; /evidence="ECO:0000255"	3.4.24.-	metalloendopeptidase activity [GO:0004222]; zinc ion binding [GO:0008270]	PS00546;PS51642;PS00142;	TRUE	TRUE	TRUE	TRUE	TRUE	FALSE	FALSE	FALSE	TRUE	FALSE	APS	APSL	A	P	S	L	['IRKIKE', 'IKKPRC', 'ERKRKM']	['RKRKMEKD']
O60888	CUTA	Protein CutA (Acetylcholinesterase-associated protein) (Brain acetylcholinesterase putative membrane anchor)	CUTA ACHAP C6orf82		32	10	0	10	3_PosNeu	0	0	SIGNAL 1..32; /evidence="ECO:0000255"				copper ion binding [GO:0005507]; enzyme binding [GO:0019899]		FALSE	FALSE	FALSE	FALSE	FALSE	FALSE	FALSE	FALSE	FALSE	FALSE	RLL	RLLL	R	L	L	L	[]	[]
O60911	CATL2	Cathepsin L2 (EC 3.4.22.43) (Cathepsin U) (Cathepsin V)	CTSV CATL2 CTSL2 CTSU UNQ268/PRO305		17	12	0	12	4_Positive	1	0	SIGNAL 1..17; /evidence="ECO:0000255"		DISULFID 135..178; /evidence="ECO:0000269|PubMed:11027133, ECO:0007744|PDB:1FH0, ECO:0007744|PDB:3H6S, ECO:0007744|PDB:3KFQ"; DISULFID 169..211; /evidence="ECO:0000269|PubMed:11027133, ECO:0007744|PDB:1FH0, ECO:0007744|PDB:3H6S, ECO:0007744|PDB:3KFQ"; DISULFID 270..323; /evidence="ECO:0000269|PubMed:11027133, ECO:0007744|PDB:1FH0, ECO:0007744|PDB:3H6S, ECO:0007744|PDB:3KFQ"	3.4.22.43	cysteine-type endopeptidase activator activity involved in apoptotic process [GO:0008656]; cysteine-type endopeptidase activity [GO:0004197]; cysteine-type peptidase activity [GO:0008234]; serine-type endopeptidase activity [GO:0004252]	PS00640;PS00139;PS00639;	TRUE	FALSE	FALSE	TRUE	TRUE	FALSE	FALSE	FALSE	FALSE	FALSE	VPK	VPKF	V	P	K	F	['FRKGKV']	[]
O60938	KERA	Keratocan (KTN) (Keratan sulfate proteoglycan keratocan)	KERA SLRR2B		20	12	0	12	4_Positive	0	0	SIGNAL 1..20; /evidence="ECO:0000255"		DISULFID 42..48; /evidence="ECO:0000250|UniProtKB:P21793"; DISULFID 46..58; /evidence="ECO:0000250|UniProtKB:P21793"; DISULFID 303..343; /evidence="ECO:0000250|UniProtKB:P21793"			PS51450;	TRUE	FALSE	FALSE	FALSE	FALSE	FALSE	FALSE	FALSE	FALSE	FALSE	RSV	RSVR	R	S	V	R	[]	[]
O75093	SLIT1	Slit homolog 1 protein (Slit-1) (Multiple epidermal growth factor-like domains protein 4) (Multiple EGF-like domains protein 4)	SLIT1 KIAA0813 MEGF4 SLIL1		33	10	0	10	3_PosNeu	4	0	SIGNAL 1..33; /evidence="ECO:0000255"		DISULFID 286..295; /evidence="ECO:0000250"; DISULFID 443..466; /evidence="ECO:0000250"; DISULFID 445..487; /evidence="ECO:0000250"; DISULFID 513..519; /evidence="ECO:0000250"; DISULFID 517..526; /evidence="ECO:0000250"; DISULFID 675..698; /evidence="ECO:0000250"; DISULFID 677..719; /evidence="ECO:0000250"; DISULFID 929..940; /evidence="ECO:0000250"; DISULFID 934..950; /evidence="ECO:0000250"; DIS…		calcium ion binding [GO:0005509]; heparan sulfate proteoglycan binding [GO:0043395]; heparin binding [GO:0008201]; Roundabout binding [GO:0048495]	PS01185;PS01225;PS00022;PS01186;PS50026;PS01187;PS50025;PS51450;	TRUE	FALSE	FALSE	TRUE	FALSE	FALSE	TRUE	FALSE	TRUE	FALSE	CPA	CPAL	C	P	A	L	['YRKLRR', 'SKKFRC', 'LRKRKI', 'LKRRKF']	[]
O75094	SLIT3	Slit homolog 3 protein (Slit-3) (Multiple epidermal growth factor-like domains protein 5) (Multiple EGF-like domains protein 5)	SLIT3 KIAA0814 MEGF5 SLIL2 UNQ691/PRO1336		33	7	0	7	2_Neutral	5	0	SIGNAL 1..33; /evidence="ECO:0000255"		DISULFID 284..293; /evidence="ECO:0000250"; DISULFID 441..464; /evidence="ECO:0000250"; DISULFID 443..485; /evidence="ECO:0000250"; DISULFID 505..511; /evidence="ECO:0000250"; DISULFID 509..518; /evidence="ECO:0000250"; DISULFID 667..690; /evidence="ECO:0000250"; DISULFID 669..711; /evidence="ECO:0000250"; DISULFID 920..931; /evidence="ECO:0000250"; DISULFID 925..941; /evidence="ECO:0000250"; DIS…		calcium ion binding [GO:0005509]; heparin binding [GO:0008201]; Roundabout binding [GO:0048495]	PS01185;PS01225;PS00022;PS01186;PS50026;PS01187;PS50025;PS51450;	TRUE	FALSE	FALSE	TRUE	FALSE	FALSE	TRUE	FALSE	TRUE	FALSE	CPT	CPTK	C	P	T	K	['YKKLKR', 'SKKFRC', 'LRKRRI', 'IRRQKG', 'SKRRKY']	[]
O75095	MEGF6	Multiple epidermal growth factor-like domains protein 6 (Multiple EGF-like domains protein 6) (Epidermal growth factor-like protein 3) (EGF-like protein 3)	MEGF6 EGFL3 KIAA0815		30	0	8	0	2_Neutral	0	0	SIGNAL 1..30; /evidence="ECO:0000255"		DISULFID 48..111; /evidence="ECO:0000255"; DISULFID 77..83; /evidence="ECO:0000255"; DISULFID 110..123; /evidence="ECO:0000255"; DISULFID 128..139; /evidence="ECO:0000250"; DISULFID 133..147; /evidence="ECO:0000250"; DISULFID 149..158; /evidence="ECO:0000250"; DISULFID 165..176; /evidence="ECO:0000250"; DISULFID 172..185; /evidence="ECO:0000250"; DISULFID 187..200; /evidence="ECO:0000250"; DISULF…		calcium ion binding [GO:0005509]	PS00010;PS00022;PS01186;PS50026;PS01187;PS51041;	TRUE	FALSE	FALSE	FALSE	FALSE	FALSE	TRUE	FALSE	TRUE	FALSE	SVP	SVPP	S	V	P	P	[]	[]
O75106	AOC2	Retina-specific copper amine oxidase (RAO) (EC 1.4.3.21) (Amine oxidase [copper-containing]) (Semicarbazide-sensitive amine oxidase) (SSAO)	AOC2		32	-2	0	-2	2_Neutral	0	0	SIGNAL 1..32; /evidence="ECO:0000255"	BINDING 378..388; /ligand="substrate"; /evidence="ECO:0000250|UniProtKB:P19801"; BINDING 462..467; /ligand="substrate"; /evidence="ECO:0000250|UniProtKB:P19801"; BINDING 516; /ligand="Cu cation"; /ligand_id="ChEBI:CHEBI:23378"; /evidence="ECO:0000250|UniProtKB:P19801"; BINDING 518; /ligand="Cu cation"; /ligand_id="ChEBI:CHEBI:23378"; /evidence="ECO:0000250|UniProtKB:P19801"; BINDING 525; /ligand=…	DISULFID 398..424; /evidence="ECO:0000250|UniProtKB:P19801"; DISULFID 730..737; /evidence="ECO:0000250|UniProtKB:Q16853"; DISULFID 744; /note="Interchain"; /evidence="ECO:0000250|UniProtKB:P19801"	1.4.3.21	aminoacetone:oxygen oxidoreductase(deaminating) activity [GO:0052594]; copper ion binding [GO:0005507]; electron transfer activity [GO:0009055]; phenethylamine:oxygen oxidoreductase (deaminating) activity [GO:0052596]; primary amine oxidase activity [GO:0008131]; quinone binding [GO:0048038]; tryptamine:oxygen oxidoreductase (deaminating) activity [GO:0052593]	PS01164;PS01165;	TRUE	TRUE	TRUE	FALSE	FALSE	FALSE	FALSE	FALSE	TRUE	FALSE	QPP	QPPH	Q	P	P	H	[]	[]
O75173	ATS4	A disintegrin and metalloproteinase with thrombospondin motifs 4 (ADAM-TS 4) (ADAM-TS4) (ADAMTS-4) (EC 3.4.24.82) (ADMP-1) (Aggrecanase-1)	ADAMTS4 KIAA0688 UNQ769/PRO1563		51	5	0	5	2_Neutral	3	1	SIGNAL 1..51; /evidence="ECO:0000255"	BINDING 194; /ligand="Zn(2+)"; /ligand_id="ChEBI:CHEBI:29105"; /ligand_note="catalytic"; /note="in inhibited form"; /evidence="ECO:0000250"; BINDING 361; /ligand="Zn(2+)"; /ligand_id="ChEBI:CHEBI:29105"; /ligand_note="catalytic"; /evidence="ECO:0000269|PubMed:18042673"; BINDING 365; /ligand="Zn(2+)"; /ligand_id="ChEBI:CHEBI:29105"; /ligand_note="catalytic"; /evidence="ECO:0000269|PubMed:18042673"…	DISULFID 293..345; /evidence="ECO:0000269|PubMed:18042673"; DISULFID 322..327; /evidence="ECO:0000269|PubMed:18042673"; DISULFID 339..423; /evidence="ECO:0000269|PubMed:18042673"; DISULFID 377..407; /evidence="ECO:0000269|PubMed:18042673"; DISULFID 449..472; /evidence="ECO:0000269|PubMed:18042673"; DISULFID 460..482; /evidence="ECO:0000269|PubMed:18042673"; DISULFID 467..501; /evidence="ECO:00002…	3.4.24.82	metalloendopeptidase activity [GO:0004222]; metallopeptidase activity [GO:0008237]; peptidase activity [GO:0008233]; protease binding [GO:0002020]; zinc ion binding [GO:0008270]	PS50215;PS50092;PS00142;	TRUE	FALSE	FALSE	TRUE	TRUE	FALSE	FALSE	FALSE	FALSE	FALSE	ASP	ASPL	A	S	P	L	['PRRAKR', 'GRRTRF', 'FRKFRY']	['SKKKFDKC']
O75200	NPIB7	Nuclear pore complex-interacting protein family member B7 (Nuclear pore complex-interacting protein-like 1)	NPIPB7 NPIPL1		18	2	0	2	2_Neutral	5	2	SIGNAL 1..18; /evidence="ECO:0000255"						FALSE	FALSE	FALSE	TRUE	FALSE	FALSE	FALSE	FALSE	FALSE	FALSE	QPT	QPTP	Q	P	T	P	['IRKRKV', 'ARKQKM', 'PKRWRV', 'PKRQRE', 'PKRRRL']	['GKRKTARK', 'KRRRLSKL']
O75339	CILP1	Cartilage intermediate layer protein 1 (CILP-1) (Cartilage intermediate-layer protein) [Cleaved into: Cartilage intermediate layer protein 1 C1; Cartilage intermediate layer protein 1 C2]	CILP UNQ602/PRO1188		21	2	0	2	2_Neutral	2	0	SIGNAL 1..21; /evidence="ECO:0000255"		DISULFID 161..195; /evidence="ECO:0000250"; DISULFID 165..200; /evidence="ECO:0000250"; DISULFID 177..185; /evidence="ECO:0000250"; DISULFID 330..376; /evidence="ECO:0000250"			PS50835;PS50092;	TRUE	FALSE	FALSE	TRUE	FALSE	FALSE	FALSE	FALSE	FALSE	FALSE	RQT	RQTM	R	Q	T	M	['LRRKKP', 'QRRNKR']	[]
O75356	ENTP5	Nucleoside diphosphate phosphatase ENTPD5 (EC 3.6.1.6) (CD39 antigen-like 4) (ER-UDPase) (Ectonucleoside triphosphate diphosphohydrolase 5) (NTPDase 5) (Guanosine-diphosphatase ENTPD5) (GDPase ENTPD5) (Inosine diphosphate phosphatase ENTPD5) (Nucleoside diphosphatase) (Uridine-diphosphatase ENTPD5) (UDPase ENTPD5)	ENTPD5 CD39L4 PCPH		24	-3	0	-3	1_NegNeu	1	0	SIGNAL 1..24; /evidence="ECO:0000255"		DISULFID 272..303; /evidence="ECO:0000250"; DISULFID 363..377; /evidence="ECO:0000250"	3.6.1.6	ADP phosphatase activity [GO:0043262]; CDP phosphatase activity [GO:0036384]; GDP phosphatase activity [GO:0004382]; IDP phosphatase activity [GO:1990003]; UDP phosphatase activity [GO:0045134]	PS01238;	TRUE	FALSE	FALSE	TRUE	FALSE	FALSE	FALSE	FALSE	FALSE	FALSE	NQQ	NQQT	N	Q	Q	T	['ERKARE']	[]
O75462	CRLF1	Cytokine receptor-like factor 1 (Cytokine-like factor 1) (CLF-1) (ZcytoR5)	CRLF1 UNQ288/PRO327		37	7	0	7	2_Neutral	0	0	SIGNAL 1..37; /evidence="ECO:0000269|PubMed:15340161"		DISULFID 143..153; /evidence="ECO:0000250"; DISULFID 184..195; /evidence="ECO:0000250"		cytokine binding [GO:0019955]; cytokine receptor activity [GO:0004896]	PS50853;	TRUE	FALSE	FALSE	FALSE	FALSE	FALSE	FALSE	FALSE	FALSE	FALSE	AHT	AHTA	A	H	T	A	[]	[]
O75493	CAH11	Carbonic anhydrase-related protein 11 (CA-RP XI) (CA-XI) (CARP XI) (Carbonic anhydrase-related protein 2) (CA-RP II) (CARP-2)	CA11 CARP2 UNQ211/PRO237		23	2	0	2	2_Neutral	1	0	SIGNAL 1..23; /evidence="ECO:0000255"				hydro-lyase activity [GO:0016836]; zinc ion binding [GO:0008270]	PS51144;	FALSE	FALSE	FALSE	TRUE	FALSE	FALSE	FALSE	FALSE	FALSE	FALSE	HIG	HIGP	H	I	G	P	['ERRCRG']	[]
O75556	SG2A1	Mammaglobin-B (Lacryglobin) (Lipophilin-C) (Mammaglobin-2) (Secretoglobin family 2A member 1)	SCGB2A1 LIPHC MGB2 UGB3		18	-3	0	-3	1_NegNeu	0	0	SIGNAL 1..18; /evidence="ECO:0000269|PubMed:25946035, ECO:0000269|PubMed:9504814, ECO:0000269|PubMed:9720917"					PS51311;	FALSE	FALSE	FALSE	FALSE	FALSE	FALSE	FALSE	FALSE	FALSE	FALSE	DSG	DSGC	D	S	G	C	[]	[]
O75594	PGRP1	Peptidoglycan recognition protein 1 (Peptidoglycan recognition protein short) (PGRP-S)	PGLYRP1 PGLYRP PGRP TNFSF3L SBBI68 UNQ639/PRO1269		21	-8	0	-8	1_NegNeu	0	0	SIGNAL 1..21; /evidence="ECO:0000255"		DISULFID 30..154; /evidence="ECO:0000269|PubMed:15769462"; DISULFID 46..91; /evidence="ECO:0000269|PubMed:15769462"; DISULFID 67..73; /evidence="ECO:0000269|PubMed:15769462"		Hsp70 protein binding [GO:0030544]; molecular adaptor activity [GO:0060090]; N-acetylmuramoyl-L-alanine amidase activity [GO:0008745]; peptidoglycan binding [GO:0042834]; peptidoglycan immune receptor activity [GO:0016019]; receptor ligand activity [GO:0048018]; zinc ion binding [GO:0008270]		TRUE	FALSE	FALSE	FALSE	FALSE	FALSE	FALSE	FALSE	FALSE	TRUE	QET	QETE	Q	E	T	E	[]	[]
O75596	CLC3A	C-type lectin domain family 3 member A (C-type lectin superfamily member 1) (Cartilage-derived C-type lectin)	CLEC3A CLECSF1 UNQ700/PRO1345		22	4	0	4	2_Neutral	1	0	SIGNAL 1..22; /evidence="ECO:0000269|PubMed:19173304"		DISULFID 68..78; /evidence="ECO:0000255|PROSITE-ProRule:PRU00040"; DISULFID 95..191; /evidence="ECO:0000255|PROSITE-ProRule:PRU00040"; DISULFID 167..183; /evidence="ECO:0000255|PROSITE-ProRule:PRU00040"		carbohydrate binding [GO:0030246]	PS00615;PS50041;	TRUE	FALSE	FALSE	TRUE	FALSE	FALSE	FALSE	FALSE	FALSE	FALSE	HTS	HTSR	H	T	S	R	['KRRVRD']	[]
O75610	LFTY1	Left-right determination factor 1 (Left-right determination factor B) (Protein lefty-1) (Protein lefty-B)	LEFTY1 LEFTB LEFTYB UNQ278/PRO317		21	5	0	5	2_Neutral	0	0	SIGNAL 1..21; /evidence="ECO:0000255"		DISULFID 251..264; /evidence="ECO:0000250"; DISULFID 263..316; /evidence="ECO:0000250"; DISULFID 293..351; /evidence="ECO:0000250"; DISULFID 297..353; /evidence="ECO:0000250"		cytokine activity [GO:0005125]; growth factor activity [GO:0008083]; transforming growth factor beta receptor binding [GO:0005160]	PS00250;PS51362;	TRUE	FALSE	FALSE	FALSE	FALSE	FALSE	FALSE	FALSE	FALSE	TRUE	LTG	LTGE	L	T	G	E	[]	[]
O75629	CREG1	Protein CREG1 (Cellular repressor of E1A-stimulated genes 1)	CREG1 CREG UNQ727/PRO1409		31	0	0	0	2_Neutral	0	0	SIGNAL 1..31; /evidence="ECO:0000269|PubMed:15340161"				transcription corepressor activity [GO:0003714]		FALSE	FALSE	FALSE	FALSE	FALSE	FALSE	FALSE	FALSE	FALSE	FALSE	RGG	RGGR	R	G	G	R	[]	[]
O75636	FCN3	Ficolin-3 (Collagen/fibrinogen domain-containing lectin 3 p35) (Collagen/fibrinogen domain-containing protein 3) (Hakata antigen)	FCN3 FCNH HAKA1		23	-8	0	-8	1_NegNeu	1	0	SIGNAL 1..23; /evidence="ECO:0000269|PubMed:15340161"	BINDING 237; /ligand="Ca(2+)"; /ligand_id="ChEBI:CHEBI:29108"; /evidence="ECO:0000269|PubMed:17215869, ECO:0007744|PDB:2J5Z, ECO:0007744|PDB:2J60"; BINDING 239; /ligand="Ca(2+)"; /ligand_id="ChEBI:CHEBI:29108"; /evidence="ECO:0000269|PubMed:17215869, ECO:0007744|PDB:2J5Z, ECO:0007744|PDB:2J60"; BINDING 241; /ligand="Ca(2+)"; /ligand_id="ChEBI:CHEBI:29108"; /evidence="ECO:0000269|PubMed:17215869, …	DISULFID 86..110; /evidence="ECO:0000269|PubMed:17215869, ECO:0007744|PDB:2J5Z, ECO:0007744|PDB:2J60"; DISULFID 93..121; /evidence="ECO:0000269|PubMed:17215869, ECO:0007744|PDB:2J5Z, ECO:0007744|PDB:2J60"; DISULFID 245..258; /evidence="ECO:0000269|PubMed:17215869, ECO:0007744|PDB:2J5Z, ECO:0007744|PDB:2J60"		antigen binding [GO:0003823]; carbohydrate binding [GO:0030246]; carbohydrate derivative binding [GO:0097367]; metal ion binding [GO:0046872]; signaling receptor binding [GO:0005102]	PS00514;PS51406;	TRUE	TRUE	FALSE	TRUE	FALSE	FALSE	FALSE	FALSE	TRUE	FALSE	QEH	QEHP	Q	E	H	P	['YRRVRM']	[]
O75711	SCRG1	Scrapie-responsive protein 1 (Scrapie-responsive gene 1 protein) (ScRG-1)	SCRG1 UNQ390/PRO725		20	15	0	15	4_Positive	0	0	SIGNAL 1..20; /evidence="ECO:0000269|PubMed:15340161"						FALSE	FALSE	FALSE	FALSE	FALSE	FALSE	FALSE	FALSE	FALSE	FALSE	MPA	MPAN	M	P	A	N	[]	[]
O75715	GPX5	Epididymal secretory glutathione peroxidase (EC 1.11.1.9) (Epididymis-specific glutathione peroxidase-like protein) (EGLP) (Glutathione peroxidase 5) (GPx-5) (GSHPx-5)	GPX5		21	9	0	9	3_PosNeu	0	0	SIGNAL 1..21; /evidence="ECO:0000255"			1.11.1.9	glutathione peroxidase activity [GO:0004602]	PS00460;PS00763;PS51355;	FALSE	FALSE	FALSE	FALSE	FALSE	FALSE	FALSE	FALSE	FALSE	FALSE	SPK	SPKQ	S	P	K	Q	[]	[]
O75718	CRTAP	Cartilage-associated protein	CRTAP CASP		26	-10	0	-10	1_NegNeu	1	0	SIGNAL 1..26; /evidence="ECO:0000255"						FALSE	FALSE	FALSE	TRUE	FALSE	FALSE	FALSE	FALSE	FALSE	FALSE	QYE	QYER	Q	Y	E	R	['LKRCKQ']	[]
O75830	SPI2	Serpin I2 (Myoepithelium-derived serine protease inhibitor) (Pancpin) (Pancreas-specific protein TSA2004) (Peptidase inhibitor 14) (PI-14)	SERPINI2 MEPI PI14		18	7	7	7	2_Neutral	0	0	SIGNAL 1..18; /evidence="ECO:0000255"				serine-type endopeptidase inhibitor activity [GO:0004867]	PS00284;	FALSE	FALSE	FALSE	FALSE	FALSE	FALSE	FALSE	FALSE	FALSE	FALSE	SRC	SRCS	S	R	C	S	[]	[]
O75951	LYZL6	Lysozyme-like protein 6 (EC 3.2.1.17)	LYZL6 LYC1 UNQ754/PRO1485		19	7	7	7	2_Neutral	0	0	SIGNAL 1..19; /evidence="ECO:0000255"		DISULFID 25..145; /evidence="ECO:0000255|PROSITE-ProRule:PRU00680"; DISULFID 49..133; /evidence="ECO:0000255|PROSITE-ProRule:PRU00680"; DISULFID 83..98; /evidence="ECO:0000255|PROSITE-ProRule:PRU00680"; DISULFID 94..112; /evidence="ECO:0000255|PROSITE-ProRule:PRU00680"	3.2.1.17	lysozyme activity [GO:0003796]	PS00128;PS51348;	TRUE	FALSE	FALSE	FALSE	FALSE	FALSE	FALSE	FALSE	FALSE	FALSE	SLI	SLIS	S	L	I	S	[]	[]
O75973	C1QRF	C1q-related factor (C1q and tumor necrosis factor-related protein 14) (C1q/TNF-related protein 14) (Complement component 1 Q subcomponent-like 1)	C1QL1 C1QRF CRF CTRP14		16	2	-5	2	2_Neutral	0	0	SIGNAL 1..16; /evidence="ECO:0000255"				signaling receptor binding [GO:0005102]	PS50871;	FALSE	FALSE	FALSE	FALSE	FALSE	FALSE	FALSE	FALSE	FALSE	FALSE	GPE	GPEG	G	P	E	G	[]	[]
O76061	STC2	Stanniocalcin-2 (STC-2) (Stanniocalcin-related protein) (STC-related protein) (STCRP)	STC2		24	2	0	2	2_Neutral	0	0	SIGNAL 1..24; /evidence="ECO:0000255"				enzyme binding [GO:0019899]; heme binding [GO:0020037]; hormone activity [GO:0005179]; protein homodimerization activity [GO:0042803]		FALSE	FALSE	FALSE	FALSE	FALSE	FALSE	FALSE	FALSE	FALSE	TRUE	TDA	TDAT	T	D	A	T	[]	[]
O76076	CCN5	CCN family member 5 (Connective tissue growth factor-like protein) (CTGF-L) (Connective tissue growth factor-related protein 58) (WNT1-inducible-signaling pathway protein 2) (WISP-2)	CCN5 CT58 CTGFL WISP2 UNQ228/PRO261		23	-5	0	-5	1_NegNeu	0	0	SIGNAL 1..23; /evidence="ECO:0000269|PubMed:15340161"		DISULFID 26..50; /evidence="ECO:0000255|PROSITE-ProRule:PRU00653"; DISULFID 30..52; /evidence="ECO:0000255|PROSITE-ProRule:PRU00653"; DISULFID 32..53; /evidence="ECO:0000255|PROSITE-ProRule:PRU00653"; DISULFID 39..56; /evidence="ECO:0000255|PROSITE-ProRule:PRU00653"; DISULFID 64..78; /evidence="ECO:0000255|PROSITE-ProRule:PRU00653"; DISULFID 70..100; /evidence="ECO:0000255|PROSITE-ProRule:PRU0065…		heparin binding [GO:0008201]; integrin binding [GO:0005178]	PS00222;PS51323;PS50092;PS01208;PS50184;	TRUE	FALSE	FALSE	FALSE	FALSE	FALSE	FALSE	FALSE	FALSE	FALSE	QLC	QLCP	Q	L	C	P	[]	[]
O76093	FGF18	Fibroblast growth factor 18 (FGF-18) (zFGF5)	FGF18 UNQ420/PRO856		27	-8	0	-8	1_NegNeu	3	0	SIGNAL 1..27; /evidence="ECO:0000255"		DISULFID 109..127; /evidence="ECO:0000269|Ref.9"		growth factor activity [GO:0008083]; type 1 fibroblast growth factor receptor binding [GO:0005105]; type 2 fibroblast growth factor receptor binding [GO:0005111]	PS00247;	TRUE	FALSE	FALSE	TRUE	FALSE	FALSE	FALSE	FALSE	FALSE	TRUE	EEN	EENV	E	E	N	V	['NRKGKL', 'TKKGRP', 'TKRSRR']	[]
O76096	CYTF	Cystatin-F (Cystatin-7) (Cystatin-like metastasis-associated protein) (CMAP) (Leukocystatin)	CST7		19	9	0	9	3_PosNeu	0	0	SIGNAL 1..19; /evidence="ECO:0000255, ECO:0007744|PubMed:25944712"		DISULFID 26; /note="Interchain (with C-63)"; /evidence="ECO:0000269|PubMed:16601115"; DISULFID 63; /note="Interchain (with C-26)"; /evidence="ECO:0000269|PubMed:16601115"; DISULFID 99..110; /evidence="ECO:0000269|PubMed:16601115"; DISULFID 124..144; /evidence="ECO:0000269|PubMed:16601115"		cysteine-type endopeptidase inhibitor activity [GO:0004869]; endopeptidase inhibitor activity [GO:0004866]; peptidase inhibitor activity [GO:0030414]; protein homodimerization activity [GO:0042803]		TRUE	FALSE	FALSE	FALSE	FALSE	FALSE	FALSE	FALSE	FALSE	FALSE	GPS	GPSP	G	P	S	P	[]	[]
O94769	ECM2	Extracellular matrix protein 2 (Matrix glycoprotein SC1/ECM2)	ECM2		20	-1	0	-1	2_Neutral	3	0	SIGNAL 1..20; /evidence="ECO:0000255"				collagen V binding [GO:0070052]; heparin binding [GO:0008201]; integrin binding [GO:0005178]	PS51450;PS01208;PS50184;	FALSE	FALSE	FALSE	TRUE	FALSE	FALSE	FALSE	FALSE	FALSE	FALSE	KNE	KNEE	K	N	E	E	['PRKQRR', 'HRRLRK', 'DRKQRP']	[]
O94813	SLIT2	Slit homolog 2 protein (Slit-2) [Cleaved into: Slit homolog 2 protein N-product; Slit homolog 2 protein C-product]	SLIT2 SLIL3		30	-3	0	-3	1_NegNeu	4	0	SIGNAL 1..30; /evidence="ECO:0000255"		DISULFID 277..286; DISULFID 434..457; DISULFID 436..478; DISULFID 506..512; DISULFID 510..519; DISULFID 668..691; DISULFID 670..712; DISULFID 727..733; DISULFID 731..740; DISULFID 863..886; DISULFID 865..907; DISULFID 922..933; /evidence="ECO:0000250"; DISULFID 927..943; /evidence="ECO:0000250"; DISULFID 945..954; /evidence="ECO:0000250"; DISULFID 961..972; /evidence="ECO:0000250"; DISULFID 966..…		calcium ion binding [GO:0005509]; GTPase inhibitor activity [GO:0005095]; heparin binding [GO:0008201]; identical protein binding [GO:0042802]; laminin-1 binding [GO:0043237]; protein homodimerization activity [GO:0042803]; proteoglycan binding [GO:0043394]; Roundabout binding [GO:0048495]	PS00010;PS01185;PS01225;PS00022;PS01186;PS50026;PS01187;PS50025;PS51450;	TRUE	FALSE	FALSE	TRUE	FALSE	FALSE	TRUE	FALSE	TRUE	FALSE	QCS	QCSC	Q	C	S	C	['YKKLRR', 'SKKFRC', 'LRKKRI', 'SKRRKY']	[]
O94907	DKK1	Dickkopf-related protein 1 (Dickkopf-1) (Dkk-1) (hDkk-1) (SK)	DKK1 UNQ492/PRO1008		31	4	0	4	2_Neutral	1	1	SIGNAL 1..31; /evidence="ECO:0000269|PubMed:15340161"		DISULFID 85..97; DISULFID 91..111; DISULFID 114..128; DISULFID 121..133; DISULFID 127..138; DISULFID 189..201; DISULFID 195..210; DISULFID 200..237; DISULFID 220..245; DISULFID 239..263		co-receptor binding [GO:0039706]; growth factor activity [GO:0008083]; low-density lipoprotein particle receptor binding [GO:0050750]; receptor antagonist activity [GO:0048019]		TRUE	FALSE	FALSE	TRUE	FALSE	FALSE	FALSE	FALSE	FALSE	TRUE	TLN	TLNS	T	L	N	S	['CRKRRK']	['CRKRRKRC']
O94919	ENDD1	Endonuclease domain-containing 1 protein (EC 3.1.30.-)	ENDOD1 KIAA0830		21	10	0	10	3_PosNeu	0	0	SIGNAL 1..21; /evidence="ECO:0000255"			3.1.30.-	endonuclease activity [GO:0004519]; metal ion binding [GO:0046872]; nucleic acid binding [GO:0003676]		FALSE	FALSE	FALSE	FALSE	FALSE	FALSE	FALSE	FALSE	FALSE	FALSE	RLV	RLVG	R	L	V	G	[]	[]
O95025	SEM3D	Semaphorin-3D	SEMA3D UNQ760/PRO1491		36	4	0	4	2_Neutral	3	2	SIGNAL 1..36; /evidence="ECO:0000255"		DISULFID 117..128; /evidence="ECO:0000250"; DISULFID 146..155; /evidence="ECO:0000250"; DISULFID 286..398; /evidence="ECO:0000250"; DISULFID 310..358; /evidence="ECO:0000250"; DISULFID 534..552; /evidence="ECO:0000250"; DISULFID 665..731; /evidence="ECO:0000250"		chemorepellent activity [GO:0045499]; semaphorin receptor binding [GO:0030215]	PS50835;PS51004;	TRUE	FALSE	FALSE	TRUE	FALSE	FALSE	FALSE	FALSE	FALSE	TRUE	TLK	TLKQ	T	L	K	Q	['KRRARR', 'KRRQRN', 'MKKKRN']	['SKRRARRQ', 'MKKKRNRR']
O95084	PRS23	Serine protease 23 (EC 3.4.21.-) (Putative secreted protein Zsig13)	PRSS23 ZSIG13 UNQ270/PRO307		19	-3	0	-3	1_NegNeu	1	1	SIGNAL 1..19; /evidence="ECO:0000255"		DISULFID 160..176; /evidence="ECO:0000250"	3.4.21.-	serine-type endopeptidase activity [GO:0004252]	PS00134;	TRUE	FALSE	FALSE	TRUE	TRUE	FALSE	FALSE	FALSE	FALSE	FALSE	QVS	QVSP	Q	V	S	P	['SRRKRQ']	['HKRKFMKI']
O95156	NXPH2	Neurexophilin-2	NXPH2 NPH2		22	2	0	2	2_Neutral	0	0	SIGNAL 1..22; /evidence="ECO:0000255"				signaling receptor binding [GO:0005102]		FALSE	FALSE	FALSE	FALSE	FALSE	FALSE	FALSE	FALSE	FALSE	FALSE	KEV	KEVV	K	E	V	V	[]	[]
O95157	NXPH3	Neurexophilin-3	NXPH3 KIAA1159 NPH3 UNQ687/PRO1327		22	-12	0	-12	0_Negative	0	0	SIGNAL 1..22; /evidence="ECO:0000269|PubMed:15340161"				signaling receptor binding [GO:0005102]		FALSE	FALSE	FALSE	FALSE	FALSE	FALSE	FALSE	FALSE	FALSE	FALSE	QDD	QDDG	Q	D	D	G	[]	[]
O95158	NXPH4	Neurexophilin-4	NXPH4 NPH4 UNQ1928/PRO4403		23	-7	0	-7	1_NegNeu	1	0	SIGNAL 1..23; /evidence="ECO:0000255"				signaling receptor binding [GO:0005102]		FALSE	FALSE	FALSE	TRUE	FALSE	FALSE	FALSE	FALSE	FALSE	FALSE	QIP	QIPE	Q	I	P	E	['ARKHRP']	[]
O95302	FKBP9	Peptidyl-prolyl cis-trans isomerase FKBP9 (PPIase FKBP9) (EC 5.2.1.8) (63 kDa FK506-binding protein) (63 kDa FKBP) (FKBP-63) (FK506-binding protein 9) (FKBP-9) (Rotamase)	FKBP9 FKBP60 FKBP63		24	15	0	15	4_Positive	0	0	SIGNAL 1..24; /evidence="ECO:0000255"	BINDING 501; /ligand="Ca(2+)"; /ligand_id="ChEBI:CHEBI:29108"; /ligand_label="1"; /evidence="ECO:0000305"; BINDING 503; /ligand="Ca(2+)"; /ligand_id="ChEBI:CHEBI:29108"; /ligand_label="1"; /evidence="ECO:0000305"; BINDING 505; /ligand="Ca(2+)"; /ligand_id="ChEBI:CHEBI:29108"; /ligand_label="1"; /evidence="ECO:0000305"; BINDING 507; /ligand="Ca(2+)"; /ligand_id="ChEBI:CHEBI:29108"; /ligand_label="…		5.2.1.8	calcium ion binding [GO:0005509]; peptidyl-prolyl cis-trans isomerase activity [GO:0003755]	PS00018;PS50222;PS00014;PS50059;	FALSE	TRUE	TRUE	FALSE	FALSE	TRUE	TRUE	FALSE	TRUE	FALSE	APV	APVA	A	P	V	A	[]	[]
O95388	CCN4	CCN family member 4 (WNT1-inducible-signaling pathway protein 1) (WISP-1) (Wnt-1-induced secreted protein)	CCN4 WISP1		22	7	0	7	2_Neutral	1	0	SIGNAL 1..22; /evidence="ECO:0000255"		DISULFID 49..73; /evidence="ECO:0000255|PROSITE-ProRule:PRU00653"; DISULFID 53..75; /evidence="ECO:0000255|PROSITE-ProRule:PRU00653"; DISULFID 55..76; /evidence="ECO:0000255|PROSITE-ProRule:PRU00653"; DISULFID 62..79; /evidence="ECO:0000255|PROSITE-ProRule:PRU00653"; DISULFID 87..101; /evidence="ECO:0000255|PROSITE-ProRule:PRU00653"; DISULFID 93..115; /evidence="ECO:0000255|PROSITE-ProRule:PRU006…		heparin binding [GO:0008201]; integrin binding [GO:0005178]	PS01185;PS01225;PS00222;PS51323;PS50092;PS01208;PS50184;	TRUE	FALSE	FALSE	TRUE	FALSE	FALSE	FALSE	FALSE	FALSE	FALSE	TAL	TALS	T	A	L	S	['AKRPRK']	[]
O95389	CCN6	Cellular communication network factor 6 (CCN family member 6) (WNT1-inducible-signaling pathway protein 3) (WISP-3)	CCN6 WISP3 UNQ462/PRO790/PRO956		23	-5	0	-5	1_NegNeu	1	0	SIGNAL 1..23; /evidence="ECO:0000255"		DISULFID 48..72; /evidence="ECO:0000255|PROSITE-ProRule:PRU00653"; DISULFID 52..74; /evidence="ECO:0000255|PROSITE-ProRule:PRU00653"; DISULFID 54..75; /evidence="ECO:0000255|PROSITE-ProRule:PRU00653"; DISULFID 61..78; /evidence="ECO:0000255|PROSITE-ProRule:PRU00653"; DISULFID 86..100; /evidence="ECO:0000255|PROSITE-ProRule:PRU00653"; DISULFID 92..114; /evidence="ECO:0000255|PROSITE-ProRule:PRU006…		growth factor activity [GO:0008083]; heparin binding [GO:0008201]; integrin binding [GO:0005178]	PS01225;PS00222;PS51323;PS50092;	TRUE	FALSE	FALSE	TRUE	FALSE	FALSE	FALSE	FALSE	FALSE	TRUE	TGP	TGPL	T	G	P	L	['MRKEKR']	[]
O95390	GDF11	Growth/differentiation factor 11 (GDF-11) (Bone morphogenetic protein 11) (BMP-11)	GDF11 BMP11		24	0	0	0	2_Neutral	2	0	SIGNAL 1..24; /evidence="ECO:0000255"		DISULFID 304..314; /evidence="ECO:0000269|PubMed:26919518, ECO:0000269|PubMed:28257634, ECO:0007744|PDB:5E4G, ECO:0007744|PDB:5JHW, ECO:0007744|PDB:5UHM"; DISULFID 313..372; /evidence="ECO:0000269|PubMed:26919518, ECO:0000269|PubMed:28257634, ECO:0007744|PDB:5E4G, ECO:0007744|PDB:5JHW, ECO:0007744|PDB:5UHM"; DISULFID 341..404; /evidence="ECO:0000269|PubMed:26919518, ECO:0000269|PubMed:28257634, E…		cytokine activity [GO:0005125]; growth factor activity [GO:0008083]	PS00250;PS51362;	TRUE	FALSE	FALSE	TRUE	FALSE	FALSE	FALSE	FALSE	FALSE	TRUE	AEG	AEGP	A	E	G	P	['TKRSRR', 'PKRYKA']	[]
O95393	BMP10	Bone morphogenetic protein 10 (BMP-10)	BMP10		21	12	5	12	4_Positive	0	0	SIGNAL 1..21; /evidence="ECO:0000255"		DISULFID 323..389; /evidence="ECO:0000250"; DISULFID 352..421; /evidence="ECO:0000250"; DISULFID 356..423; /evidence="ECO:0000250"; DISULFID 388; /note="Interchain"; /evidence="ECO:0000250"		cytokine activity [GO:0005125]; growth factor activity [GO:0008083]; hormone activity [GO:0005179]; receptor serine/threonine kinase binding [GO:0033612]; telethonin binding [GO:0031433]	PS00250;PS51362;	TRUE	FALSE	FALSE	FALSE	FALSE	FALSE	FALSE	FALSE	FALSE	TRUE	SPI	SPIM	S	P	I	M	[]	[]
O95399	UTS2	Urotensin-2 (Urotensin II) (U-II) (UII)	UTS2 UNQ525/PRO1068		20	15	0	15	4_Positive	0	0	SIGNAL 1..20		DISULFID 118..123; /evidence="ECO:0000250"		hormone activity [GO:0005179]; signaling receptor binding [GO:0005102]	PS00984;	TRUE	FALSE	FALSE	FALSE	FALSE	FALSE	FALSE	FALSE	FALSE	TRUE	LPL	LPLL	L	P	L	L	[]	[]
O95407	TNF6B	Tumor necrosis factor receptor superfamily member 6B (Decoy receptor 3) (DcR3) (Decoy receptor for Fas ligand) (M68)	TNFRSF6B DCR3 TR6 UNQ186/PRO212		29	0	0	0	2_Neutral	0	0	SIGNAL 1..29; /evidence="ECO:0000269|PubMed:10318773"		DISULFID 49..62; /evidence="ECO:0000255|PROSITE-ProRule:PRU00206, ECO:0000269|PubMed:21300286"; DISULFID 52..70; /evidence="ECO:0000255|PROSITE-ProRule:PRU00206, ECO:0000269|PubMed:21300286"; DISULFID 73..88; /evidence="ECO:0000255|PROSITE-ProRule:PRU00206, ECO:0000269|PubMed:21300286"; DISULFID 91..105; /evidence="ECO:0000255|PROSITE-ProRule:PRU00206, ECO:0000269|PubMed:21300286"; DISULFID 95..1…		signaling receptor activity [GO:0038023]	PS00652;PS50050;	TRUE	FALSE	FALSE	FALSE	FALSE	FALSE	FALSE	FALSE	FALSE	FALSE	VAE	VAET	V	A	E	T	[]	[]
O95428	PPN	Papilin	PAPLN UNQ2420/PRO4977		18	12	0	12	4_Positive	2	0	SIGNAL 1..18; /evidence="ECO:0000255"		DISULFID 38..74; /evidence="ECO:0000250"; DISULFID 42..79; /evidence="ECO:0000250"; DISULFID 53..64; /evidence="ECO:0000250"; DISULFID 316..355; /evidence="ECO:0000250"; DISULFID 320..360; /evidence="ECO:0000250"; DISULFID 331..343; /evidence="ECO:0000250"; DISULFID 754..804; /evidence="ECO:0000250"; DISULFID 763..787; /evidence="ECO:0000250"; DISULFID 779..800; /evidence="ECO:0000250"; DISULFID …		serine-type endopeptidase inhibitor activity [GO:0004867]	PS00280;PS50279;PS50835;PS50900;PS50092;	TRUE	FALSE	FALSE	TRUE	FALSE	FALSE	FALSE	FALSE	FALSE	FALSE	APK	APKV	A	P	K	V	['GRRYRW', 'TKRWKA']	[]
O95445	APOM	Apolipoprotein M (Apo-M) (ApoM) (Protein G3a)	APOM G3A NG20 HSPC336		22	0	0	0	2_Neutral	0	0	SIGNAL 1..?22; /note="Not cleaved"	BINDING 136; /ligand="tetradecanoate"; /ligand_id="ChEBI:CHEBI:30807"; /evidence="ECO:0000269|PubMed:19733574, ECO:0007744|PDB:2WEW"; BINDING 143; /ligand="tetradecanoate"; /ligand_id="ChEBI:CHEBI:30807"; /evidence="ECO:0000269|PubMed:19733574, ECO:0007744|PDB:2WEW"	DISULFID 23..167; /evidence="ECO:0000269|PubMed:19733574"; DISULFID 95..183; /evidence="ECO:0000269|PubMed:19733574"; DISULFID 128..157; /evidence="ECO:0000269|PubMed:19733574"		antioxidant activity [GO:0016209]; lipid transporter activity [GO:0005319]; phospholipid binding [GO:0005543]		TRUE	FALSE	FALSE	FALSE	FALSE	FALSE	FALSE	FALSE	FALSE	FALSE	CPE	CPEH	C	P	E	H	[]	[]
O95450	ATS2	A disintegrin and metalloproteinase with thrombospondin motifs 2 (ADAM-TS 2) (ADAM-TS2) (ADAMTS-2) (EC 3.4.24.14) (Procollagen I N-proteinase) (PC I-NP) (Procollagen I/II amino propeptide-processing enzyme) (Procollagen N-endopeptidase) (pNPI)	ADAMTS2 PCINP PCPNI		29	3	0	3	2_Neutral	1	1	SIGNAL 1..29; /evidence="ECO:0000255"	BINDING 408; /ligand="Zn(2+)"; /ligand_id="ChEBI:CHEBI:29105"; /ligand_note="catalytic"; /evidence="ECO:0000255|PROSITE-ProRule:PRU00276"; BINDING 412; /ligand="Zn(2+)"; /ligand_id="ChEBI:CHEBI:29105"; /ligand_note="catalytic"; /evidence="ECO:0000255|PROSITE-ProRule:PRU00276"; BINDING 418; /ligand="Zn(2+)"; /ligand_id="ChEBI:CHEBI:29105"; /ligand_note="catalytic"; /evidence="ECO:0000255|PROSITE-P…	DISULFID 343..392; /evidence="ECO:0000250"; DISULFID 386..465; /evidence="ECO:0000250"; DISULFID 425..451; /evidence="ECO:0000250"; DISULFID 492..517; /evidence="ECO:0000250"; DISULFID 503..526; /evidence="ECO:0000250"; DISULFID 512..545; /evidence="ECO:0000250"; DISULFID 539..550; /evidence="ECO:0000250"; DISULFID 573..610; /evidence="ECO:0000250"; DISULFID 577..615; /evidence="ECO:0000250"; DIS…	3.4.24.14	metalloendopeptidase activity [GO:0004222]; metallopeptidase activity [GO:0008237]; zinc ion binding [GO:0008270]	PS50215;PS50900;PS50092;	TRUE	FALSE	FALSE	TRUE	TRUE	FALSE	FALSE	FALSE	FALSE	FALSE	PPP	PPPP	P	P	P	P	['RRRARR']	['SRRRARRH']
O95460	MATN4	Matrilin-4	MATN4		18	2	0	2	2_Neutral	0	0	SIGNAL 1..18; /evidence="ECO:0000250"		DISULFID 219..230; /evidence="ECO:0000255|PROSITE-ProRule:PRU00076"; DISULFID 226..239; /evidence="ECO:0000255|PROSITE-ProRule:PRU00076"; DISULFID 241..254; /evidence="ECO:0000255|PROSITE-ProRule:PRU00076"; DISULFID 260..271; /evidence="ECO:0000255|PROSITE-ProRule:PRU00076"; DISULFID 267..280; /evidence="ECO:0000255|PROSITE-ProRule:PRU00076"; DISULFID 282..295; /evidence="ECO:0000255|PROSITE-ProR…		calcium ion binding [GO:0005509]	PS00010;PS01186;PS50026;PS50234;	TRUE	FALSE	FALSE	FALSE	FALSE	FALSE	TRUE	FALSE	TRUE	FALSE	TQL	TQLQ	T	Q	L	Q	[]	[]
O95467	GNAS3	Neuroendocrine secretory protein 55 (NESP55) [Cleaved into: LHAL tetrapeptide; GPIPIRRH peptide]	GNAS GNAS1		46	6	0	6	2_Neutral	1	0	SIGNAL 1..46; /evidence="ECO:0000250"						FALSE	FALSE	FALSE	TRUE	FALSE	FALSE	FALSE	FALSE	FALSE	FALSE	TSN	TSNA	T	S	N	A	['RRRCKP']	[]
O95479	G6PE	GDH/6PGL endoplasmic bifunctional protein [Includes: Hexose-6-phosphate dehydrogenase (Glucose 1-dehydrogenase) (GDH) (EC 1.1.1.47) (Glucose-6-phosphate dehydrogenase) (EC 1.1.1.363); 6-phosphogluconolactonase (6PGL) (EC 3.1.1.31)]	H6PD GDH		19	-5	0	-5	1_NegNeu	0	0	SIGNAL 1..19; /evidence="ECO:0000250|UniProtKB:P56201"	BINDING 32..39; /ligand="NADP(+)"; /ligand_id="ChEBI:CHEBI:58349"; /evidence="ECO:0000250|UniProtKB:P11413"; BINDING 149; /ligand="NADP(+)"; /ligand_id="ChEBI:CHEBI:58349"; /evidence="ECO:0000250|UniProtKB:P11413"; BINDING 174; /ligand="NADP(+)"; /ligand_id="ChEBI:CHEBI:58349"; /evidence="ECO:0000250|UniProtKB:P11413"; BINDING 174; /ligand="substrate"; /evidence="ECO:0000250|UniProtKB:P11413"; BI…		1.1.1.363; 1.1.1.47; 3.1.1.31	6-phosphogluconolactonase activity [GO:0017057]; carbohydrate binding [GO:0030246]; glucose 1-dehydrogenase (NAD+) activity [GO:0047934]; glucose 1-dehydrogenase (NADP+) activity [GO:0047935]; glucose 1-dehydrogenase [NAD(P)] activity [GO:0047936]; glucose-6-phosphate dehydrogenase activity [GO:0004345]; NADP binding [GO:0050661]	PS00069;	FALSE	FALSE	FALSE	FALSE	FALSE	FALSE	FALSE	FALSE	FALSE	FALSE	QEL	QELQ	Q	E	L	Q	[]	[]
O95631	NET1	Netrin-1 (Epididymis tissue protein Li 131P)	NTN1 NTN1L		24	7	0	7	2_Neutral	3	0	SIGNAL 1..24; /evidence="ECO:0000255"		DISULFID 119..152; /evidence="ECO:0000250"; DISULFID 285..294; /evidence="ECO:0000250"; DISULFID 287..304; /evidence="ECO:0000250"; DISULFID 306..315; /evidence="ECO:0000250"; DISULFID 318..338; /evidence="ECO:0000250"; DISULFID 341..350; /evidence="ECO:0000250"; DISULFID 343..368; /evidence="ECO:0000250"; DISULFID 371..380; /evidence="ECO:0000250"; DISULFID 383..401; /evidence="ECO:0000250"; DIS…		DNA-binding transcription factor activity, RNA polymerase II-specific [GO:0000981]; RNA polymerase II cis-regulatory region sequence-specific DNA binding [GO:0000978]	PS00022;PS01248;PS50027;PS51117;PS50189;	TRUE	FALSE	FALSE	TRUE	FALSE	FALSE	FALSE	FALSE	FALSE	FALSE	GPG	GPGL	G	P	G	L	['ARRCRF', 'ARRLRK', 'EKKGKC']	[]
O95633	FSTL3	Follistatin-related protein 3 (Follistatin-like protein 3) (Follistatin-related gene protein)	FSTL3 FLRG UNQ674/PRO1308		26	2	0	2	2_Neutral	0	0	SIGNAL 1..26; /evidence="ECO:0000269|PubMed:15340161"		DISULFID 38..61; /evidence="ECO:0000255|PROSITE-ProRule:PRU00697"; DISULFID 48..92; /evidence="ECO:0000255|PROSITE-ProRule:PRU00697"; DISULFID 62..95; /evidence="ECO:0000255|PROSITE-ProRule:PRU00697"; DISULFID 99..110; DISULFID 104..119; DISULFID 121..153; DISULFID 125..146; DISULFID 135..167; DISULFID 171..182; DISULFID 176..192; DISULFID 195..229; DISULFID 200..222; DISULFID 211..243		activin binding [GO:0048185]; fibronectin binding [GO:0001968]	PS51465;PS51364;	TRUE	FALSE	FALSE	FALSE	FALSE	FALSE	FALSE	FALSE	FALSE	FALSE	MGS	MGSG	M	G	S	G	[]	[]
O95711	LY86	Lymphocyte antigen 86 (Ly-86) (Protein MD-1)	LY86 MD1		20	-3	-3	-3	1_NegNeu	0	0	SIGNAL 1..20; /evidence="ECO:0000269|PubMed:15340161"		DISULFID 33..58; /evidence="ECO:0000269|PubMed:21959264"; DISULFID 45..154; /evidence="ECO:0000269|PubMed:21959264"; DISULFID 102..112; /evidence="ECO:0000269|PubMed:21959264"				TRUE	FALSE	FALSE	FALSE	FALSE	FALSE	FALSE	FALSE	FALSE	FALSE	GGG	GGGG	G	G	G	G	[]	[]
O95715	CXL14	C-X-C motif chemokine 14 (Chemokine BRAK) (MIP-2G) (Small-inducible cytokine B14)	CXCL14 MIP2G NJAC SCYB14 PSEC0212 UNQ240/PRO273		34	2	4	2	2_Neutral	0	0	SIGNAL 1..34; /evidence="ECO:0000269|PubMed:10946286"		DISULFID 37..63; /evidence="ECO:0000269|PubMed:16987528"; DISULFID 39..84; /evidence="ECO:0000269|PubMed:16987528"		chemokine activity [GO:0008009]		TRUE	FALSE	FALSE	FALSE	FALSE	FALSE	FALSE	FALSE	FALSE	FALSE	SKC	SKCK	S	K	C	K	[]	[]
O95750	FGF19	Fibroblast growth factor 19 (FGF-19)	FGF19 UNQ334/PRO533		24	7	0	7	2_Neutral	0	0	SIGNAL 1..24; /evidence="ECO:0000269|PubMed:15340161"		DISULFID 58..70; /evidence="ECO:0000269|PubMed:14730967"; DISULFID 102..120; /evidence="ECO:0000269|PubMed:14730967"		fibroblast growth factor receptor binding [GO:0005104]; growth factor activity [GO:0008083]	PS00247;	TRUE	FALSE	FALSE	FALSE	FALSE	FALSE	FALSE	FALSE	FALSE	TRUE	LAF	LAFS	L	A	F	S	[]	[]
O95813	CER1	Cerberus (Cerberus-related protein) (DAN domain family member 4)	CER1 DAND4		17	9	0	9	3_PosNeu	0	0	SIGNAL 1..17; /evidence="ECO:0000269|PubMed:15340161"		DISULFID 162..209; /evidence="ECO:0000255|PROSITE-ProRule:PRU00039"; DISULFID 176..223; /evidence="ECO:0000255|PROSITE-ProRule:PRU00039"; DISULFID 186..239; /evidence="ECO:0000255|PROSITE-ProRule:PRU00039"; DISULFID 190..241; /evidence="ECO:0000255|PROSITE-ProRule:PRU00039"		BMP binding [GO:0036122]; cytokine activity [GO:0005125]; morphogen activity [GO:0016015]; protein homodimerization activity [GO:0042803]	PS01225;	TRUE	FALSE	FALSE	FALSE	FALSE	FALSE	FALSE	FALSE	FALSE	TRUE	TRH	TRHQ	T	R	H	Q	[]	[]
O95841	ANGL1	Angiopoietin-related protein 1 (Angiopoietin-3) (ANG-3) (Angiopoietin-like protein 1)	ANGPTL1 ANG3 ANGPT3 ARP1 PSEC0154 UNQ162/PRO188		23	-1	-3	-1	2_Neutral	0	0	SIGNAL 1..23; /evidence="ECO:0000255"		DISULFID 280..309; /evidence="ECO:0000255|PROSITE-ProRule:PRU00739"; DISULFID 432..445; /evidence="ECO:0000255|PROSITE-ProRule:PRU00739"		signaling receptor binding [GO:0005102]	PS00514;PS51406;	TRUE	FALSE	FALSE	FALSE	FALSE	FALSE	FALSE	FALSE	FALSE	FALSE	GQF	GQFK	G	Q	F	K	[]	[]
O95881	TXD12	Thioredoxin domain-containing protein 12 (EC 1.8.4.2) (Endoplasmic reticulum resident protein 18) (ER protein 18) (ERp18) (Endoplasmic reticulum resident protein 19) (ER protein 19) (ERp19) (Thioredoxin-like protein p19) (hTLP19)	TXNDC12 TLP19 UNQ713/PRO1376		26	4	0	4	2_Neutral	0	0	SIGNAL 1..26; /evidence="ECO:0000269|PubMed:15340161"		DISULFID 66..69; /note="Redox-active"; /evidence="ECO:0000255|PROSITE-ProRule:PRU00691, ECO:0000269|PubMed:12761212, ECO:0000269|PubMed:19361226"	1.8.4.2	protein-disulfide reductase (glutathione) activity [GO:0019153]; protein-disulfide reductase activity [GO:0015035]	PS00194;PS51352;	TRUE	FALSE	FALSE	FALSE	FALSE	FALSE	FALSE	FALSE	FALSE	FALSE	HNG	HNGL	H	N	G	L	[]	[]
O95897	NOE2	Noelin-2 (Olfactomedin-2)	OLFM2 NOE2		20	0	0	0	2_Neutral	0	0	SIGNAL 1..20; /evidence="ECO:0000255"		DISULFID 195..377; /evidence="ECO:0000255|PROSITE-ProRule:PRU00446"			PS51132;	TRUE	FALSE	FALSE	FALSE	FALSE	FALSE	FALSE	FALSE	FALSE	FALSE	QTL	QTLF	Q	T	L	F	[]	[]
O95925	EPPI	Eppin (Cancer/testis antigen 71) (CT71) (Epididymal protease inhibitor) (Protease inhibitor WAP7) (Serine protease inhibitor-like with Kunitz and WAP domains 1) (WAP four-disulfide core domain protein 7)	EPPIN SPINLW1 WAP7 WFDC7		21	0	0	0	2_Neutral	0	0	SIGNAL 1..21; /evidence="ECO:0000255"		DISULFID 33..61; /evidence="ECO:0000250"; DISULFID 40..65; /evidence="ECO:0000250"; DISULFID 48..60; /evidence="ECO:0000250"; DISULFID 54..69; /evidence="ECO:0000250"; DISULFID 77..127; /evidence="ECO:0000250"; DISULFID 86..110; /evidence="ECO:0000250"; DISULFID 102..123; /evidence="ECO:0000250"		serine-type endopeptidase inhibitor activity [GO:0004867]	PS00280;PS50279;PS51390;	TRUE	FALSE	FALSE	FALSE	FALSE	FALSE	FALSE	FALSE	FALSE	FALSE	PGL	PGLT	P	G	L	T	[]	[]
O95965	ITGBL	Integrin beta-like protein 1 (Osteoblast-specific cysteine-rich protein) (Ten integrin EGF-like repeat domain-containing protein)	ITGBL1 OSCP TIED		23	10	0	10	3_PosNeu	1	0	SIGNAL 1..23; /evidence="ECO:0000255"				integrin binding [GO:0005178]	PS00022;PS01186;PS00243;	FALSE	FALSE	FALSE	TRUE	FALSE	FALSE	FALSE	FALSE	FALSE	FALSE	VPQ	VPQS	V	P	Q	S	['ERRCRA']	[]
O95967	FBLN4	EGF-containing fibulin-like extracellular matrix protein 2 (Fibulin-4) (FIBL-4) (Protein UPH1)	EFEMP2 FBLN4 UNQ200/PRO226		23	4	5	4	2_Neutral	0	0	SIGNAL 1..23; /evidence="ECO:0000269|PubMed:23782690"		DISULFID 58..121; /evidence="ECO:0000255|PROSITE-ProRule:PRU00076, ECO:0000269|Ref.18"; DISULFID 65..80; /evidence="ECO:0000255|PROSITE-ProRule:PRU00076, ECO:0000269|Ref.18"; DISULFID 71..109; /evidence="ECO:0000255|PROSITE-ProRule:PRU00076, ECO:0000269|Ref.18"; DISULFID 127..140; /evidence="ECO:0000255|PROSITE-ProRule:PRU00076"; DISULFID 134..149; /evidence="ECO:0000255|PROSITE-ProRule:PRU00076"…		calcium ion binding [GO:0005509]; extracellular matrix structural constituent [GO:0005201]; heparin binding [GO:0008201]; protein homodimerization activity [GO:0042803]	PS00010;PS01186;PS50026;PS01187;	TRUE	FALSE	FALSE	FALSE	FALSE	FALSE	TRUE	FALSE	TRUE	FALSE	SAS	SASP	S	A	S	P	[]	[]
O95968	SG1D1	Secretoglobin family 1D member 1 (Lipophilin-A)	SCGB1D1 LIPHA LPNA		21	5	0	5	2_Neutral	0	0	SIGNAL 1..21; /evidence="ECO:0000269|PubMed:25946035, ECO:0000269|PubMed:9720917"					PS51311;	FALSE	FALSE	FALSE	FALSE	FALSE	FALSE	FALSE	FALSE	FALSE	FALSE	VVC	VVCQ	V	V	C	Q	[]	[]
O95969	SG1D2	Secretoglobin family 1D member 2 (Lipophilin-B)	SCGB1D2 LIPHB LPNB		21	-5	0	-5	1_NegNeu	0	0	SIGNAL 1..21; /evidence="ECO:0000255"					PS51311;	FALSE	FALSE	FALSE	FALSE	FALSE	FALSE	FALSE	FALSE	FALSE	FALSE	EFC	EFCP	E	F	C	P	[]	[]
O95970	LGI1	Leucine-rich glioma-inactivated protein 1 (Epitempin-1)	LGI1 EPT UNQ775/PRO1569		34	0	0	0	2_Neutral	1	0	SIGNAL 1..34; /evidence="ECO:0000255"				signaling receptor binding [GO:0005102]	PS50912;	FALSE	FALSE	FALSE	TRUE	FALSE	FALSE	FALSE	FALSE	FALSE	FALSE	KKP	KKPA	K	K	P	A	['YKKRKI']	[]
O95972	BMP15	Bone morphogenetic protein 15 (BMP-15) (Growth/differentiation factor 9B) (GDF-9B)	BMP15 GDF9B		18	2	0	2	2_Neutral	3	0	SIGNAL 1..18; /evidence="ECO:0000255"		DISULFID 291..357; /evidence="ECO:0000250"; DISULFID 320..389; /evidence="ECO:0000250"; DISULFID 324..391; /evidence="ECO:0000250"		cytokine activity [GO:0005125]; growth factor activity [GO:0008083]	PS00250;PS51362;	TRUE	FALSE	FALSE	TRUE	FALSE	FALSE	FALSE	FALSE	FALSE	TRUE	MEH	MEHR	M	E	H	R	['PRKPRL', 'IRKAKF', 'LRRTRQ']	[]
O95994	AGR2	Anterior gradient protein 2 homolog (AG-2) (hAG-2) (HPC8) (Secreted cement gland protein XAG-2 homolog)	AGR2 AG2 UNQ515/PRO1030		20	2	0	2	2_Neutral	0	0	SIGNAL 1..20; /evidence="ECO:0000269|PubMed:15340161"				dystroglycan binding [GO:0002162]; epidermal growth factor receptor binding [GO:0005154]; identical protein binding [GO:0042802]		FALSE	FALSE	FALSE	FALSE	FALSE	FALSE	FALSE	FALSE	FALSE	FALSE	RDT	RDTT	R	D	T	T	[]	[]
O95998	I18BP	Interleukin-18-binding protein (IL-18BP) (Tadekinig-alfa)	IL18BP		30	12	0	12	4_Positive	0	0	SIGNAL 1..30; /evidence="ECO:0000269|PubMed:10023777, ECO:0000269|PubMed:10094485, ECO:0000269|PubMed:15340161"		DISULFID 86..150; /evidence="ECO:0000255|PROSITE-ProRule:PRU00114"		interleukin-18 binding [GO:0042007]; receptor antagonist activity [GO:0048019]	PS50835;	TRUE	FALSE	FALSE	FALSE	FALSE	FALSE	FALSE	FALSE	FALSE	FALSE	TPV	TPVS	T	P	V	S	[]	[]
O96009	NAPSA	Napsin-A (EC 3.4.23.-) (Aspartyl protease 4) (ASP4) (Asp 4) (Napsin-1) (TA01/TA02)	NAPSA NAP1 NAPA		25	10	0	10	3_PosNeu	0	0	SIGNAL 1..25; /evidence="ECO:0000255"		DISULFID 109..116; /evidence="ECO:0000250"; DISULFID 274..278; /evidence="ECO:0000250"; DISULFID 317..354; /evidence="ECO:0000250"	3.4.23.-	aspartic-type endopeptidase activity [GO:0004190]; endopeptidase activity [GO:0004175]; peptidase activity [GO:0008233]	PS00141;PS51767;	TRUE	FALSE	FALSE	FALSE	TRUE	FALSE	FALSE	FALSE	FALSE	FALSE	LIR	LIRI	L	I	R	I	[]	[]
O96014	WNT11	Protein Wnt-11	WNT11		24	10	0	10	3_PosNeu	0	0	SIGNAL 1..24; /evidence="ECO:0000255"		DISULFID 80..91; /evidence="ECO:0000250|UniProtKB:P28026"; DISULFID 130..138; /evidence="ECO:0000250|UniProtKB:P28026"; DISULFID 140..157; /evidence="ECO:0000250|UniProtKB:P28026"; DISULFID 209..223; /evidence="ECO:0000250|UniProtKB:P28026"; DISULFID 211..218; /evidence="ECO:0000250|UniProtKB:P28026"; DISULFID 283..314; /evidence="ECO:0000250|UniProtKB:P28026"; DISULFID 299..309; /evidence="ECO:0…		cytokine activity [GO:0005125]; frizzled binding [GO:0005109]; GTPase activator activity [GO:0005096]; protein kinase activator activity [GO:0030295]	PS00246;	TRUE	FALSE	FALSE	FALSE	FALSE	FALSE	FALSE	FALSE	FALSE	TRUE	IKW	IKWL	I	K	W	L	[]	[]
P00450	CERU	Ceruloplasmin (EC 1.16.3.1) (Ferroxidase)	CP		19	-1	0	-1	2_Neutral	1	0	SIGNAL 1..19; /evidence="ECO:0000269|PubMed:6582496"	BINDING 120; /ligand="Cu cation"; /ligand_id="ChEBI:CHEBI:23378"; /ligand_label="1"; /note="type 2 copper site"; BINDING 122; /ligand="Cu cation"; /ligand_id="ChEBI:CHEBI:23378"; /ligand_label="2"; /note="type 3 copper site"; BINDING 180; /ligand="Cu cation"; /ligand_id="ChEBI:CHEBI:23378"; /ligand_label="2"; /note="type 3 copper site"; BINDING 182; /ligand="Cu cation"; /ligand_id="ChEBI:CHEBI:23…	DISULFID 174..200; /evidence="ECO:0000305"; DISULFID 276..357; /evidence="ECO:0000305"; DISULFID 534..560; /evidence="ECO:0000305"; DISULFID 637..718; /evidence="ECO:0000305"; DISULFID 874..900; /evidence="ECO:0000305"	1.16.3.1	copper ion binding [GO:0005507]; ferroxidase activity [GO:0004322]; glutathione peroxidase activity [GO:0004602]; oxidoreductase activity [GO:0016491]; oxidoreductase activity, acting on metal ions, oxygen as acceptor [GO:0016724]; phospholipid-hydroperoxide glutathione peroxidase activity [GO:0047066]; protein-folding chaperone binding [GO:0051087]	PS00079;PS00080;	TRUE	FALSE	FALSE	TRUE	FALSE	FALSE	FALSE	FALSE	FALSE	FALSE	KEK	KEKH	K	E	K	H	['NRKERG']	[]
P00451	FA8	Coagulation factor VIII (Antihemophilic factor) (AHF) (Procoagulant component) [Cleaved into: Factor VIIIa heavy chain, 200 kDa isoform; Factor VIIIa heavy chain, 92 kDa isoform; Factor VIII B chain; Factor VIIIa light chain]	F8 F8C		19	10	0	10	3_PosNeu	2	0	SIGNAL 1..19		DISULFID 172..198; /evidence="ECO:0000255|PROSITE-ProRule:PRU00081, ECO:0000269|PubMed:7613471"; DISULFID 267..348; /evidence="ECO:0000255|PROSITE-ProRule:PRU00081, ECO:0000269|PubMed:7613471"; DISULFID 547..573; /evidence="ECO:0000255|PROSITE-ProRule:PRU00081, ECO:0000269|PubMed:7613471"; DISULFID 649..730; /evidence="ECO:0000255|PROSITE-ProRule:PRU00081, ECO:0000269|PubMed:7613471"; DISULFID 18…		copper ion binding [GO:0005507]; oxidoreductase activity [GO:0016491]	PS01285;PS01286;PS50022;PS00079;	TRUE	FALSE	FALSE	TRUE	FALSE	FALSE	FALSE	FALSE	FALSE	FALSE	ATR	ATRR	A	T	R	R	['GRKYKK', 'QKKTRH']	[]
P00709	LALBA	Alpha-lactalbumin (Lactose synthase B protein) (Lysozyme-like protein 7)	LALBA LYZL7		19	-1	0	-1	2_Neutral	0	0	SIGNAL 1..19; /evidence="ECO:0000269|PubMed:5049057"	BINDING 57; /ligand="Ca(2+)"; /ligand_id="ChEBI:CHEBI:29108"; /ligand_label="1"; /evidence="ECO:0000269|PubMed:9537992, ECO:0007744|PDB:1A4V"; BINDING 58; /ligand="Ca(2+)"; /ligand_id="ChEBI:CHEBI:29108"; /ligand_label="1"; /evidence="ECO:0000269|PubMed:9537992, ECO:0007744|PDB:1A4V"; BINDING 68; /ligand="Zn(2+)"; /ligand_id="ChEBI:CHEBI:29105"; /evidence="ECO:0000269|PubMed:8366079, ECO:0007744|…	DISULFID 25..139; DISULFID 47..130; DISULFID 80..96; DISULFID 92..110		calcium ion binding [GO:0005509]; lactose synthase activity [GO:0004461]; lysozyme activity [GO:0003796]	PS00128;PS51348;	TRUE	TRUE	TRUE	FALSE	FALSE	FALSE	TRUE	FALSE	TRUE	FALSE	KQF	KQFT	K	Q	F	T	[]	[]
P00734	THRB	Prothrombin (EC 3.4.21.5) (Coagulation factor II) [Cleaved into: Activation peptide fragment 1; Activation peptide fragment 2; Thrombin light chain; Thrombin heavy chain]	F2	TRUE	24	0	0	0	2_Neutral	0	0	SIGNAL 1..24; /evidence="ECO:0000255"		DISULFID 60..65; DISULFID 90..103; DISULFID 108..186; DISULFID 129..169; DISULFID 157..181; DISULFID 213..291; DISULFID 234..274; DISULFID 262..286; DISULFID 336..482; /note="Interchain (between light and heavy chains)"; DISULFID 391..407; DISULFID 536..550; /evidence="ECO:0000250"; DISULFID 564..594; /evidence="ECO:0000250"	3.4.21.5	calcium ion binding [GO:0005509]; growth factor activity [GO:0008083]; heparin binding [GO:0008201]; lipopolysaccharide binding [GO:0001530]; serine-type endopeptidase activity [GO:0004252]; signaling receptor binding [GO:0005102]; thrombospondin receptor activity [GO:0070053]	PS00011;PS50998;PS00021;PS50070;PS50240;PS00134;PS00135;	TRUE	FALSE	FALSE	FALSE	TRUE	FALSE	TRUE	FALSE	TRUE	TRUE	QHV	QHVF	Q	H	V	F	[]	[]
P00736	C1R	Complement C1r subcomponent (EC 3.4.21.41) (Complement component 1 subcomponent r) [Cleaved into: Complement C1r subcomponent heavy chain; Complement C1r subcomponent light chain]	C1R		17	0	15	15	4_Positive	0	0	SIGNAL 1..17; /evidence="ECO:0000269|PubMed:3036070"		DISULFID 71..89; /evidence="ECO:0000305"; DISULFID 146..165; DISULFID 161..174; DISULFID 176..189; DISULFID 193..220; /evidence="ECO:0000305"; DISULFID 250..268; /evidence="ECO:0000305"; DISULFID 309..358; DISULFID 338..371; DISULFID 376..429; DISULFID 406..447; DISULFID 451..577; /note="Interchain (between heavy and light chains)"; DISULFID 620..639; DISULFID 650..680	3.4.21.41	calcium ion binding [GO:0005509]; identical protein binding [GO:0042802]; molecular sequestering activity [GO:0140313]; serine-type endopeptidase activity [GO:0004252]; serine-type peptidase activity [GO:0008236]	PS00010;PS01180;PS01186;PS01187;PS50923;PS50240;PS00135;	TRUE	FALSE	FALSE	FALSE	TRUE	FALSE	TRUE	FALSE	TRUE	FALSE	SIP	SIPI	S	I	P	I	[]	[]
P00738	HPT	Haptoglobin (Zonulin) [Cleaved into: Haptoglobin alpha chain; Haptoglobin beta chain]	HP		18	2	0	2	2_Neutral	0	0	SIGNAL 1..18; /evidence="ECO:0000269|PubMed:6997877"		DISULFID 33; /note="Interchain"; DISULFID 52..86; DISULFID 92; /note="Interchain"; DISULFID 111..145; DISULFID 149..266; /note="Interchain (between alpha and beta chains)"; DISULFID 309..340; DISULFID 351..381		antioxidant activity [GO:0016209]; hemoglobin binding [GO:0030492]; serine-type endopeptidase activity [GO:0004252]	PS50923;PS50240;	TRUE	FALSE	FALSE	FALSE	FALSE	FALSE	FALSE	FALSE	FALSE	FALSE	VDS	VDSG	V	D	S	G	[]	[]
P00739	HPTR	Haptoglobin-related protein	HPR		18	10	0	10	3_PosNeu	0	0	SIGNAL 1..18; /note="Not cleaved"; /evidence="ECO:0000269|PubMed:25037218"		DISULFID 251..282; /evidence="ECO:0000255|PROSITE-ProRule:PRU00274"; DISULFID 293..323; /evidence="ECO:0000255|PROSITE-ProRule:PRU00274"		hemoglobin binding [GO:0030492]; serine-type endopeptidase activity [GO:0004252]	PS50240;	TRUE	FALSE	FALSE	FALSE	FALSE	FALSE	FALSE	FALSE	FALSE	FALSE	ALY	ALYS	A	L	Y	S	[]	[]
P00740	FA9	Coagulation factor IX (EC 3.4.21.22) (Christmas factor) (Plasma thromboplastin component) (PTC) [Cleaved into: Coagulation factor IXa light chain; Coagulation factor IXa heavy chain]	F9		28	4	0	4	2_Neutral	0	0	SIGNAL 1..28; /evidence="ECO:0000255"	BINDING 47; /ligand="Ca(2+)"; /ligand_id="ChEBI:CHEBI:29108"; /ligand_label="1"; /evidence="ECO:0000269|PubMed:14722079, ECO:0007744|PDB:1NL0"; BINDING 48; /ligand="Ca(2+)"; /ligand_id="ChEBI:CHEBI:29108"; /ligand_label="2"; /evidence="ECO:0000269|PubMed:14722079, ECO:0007744|PDB:1NL0"; BINDING 53; /ligand="Ca(2+)"; /ligand_id="ChEBI:CHEBI:29108"; /ligand_label="1"; /note="via 4-carboxyglutamate"…	DISULFID 64..69; /evidence="ECO:0000250|UniProtKB:P00741"; DISULFID 97..108; /evidence="ECO:0000269|PubMed:1304885, ECO:0000269|PubMed:7606779, ECO:0007744|PDB:1EDM, ECO:0007744|PDB:1IXA"; DISULFID 102..117; /evidence="ECO:0000269|PubMed:1304885, ECO:0000269|PubMed:7606779, ECO:0007744|PDB:1EDM, ECO:0007744|PDB:1IXA"; DISULFID 119..128; /evidence="ECO:0000269|PubMed:1304885, ECO:0000269|PubMed:76…	3.4.21.22	calcium ion binding [GO:0005509]; endopeptidase activity [GO:0004175]; metal ion binding [GO:0046872]; serine-type endopeptidase activity [GO:0004252]	PS00010;PS00022;PS01186;PS50026;PS01187;PS00011;PS50998;PS50240;PS00134;PS00135;	TRUE	TRUE	TRUE	FALSE	TRUE	FALSE	TRUE	FALSE	TRUE	FALSE	TVF	TVFL	T	V	F	L	[]	[]
P00742	FA10	Coagulation factor X (EC 3.4.21.6) (Stuart factor) (Stuart-Prower factor) [Cleaved into: Factor X light chain; Factor X heavy chain; Activated factor Xa heavy chain]	F10		31	9	0	9	3_PosNeu	3	0	SIGNAL 1..31; /evidence="ECO:0000255"		DISULFID 57..62; /evidence="ECO:0000250"; DISULFID 90..101; DISULFID 95..110; DISULFID 112..121; DISULFID 129..140; DISULFID 136..149; DISULFID 151..164; DISULFID 172..342; /note="Interchain (between light and heavy chains)"; DISULFID 241..246; DISULFID 261..277; DISULFID 390..404; DISULFID 415..443	3.4.21.6	calcium ion binding [GO:0005509]; phospholipid binding [GO:0005543]; serine-type endopeptidase activity [GO:0004252]	PS00010;PS00022;PS01186;PS50026;PS01187;PS00011;PS50998;PS50240;PS00134;PS00135;	TRUE	FALSE	FALSE	TRUE	TRUE	FALSE	TRUE	FALSE	TRUE	FALSE	NNI	NNIL	N	N	I	L	['ERRKRS', 'AKRFKV', 'ARKGKY']	[]
P00746	CFAD	Complement factor D (EC 3.4.21.46) (Adipsin) (C3 convertase activator) (Properdin factor D)	CFD DF PFD		20	10	0	10	3_PosNeu	0	0	SIGNAL 1..20; /evidence="ECO:0000255"		DISULFID 51..67; DISULFID 148..214; DISULFID 179..195; DISULFID 204..229	3.4.21.46	serine-type endopeptidase activity [GO:0004252]; serine-type peptidase activity [GO:0008236]	PS50240;PS00134;PS00135;	TRUE	FALSE	FALSE	FALSE	TRUE	FALSE	FALSE	FALSE	FALSE	FALSE	PPR	PPRG	P	P	R	G	[]	[]
P00747	PLMN	Plasminogen (EC 3.4.21.7) [Cleaved into: Plasmin heavy chain A; Activation peptide; Angiostatin; Plasmin heavy chain A, short form; Plasmin light chain B]	PLG		19	5	0	5	2_Neutral	0	0	SIGNAL 1..19; /evidence="ECO:0000269|PubMed:122932, ECO:0000269|Ref.7"	BINDING 136; /ligand="L-lysine"; /ligand_id="ChEBI:CHEBI:32551"; BINDING 158; /ligand="L-lysine"; /ligand_id="ChEBI:CHEBI:32551"; BINDING 172; /ligand="L-lysine"; /ligand_id="ChEBI:CHEBI:32551"; BINDING 432; /ligand="L-lysine"; /ligand_id="ChEBI:CHEBI:32551"; BINDING 445; /ligand="L-lysine"; /ligand_id="ChEBI:CHEBI:32551"	DISULFID 49..73; DISULFID 53..61; DISULFID 103..181; DISULFID 124..164; DISULFID 152..176; DISULFID 185..262; DISULFID 188..316; DISULFID 206..245; DISULFID 234..257; DISULFID 275..352; DISULFID 296..335; DISULFID 324..347; DISULFID 377..454; DISULFID 398..437; DISULFID 426..449; DISULFID 481..560; DISULFID 502..543; DISULFID 531..555; DISULFID 567..685; /note="Interchain (between A and B chains)…	3.4.21.7	apolipoprotein binding [GO:0034185]; endopeptidase activity [GO:0004175]; enzyme binding [GO:0019899]; kinase binding [GO:0019900]; protease binding [GO:0002020]; protein antigen binding [GO:1990405]; protein domain specific binding [GO:0019904]; protein-folding chaperone binding [GO:0051087]; serine-type endopeptidase activity [GO:0004252]; serine-type peptidase activity [GO:0008236]; signaling …	PS00021;PS50070;PS50948;PS50240;PS00134;PS00135;	TRUE	FALSE	FALSE	FALSE	TRUE	FALSE	FALSE	FALSE	FALSE	FALSE	EPL	EPLD	E	P	L	D	[]	[]
P00748	FA12	Coagulation factor XII (EC 3.4.21.38) (Hageman factor) (HAF) [Cleaved into: Coagulation factor XIIa heavy chain; Beta-factor XIIa part 1; Coagulation factor XIIa light chain (Beta-factor XIIa part 2)]	F12		19	8	0	8	3_PosNeu	1	0	SIGNAL 1..19; /evidence="ECO:0000269|PubMed:3886654"		DISULFID 47..73; /evidence="ECO:0000250"; DISULFID 61..88; /evidence="ECO:0000250"; DISULFID 98..110; /evidence="ECO:0000250"; DISULFID 104..119; /evidence="ECO:0000250"; DISULFID 121..130; /evidence="ECO:0000250"; DISULFID 135..163; /evidence="ECO:0000269|PubMed:23385745"; DISULFID 161..170; /evidence="ECO:0000269|PubMed:23385745"; DISULFID 178..189; /evidence="ECO:0000269|PubMed:23385745"; DISU…	3.4.21.38	calcium ion binding [GO:0005509]; misfolded protein binding [GO:0051787]; serine-type endopeptidase activity [GO:0004252]	PS00022;PS01186;PS50026;PS01253;PS51091;PS00023;PS51092;PS00021;PS50070;PS50240;PS00134;PS00135;	TRUE	FALSE	FALSE	TRUE	TRUE	FALSE	TRUE	FALSE	TRUE	FALSE	IPP	IPPW	I	P	P	W	['PKKVKD']	[]
P00749	UROK	Urokinase-type plasminogen activator (U-plasminogen activator) (uPA) (EC 3.4.21.73) [Cleaved into: Urokinase-type plasminogen activator long chain A; Urokinase-type plasminogen activator short chain A; Urokinase-type plasminogen activator chain B]	PLAU		20	-1	2	-1	2_Neutral	1	0	SIGNAL 1..20; /evidence="ECO:0000269|PubMed:2023947, ECO:0000269|PubMed:6754569"		DISULFID 31..39; DISULFID 33..51; DISULFID 53..62; DISULFID 70..151; DISULFID 91..133; DISULFID 122..146; DISULFID 168..299; /note="Interchain (between A and B chains)"; DISULFID 209..225; DISULFID 217..288; DISULFID 313..382; DISULFID 345..361; DISULFID 372..400	3.4.21.73	serine-type endopeptidase activity [GO:0004252]	PS00022;PS50026;PS00021;PS50070;PS50240;PS00134;PS00135;	TRUE	FALSE	FALSE	TRUE	TRUE	FALSE	FALSE	FALSE	FALSE	FALSE	SNE	SNEL	S	N	E	L	['YRRHRG']	[]
P00750	TPA	Tissue-type plasminogen activator (t-PA) (t-plasminogen activator) (tPA) (EC 3.4.21.68) (Alteplase) (Reteplase) [Cleaved into: Tissue-type plasminogen activator chain A; Tissue-type plasminogen activator chain B]	PLAT		22	-8	-5	-8	1_NegNeu	0	0	SIGNAL 1..22; /evidence="ECO:0000269|Ref.20"		DISULFID 41..71; /evidence="ECO:0000269|PubMed:1645336"; DISULFID 69..78; /evidence="ECO:0000269|PubMed:1645336"; DISULFID 86..97; /evidence="ECO:0000269|PubMed:1645336"; DISULFID 91..108; /evidence="ECO:0000269|PubMed:1645336"; DISULFID 110..119; /evidence="ECO:0000269|PubMed:1645336"; DISULFID 127..208; /evidence="ECO:0000250"; DISULFID 148..190; /evidence="ECO:0000250"; DISULFID 179..203; /evi…	3.4.21.68	phosphoprotein binding [GO:0051219]; serine-type endopeptidase activity [GO:0004252]; signaling receptor binding [GO:0005102]	PS00022;PS01186;PS50026;PS01253;PS51091;PS00021;PS50070;PS50240;PS00134;PS00135;	TRUE	FALSE	FALSE	FALSE	TRUE	FALSE	FALSE	FALSE	FALSE	FALSE	SQE	SQEI	S	Q	E	I	[]	[]
P00751	CFAB	Complement factor B (EC 3.4.21.47) (C3/C5 convertase) (Glycine-rich beta glycoprotein) (GBG) (PBF2) (Properdin factor B) [Cleaved into: Complement factor B Ba fragment; Complement factor B Bb fragment]	CFB BF BFD		25	12	0	12	4_Positive	2	0	SIGNAL 1..25; /evidence="ECO:0000269|PubMed:6546754"		DISULFID 37..76; /evidence="ECO:0000269|PubMed:19574954"; DISULFID 62..98; /evidence="ECO:0000269|PubMed:19574954"; DISULFID 103..145; /evidence="ECO:0000269|PubMed:19574954"; DISULFID 131..158; /evidence="ECO:0000269|PubMed:19574954"; DISULFID 165..205; /evidence="ECO:0000269|PubMed:19574954"; DISULFID 191..218; /evidence="ECO:0000269|PubMed:19574954"; DISULFID 478..596; /evidence="ECO:0000269|P…	3.4.21.47	complement binding [GO:0001848]; serine-type endopeptidase activity [GO:0004252]	PS50923;PS50240;PS00134;PS00135;PS50234;	TRUE	FALSE	FALSE	TRUE	TRUE	FALSE	FALSE	FALSE	FALSE	FALSE	TPW	TPWS	T	P	W	S	['HKRSRF', 'QKRQKQ']	[]
P00797	RENI	Renin (EC 3.4.23.15) (Angiotensinogenase)	REN		23	12	0	12	4_Positive	0	0	SIGNAL 1..23; /evidence="ECO:0000269|PubMed:2016271"		DISULFID 117..124; /evidence="ECO:0000269|PubMed:20927107"; DISULFID 283..287; /evidence="ECO:0000269|PubMed:20927107"; DISULFID 325..362; /evidence="ECO:0000269|PubMed:20927107"	3.4.23.15	aspartic-type endopeptidase activity [GO:0004190]; insulin-like growth factor receptor binding [GO:0005159]; peptidase activity [GO:0008233]; signaling receptor binding [GO:0005102]	PS00141;PS51767;	TRUE	FALSE	FALSE	FALSE	TRUE	FALSE	FALSE	FALSE	FALSE	FALSE	LPT	LPTD	L	P	T	D	[]	[]
P00995	ISK1	Serine protease inhibitor Kazal-type 1 (Pancreatic secretory trypsin inhibitor) (Tumor-associated trypsin inhibitor) (TATI)	SPINK1 PSTI		23	2	0	2	2_Neutral	0	0	SIGNAL 1..23; /evidence="ECO:0000269|PubMed:7142173, ECO:0000269|PubMed:843082"		DISULFID 32..61; DISULFID 39..58; DISULFID 47..79		endopeptidase inhibitor activity [GO:0004866]; serine-type endopeptidase inhibitor activity [GO:0004867]	PS00282;PS51465;	TRUE	FALSE	FALSE	FALSE	FALSE	FALSE	FALSE	FALSE	FALSE	FALSE	DSL	DSLG	D	S	L	G	[]	[]
P01008	ANT3	Antithrombin-III (ATIII) (Serpin C1)	SERPINC1 AT3 PRO0309		32	-1	0	-1	2_Neutral	0	0	SIGNAL 1..32; /evidence="ECO:0000269|Ref.10"	BINDING 81; /ligand="heparin"; /ligand_id="ChEBI:CHEBI:28304"; BINDING 161; /ligand="heparin"; /ligand_id="ChEBI:CHEBI:28304"; BINDING 177; /ligand="heparin"; /ligand_id="ChEBI:CHEBI:28304"	DISULFID 40..160; /evidence="ECO:0000269|Ref.10"; DISULFID 53..127; /evidence="ECO:0000269|Ref.10"; DISULFID 279..462; /evidence="ECO:0000269|Ref.10"		heparin binding [GO:0008201]; identical protein binding [GO:0042802]; protease binding [GO:0002020]; serine-type endopeptidase inhibitor activity [GO:0004867]	PS00284;	TRUE	FALSE	FALSE	FALSE	FALSE	FALSE	FALSE	FALSE	FALSE	FALSE	HGS	HGSP	H	G	S	P	[]	[]
P01009	A1AT	Alpha-1-antitrypsin (Alpha-1 protease inhibitor) (Alpha-1-antiproteinase) (Serpin A1) [Cleaved into: Short peptide from AAT (SPAAT)]	SERPINA1 AAT PI PRO0684 PRO2209	TRUE	24	-12	0	-12	0_Negative	0	0	SIGNAL 1..24; /evidence="ECO:0000269|PubMed:1906855"				identical protein binding [GO:0042802]; protease binding [GO:0002020]; serine-type endopeptidase inhibitor activity [GO:0004867]	PS00284;	FALSE	FALSE	FALSE	FALSE	FALSE	FALSE	FALSE	FALSE	FALSE	FALSE	EDP	EDPQ	E	D	P	Q	[]	[]
P01011	AACT	Alpha-1-antichymotrypsin (ACT) (Cell growth-inhibiting gene 24/25 protein) (Serpin A3) [Cleaved into: Alpha-1-antichymotrypsin His-Pro-less]	SERPINA3 AACT GIG24 GIG25		23	9	0	9	3_PosNeu	1	0	SIGNAL 1..23; /evidence="ECO:0000269|PubMed:2787670"				DNA binding [GO:0003677]; serine-type endopeptidase inhibitor activity [GO:0004867]	PS00284;	FALSE	FALSE	FALSE	TRUE	FALSE	FALSE	FALSE	FALSE	FALSE	FALSE	HPN	HPNS	H	P	N	S	['LKRWRD']	[]
P01019	ANGT	Angiotensinogen (Serpin A8) [Cleaved into: Angiotensin-1 (Angiotensin 1-10) (Angiotensin I) (Ang I); Angiotensin-2 (Angiotensin 1-8) (Angiotensin II) (Ang II); Angiotensin-3 (Angiotensin 2-8) (Angiotensin III) (Ang III) (Des-Asp[1]-angiotensin II); Angiotensin-4 (Angiotensin 3-8) (Angiotensin IV) (Ang IV); Angiotensin 1-9; Angiotensin 1-7; Angiotensin 1-5; Angiotensin 1-4]	AGT SERPINA8	TRUE	33	5	0	5	2_Neutral	0	0	SIGNAL 1..33; /evidence="ECO:0000269|PubMed:4300938, ECO:0000269|PubMed:7259779, ECO:0000269|PubMed:7539791"		DISULFID 51..171; /evidence="ECO:0000269|PubMed:20927107"		growth factor activity [GO:0008083]; hormone activity [GO:0005179]; serine-type endopeptidase inhibitor activity [GO:0004867]; type 1 angiotensin receptor binding [GO:0031702]; type 2 angiotensin receptor binding [GO:0031703]	PS00284;	TRUE	FALSE	FALSE	FALSE	FALSE	FALSE	FALSE	FALSE	FALSE	TRUE	DRV	DRVY	D	R	V	Y	[]	[]
P01023	A2MG	Alpha-2-macroglobulin (Alpha-2-M) (C3 and PZP-like alpha-2-macroglobulin domain-containing protein 5)	A2M CPAMD5 FWP007	TRUE	23	4	7	4	2_Neutral	1	0	SIGNAL 1..23; /evidence="ECO:0000269|PubMed:6203908"		DISULFID 48..86; /evidence="ECO:0000269|PubMed:6203908"; DISULFID 251..299; /evidence="ECO:0000269|PubMed:6203908"; DISULFID 269..287; /evidence="ECO:0000269|PubMed:6203908"; DISULFID 278; /note="Interchain (with C-431)"; /evidence="ECO:0000269|PubMed:2430963"; DISULFID 431; /note="Interchain (with C-278)"; /evidence="ECO:0000269|PubMed:2430963"; DISULFID 470..563; /evidence="ECO:0000269|PubMed:2…		brain-derived neurotrophic factor binding [GO:0048403]; calcium-dependent protein binding [GO:0048306]; endopeptidase inhibitor activity [GO:0004866]; enzyme binding [GO:0019899]; growth factor binding [GO:0019838]; identical protein binding [GO:0042802]; interleukin-1 binding [GO:0019966]; interleukin-8 binding [GO:0019959]; nerve growth factor binding [GO:0048406]; protease binding [GO:0002020]…	PS00477;	TRUE	FALSE	FALSE	TRUE	FALSE	FALSE	FALSE	FALSE	FALSE	FALSE	SVS	SVSG	S	V	S	G	['IRKPKM']	[]
P01024	CO3	Complement C3 (C3 and PZP-like alpha-2-macroglobulin domain-containing protein 1) [Cleaved into: Complement C3 beta chain; C3-beta-c (C3bc); Complement C3 alpha chain; C3a anaphylatoxin; Acylation stimulating protein (ASP) (C3adesArg); Complement C3b alpha' chain; Complement C3c alpha' chain fragment 1; Complement C3dg fragment; Complement C3g fragment; Complement C3d fragment; Complement C3f fra…	C3 CPAMD1		22	12	5	12	4_Positive	3	0	SIGNAL 1..22; /evidence="ECO:0000269|PubMed:8376604"		DISULFID 559..816; /note="Interchain (between beta and alpha chains)"; DISULFID 627..662; DISULFID 693..720; /evidence="ECO:0000269|PubMed:8416818"; DISULFID 694..727; DISULFID 707..728; DISULFID 873..1513; DISULFID 1101..1158; DISULFID 1358..1489; DISULFID 1389..1458; DISULFID 1506..1511; DISULFID 1518..1590; DISULFID 1537..1661; DISULFID 1637..1646		C5L2 anaphylatoxin chemotactic receptor binding [GO:0031715]; endopeptidase inhibitor activity [GO:0004866]; signaling receptor binding [GO:0005102]	PS00477;PS01177;PS01178;PS50189;	TRUE	FALSE	FALSE	TRUE	FALSE	FALSE	FALSE	FALSE	FALSE	FALSE	SPM	SPMY	S	P	M	Y	['NKKNKL', 'ARRRRS', 'QRRTRF']	[]
P01031	CO5	Complement C5 (C3 and PZP-like alpha-2-macroglobulin domain-containing protein 4) [Cleaved into: Complement C5 beta chain; Complement C5 alpha chain; C5a anaphylatoxin; Complement C5 alpha' chain]	C5 CPAMD4	TRUE	18	-10	0	-10	1_NegNeu	1	0	SIGNAL 1..18; /evidence="ECO:0000255"		DISULFID 567..810; /evidence="ECO:0000269|PubMed:18536718, ECO:0000269|PubMed:20133685, ECO:0007744|PDB:3CU7, ECO:0007744|PDB:3KLS, ECO:0007744|PDB:3KM9"; DISULFID 634..669; /evidence="ECO:0000269|PubMed:18536718, ECO:0000269|PubMed:20133685, ECO:0007744|PDB:3CU7, ECO:0007744|PDB:3KLS, ECO:0007744|PDB:3KM9"; DISULFID 698..724; /evidence="ECO:0000269|PubMed:18536718, ECO:0000269|PubMed:20133685, E…		chemokine activity [GO:0008009]; endopeptidase inhibitor activity [GO:0004866]; signaling receptor binding [GO:0005102]	PS01177;PS01178;PS50189;	TRUE	FALSE	FALSE	TRUE	FALSE	FALSE	FALSE	FALSE	FALSE	FALSE	QEQ	QEQT	Q	E	Q	T	['KKKLKE']	[]
P01033	TIMP1	Metalloproteinase inhibitor 1 (Erythroid-potentiating activity) (EPA) (Fibroblast collagenase inhibitor) (Collagenase inhibitor) (Tissue inhibitor of metalloproteinases 1) (TIMP-1)	TIMP1 CLGI TIMP		23	0	0	0	2_Neutral	0	0	SIGNAL 1..23; /evidence="ECO:0000269|PubMed:15340161, ECO:0000269|PubMed:1653055, ECO:0000269|PubMed:1730286, ECO:0000269|PubMed:3010309, ECO:0000269|PubMed:3839290, ECO:0000269|PubMed:3903517"	BINDING 24; /ligand="Zn(2+)"; /ligand_id="ChEBI:CHEBI:29105"; /ligand_note="ligand shared with metalloproteinase partner"; /evidence="ECO:0000269|PubMed:22427646"	DISULFID 24..93; /evidence="ECO:0000255|PROSITE-ProRule:PRU00295, ECO:0000269|PubMed:2163605"; DISULFID 26..122; /evidence="ECO:0000269|PubMed:10623524, ECO:0000269|PubMed:20545310, ECO:0000269|PubMed:2163605, ECO:0000269|PubMed:22427646, ECO:0000269|PubMed:3010309"; DISULFID 36..147; /evidence="ECO:0000269|PubMed:10623524, ECO:0000269|PubMed:20545310, ECO:0000269|PubMed:2163605, ECO:0000269|PubM…		cytokine activity [GO:0005125]; growth factor activity [GO:0008083]; metalloendopeptidase inhibitor activity [GO:0008191]; peptidase inhibitor activity [GO:0030414]; protease binding [GO:0002020]; zinc ion binding [GO:0008270]	PS50189;PS00288;	TRUE	FALSE	FALSE	FALSE	FALSE	FALSE	FALSE	FALSE	FALSE	TRUE	CTC	CTCV	C	T	C	V	[]	[]
P01034	CYTC	Cystatin-C (Cystatin-3) (Gamma-trace) (Neuroendocrine basic polypeptide) (Post-gamma-globulin)	CST3		26	2	7	2	2_Neutral	0	0	SIGNAL 1..26; /evidence="ECO:0000269|PubMed:15340161, ECO:0000269|PubMed:6283552, ECO:0000269|PubMed:6365094, ECO:0000269|PubMed:6662498"		DISULFID 99..109; DISULFID 123..143		amyloid-beta binding [GO:0001540]; cysteine-type endopeptidase inhibitor activity [GO:0004869]; endopeptidase inhibitor activity [GO:0004866]; identical protein binding [GO:0042802]; peptidase inhibitor activity [GO:0030414]; protease binding [GO:0002020]	PS00287;	TRUE	FALSE	FALSE	FALSE	FALSE	FALSE	FALSE	FALSE	FALSE	FALSE	SSP	SSPG	S	S	P	G	[]	[]
P01036	CYTS	Cystatin-S (Cystatin-4) (Cystatin-SA-III) (Salivary acidic protein 1)	CST4		20	6	6	6	2_Neutral	0	0	SIGNAL 1..20; /evidence="ECO:0000269|PubMed:1741693, ECO:0000269|PubMed:1747107, ECO:0000269|PubMed:1778989, ECO:0000269|PubMed:3496880"		DISULFID 94..104; /evidence="ECO:0000250"; DISULFID 118..138; /evidence="ECO:0000250"		cysteine-type endopeptidase inhibitor activity [GO:0004869]	PS00287;	TRUE	FALSE	FALSE	FALSE	FALSE	FALSE	FALSE	FALSE	FALSE	FALSE	SSS	SSSK	S	S	S	K	[]	[]
P01037	CYTN	Cystatin-SN (Cystain-SA-I) (Cystatin-1) (Salivary cystatin-SA-1)	CST1		20	5	0	5	2_Neutral	0	0	SIGNAL 1..20; /evidence="ECO:0000269|PubMed:11788998, ECO:0000269|PubMed:15340161, ECO:0000269|PubMed:1778989"		DISULFID 94..104; /evidence="ECO:0000269|PubMed:20189825"; DISULFID 118..138; /evidence="ECO:0000269|PubMed:20189825"		cysteine-type endopeptidase inhibitor activity [GO:0004869]	PS00287;	TRUE	FALSE	FALSE	FALSE	FALSE	FALSE	FALSE	FALSE	FALSE	FALSE	WSP	WSPK	W	S	P	K	[]	[]
P01042	KNG1	Kininogen-1 (Alpha-2-thiol proteinase inhibitor) (Fitzgerald factor) (High molecular weight kininogen) (HMWK) (Williams-Fitzgerald-Flaujeac factor) [Cleaved into: Kininogen-1 heavy chain; T-kinin (Ile-Ser-Bradykinin); Bradykinin (Kallidin I); Lysyl-bradykinin (Kallidin II); Kininogen-1 light chain; Low molecular weight growth-promoting factor]	KNG1 BDK KNG		18	-8	0	-8	1_NegNeu	1	0	SIGNAL 1..18; /evidence="ECO:0000269|PubMed:2989293, ECO:0000269|PubMed:3484703"		DISULFID 28..614; /note="Interchain (between heavy and light chains)"; /evidence="ECO:0000255|PROSITE-ProRule:PRU00979, ECO:0000269|Ref.18"; DISULFID 83..94; /evidence="ECO:0000255|PROSITE-ProRule:PRU00979, ECO:0000269|Ref.18"; DISULFID 107..126; /evidence="ECO:0000255|PROSITE-ProRule:PRU00979, ECO:0000269|Ref.18"; DISULFID 142..145; /evidence="ECO:0000255|PROSITE-ProRule:PRU00979, ECO:0000269|Re…		cysteine-type endopeptidase inhibitor activity [GO:0004869]; heparin binding [GO:0008201]; hormone activity [GO:0005179]; signaling receptor binding [GO:0005102]; zinc ion binding [GO:0008270]	PS00287;PS51647;	TRUE	FALSE	FALSE	TRUE	FALSE	FALSE	FALSE	FALSE	FALSE	TRUE	QES	QESQ	Q	E	S	Q	['VKKARV']	[]
P01127	PDGFB	Platelet-derived growth factor subunit B (PDGF subunit B) (PDGF-2) (Platelet-derived growth factor B chain) (Platelet-derived growth factor beta polypeptide) (Proto-oncogene c-Sis) (Becaplermin)	PDGFB PDGF2 SIS		20	-12	0	-12	0_Negative	1	0	SIGNAL 1..20		DISULFID 97..141; /evidence="ECO:0000269|PubMed:20534510"; DISULFID 124; /note="Interchain"; /evidence="ECO:0000269|PubMed:20534510"; DISULFID 130..178; /evidence="ECO:0000269|PubMed:20534510"; DISULFID 133; /note="Interchain"; /evidence="ECO:0000269|PubMed:20534510"; DISULFID 134..180; /evidence="ECO:0000269|PubMed:20534510"		chemoattractant activity [GO:0042056]; collagen binding [GO:0005518]; growth factor activity [GO:0008083]; identical protein binding [GO:0042802]; platelet-derived growth factor binding [GO:0048407]; platelet-derived growth factor receptor binding [GO:0005161]; protein heterodimerization activity [GO:0046982]; protein homodimerization activity [GO:0042803]; superoxide-generating NADPH oxidase act…	PS00249;PS50278;	TRUE	FALSE	FALSE	TRUE	FALSE	FALSE	FALSE	FALSE	FALSE	TRUE	EGD	EGDP	E	G	D	P	['HRKFKH']	[]
P01137	TGFB1	Transforming growth factor beta-1 proprotein [Cleaved into: Latency-associated peptide (LAP); Transforming growth factor beta-1 (TGF-beta-1)]	TGFB1 TGFB	TRUE	29	9	0	9	3_PosNeu	2	0	SIGNAL 1..29; /evidence="ECO:0000269|PubMed:3162913"		DISULFID 33; /note="Interchain (with C-1359 or C-1384 in LTBP1); in inactive form"; /evidence="ECO:0000305|PubMed:22278742"; DISULFID 223; /note="Interchain (with C-225)"; /evidence="ECO:0000269|PubMed:28117447, ECO:0000269|PubMed:29109152, ECO:0007744|PDB:5FFO, ECO:0007744|PDB:5VQP"; DISULFID 225; /note="Interchain (with C-223)"; /evidence="ECO:0000269|PubMed:28117447, ECO:0000269|PubMed:2910915…		antigen binding [GO:0003823]; cytokine activity [GO:0005125]; deubiquitinase activator activity [GO:0035800]; enzyme binding [GO:0019899]; growth factor activity [GO:0008083]; identical protein binding [GO:0042802]; type I transforming growth factor beta receptor binding [GO:0034713]; type II transforming growth factor beta receptor binding [GO:0005114]; type III transforming growth factor beta r…	PS00250;PS51362;	TRUE	FALSE	FALSE	TRUE	FALSE	FALSE	FALSE	FALSE	FALSE	TRUE	LST	LSTC	L	S	T	C	['VKRKRI', 'GRKPKV']	[]
P01138	NGF	Beta-nerve growth factor (Beta-NGF)	NGF NGFB		18	2	0	2	2_Neutral	2	1	SIGNAL 1..18; /evidence="ECO:0000255"	BINDING 173; /ligand="a 1-acyl-sn-glycero-3-phospho-(1D-myo-inositol)"; /ligand_id="ChEBI:CHEBI:64771"; /ligand_note="ligand shared between dimeric partners"; /note="in other chain"; /evidence="ECO:0000250|UniProtKB:P01139"; BINDING 209; /ligand="a 1-acyl-sn-glycero-3-phospho-(1D-myo-inositol)"; /ligand_id="ChEBI:CHEBI:64771"; /ligand_note="ligand shared between dimeric partners"; /evidence="ECO:…	DISULFID 136..201; /evidence="ECO:0000269|PubMed:10490030, ECO:0007744|PDB:1SG1, ECO:0007744|PDB:1WWW, ECO:0007744|PDB:2IFG, ECO:0007744|PDB:4EDW, ECO:0007744|PDB:4EDX, ECO:0007744|PDB:4ZBN, ECO:0007744|PDB:5JZ7"; DISULFID 179..229; /evidence="ECO:0000269|PubMed:10490030, ECO:0007744|PDB:1SG1, ECO:0007744|PDB:1WWW, ECO:0007744|PDB:2IFG, ECO:0007744|PDB:4EDW, ECO:0007744|PDB:4EDX, ECO:0007744|PDB:…		growth factor activity [GO:0008083]; lipid binding [GO:0008289]; metalloendopeptidase inhibitor activity [GO:0008191]; nerve growth factor receptor binding [GO:0005163]	PS00248;PS50270;	TRUE	FALSE	FALSE	TRUE	FALSE	FALSE	FALSE	FALSE	FALSE	TRUE	EPH	EPHS	E	P	H	S	['LRRARS', 'FKKRRL']	['FKKRRLRS']
P01148	GON1	Progonadoliberin-1 (Progonadoliberin I) [Cleaved into: Gonadoliberin-1 (Gonadoliberin I) (Gonadorelin) (Gonadotropin-releasing hormone I) (GnRH-I) (Luliberin I) (Luteinizing hormone-releasing hormone I) (LH-RH I); GnRH-associated peptide 1 (GnRH-associated peptide I)]	GNRH1 GNRH GRH LHRH		23	0	0	0	2_Neutral	0	0	SIGNAL 1..23; /evidence="ECO:0000269|PubMed:6760865"				gonadotropin hormone-releasing hormone activity [GO:0005183]; gonadotropin-releasing hormone receptor binding [GO:0031530]; hormone activity [GO:0005179]	PS00473;	FALSE	FALSE	FALSE	FALSE	FALSE	FALSE	FALSE	FALSE	FALSE	TRUE	QHW	QHWS	Q	H	W	S	[]	[]
P01160	ANF	Natriuretic peptides A (Atrial natriuretic factor prohormone) (proANF) (Atrial natriuretic peptide prohormone) (preproANP) (proANP) (Atriopeptigen) (Cardiodilatin) (CDD) (preproCDD-ANF) [Cleaved into: Long-acting natriuretic peptide (LANP) (Long-acting natriuretic hormone) (LANH) (Pro atrial natriuretic factor 1-30) (proANF 1-30) (Pro atrial natriuretic peptide 1-30) (proANP 1-30); Vessel dilator…	NPPA ANP PND		25	12	0	12	4_Positive	0	0	SIGNAL 1..25; /evidence="ECO:0000250|UniProtKB:P24259"		DISULFID 130..146; /evidence="ECO:0000269|PubMed:16870210, ECO:0000269|PubMed:3838202"		hormone activity [GO:0005179]; hormone receptor binding [GO:0051427]; neuropeptide hormone activity [GO:0005184]; neuropeptide receptor binding [GO:0071855]; signaling receptor binding [GO:0005102]	PS00263;	TRUE	FALSE	FALSE	FALSE	FALSE	FALSE	FALSE	FALSE	FALSE	TRUE	NPM	NPMY	N	P	M	Y	[]	[]
P01178	NEU1	Oxytocin-neurophysin 1 (OT-NPI) [Cleaved into: Oxytocin (Ocytocin); Neurophysin 1]	OXT OT		19	5	0	5	2_Neutral	0	0	SIGNAL 1..19; /evidence="ECO:0000269|PubMed:13591312"		DISULFID 20..25; DISULFID 41..85; /evidence="ECO:0000250|UniProtKB:P01175"; DISULFID 44..58; /evidence="ECO:0000250|UniProtKB:P01175"; DISULFID 52..75; /evidence="ECO:0000250|UniProtKB:P01175"; DISULFID 59..65; /evidence="ECO:0000250|UniProtKB:P01175"; DISULFID 92..104; /evidence="ECO:0000250|UniProtKB:P01175"; DISULFID 98..116; /evidence="ECO:0000250|UniProtKB:P01175"; DISULFID 105..110; /eviden…		neurohypophyseal hormone activity [GO:0005185]; neuropeptide hormone activity [GO:0005184]; oxytocin receptor binding [GO:0031855]; V1A vasopressin receptor binding [GO:0031894]	PS00264;	TRUE	FALSE	FALSE	FALSE	FALSE	FALSE	FALSE	FALSE	FALSE	FALSE	CYI	CYIQ	C	Y	I	Q	[]	[]
P01185	NEU2	Vasopressin-neurophysin 2-copeptin (AVP-NPII) [Cleaved into: Arg-vasopressin (Arginine-vasopressin); Neurophysin 2 (Neurophysin-II); Copeptin]	AVP ARVP VP		19	2	0	2	2_Neutral	1	0	SIGNAL 1..19; /evidence="ECO:0000269|PubMed:13591312"		DISULFID 20..25; DISULFID 41..85; /evidence="ECO:0000250|UniProtKB:P01175"; DISULFID 44..58; /evidence="ECO:0000250|UniProtKB:P01175"; DISULFID 52..75; /evidence="ECO:0000250|UniProtKB:P01175"; DISULFID 59..65; /evidence="ECO:0000250|UniProtKB:P01175"; DISULFID 92..104; /evidence="ECO:0000250|UniProtKB:P01175"; DISULFID 98..116; /evidence="ECO:0000250|UniProtKB:P01175"; DISULFID 105..110; /eviden…		cysteine-type endopeptidase inhibitor activity involved in apoptotic process [GO:0043027]; neurohypophyseal hormone activity [GO:0005185]; neuropeptide hormone activity [GO:0005184]; protein kinase activity [GO:0004672]; signaling receptor binding [GO:0005102]; V1A vasopressin receptor binding [GO:0031894]; V1B vasopressin receptor binding [GO:0031895]	PS00264;	TRUE	FALSE	FALSE	TRUE	FALSE	FALSE	FALSE	FALSE	FALSE	FALSE	CYF	CYFQ	C	Y	F	Q	['HRRARA']	[]
P01189	COLI	Pro-opiomelanocortin (POMC) (Corticotropin-lipotropin) [Cleaved into: NPP; Melanotropin gamma (Gamma-MSH); Potential peptide; Corticotropin (Adrenocorticotropic hormone) (ACTH); Melanocyte-stimulating hormone alpha (Alpha-MSH) (Melanotropin alpha); Corticotropin-like intermediary peptide (CLIP); Lipotropin beta (Beta-LPH); Lipotropin gamma (Gamma-LPH); Melanocyte-stimulating hormone beta (Beta-MS…	POMC		26	10	0	10	3_PosNeu	1	1	SIGNAL 1..26; /evidence="ECO:0000269|PubMed:15340161, ECO:0000269|PubMed:6267033, ECO:0000269|PubMed:6945581"		DISULFID 28..50; /evidence="ECO:0000250"		G protein-coupled receptor binding [GO:0001664]; hormone activity [GO:0005179]; signaling receptor binding [GO:0005102]; type 1 melanocortin receptor binding [GO:0070996]; type 3 melanocortin receptor binding [GO:0031781]; type 4 melanocortin receptor binding [GO:0031782]		TRUE	FALSE	FALSE	TRUE	FALSE	FALSE	FALSE	FALSE	FALSE	TRUE	WCL	WCLE	W	C	L	E	['GKKRRP']	['KKRRPVKV']
P01210	PENK	Proenkephalin-A [Cleaved into: Synenkephalin; Met-enkephalin (Opioid growth factor) (OGF); PENK(114-133); PENK(143-183); Met-enkephalin-Arg-Gly-Leu; Leu-enkephalin; PENK(237-258); Met-enkephalin-Arg-Phe]	PENK		24	-3	0	-3	1_NegNeu	0	0	SIGNAL 1..24; /evidence="ECO:0000255"		DISULFID 26..48; /evidence="ECO:0000269|PubMed:9126357"; DISULFID 30..52; /evidence="ECO:0000269|PubMed:9126357"; DISULFID 33..65; /evidence="ECO:0000269|PubMed:9126357"		neuropeptide hormone activity [GO:0005184]; opioid peptide activity [GO:0001515]; opioid receptor binding [GO:0031628]	PS01252;	TRUE	FALSE	FALSE	FALSE	FALSE	FALSE	FALSE	FALSE	FALSE	TRUE	ECS	ECSQ	E	C	S	Q	[]	[]
P01213	PDYN	Proenkephalin-B (Beta-neoendorphin-dynorphin) (Preprodynorphin) [Cleaved into: Alpha-neoendorphin; Beta-neoendorphin; Big dynorphin (Big Dyn); Dynorphin A(1-17) (Dyn-A17) (Dynorphin A); Dynorphin A(1-13); Dynorphin A(1-8); Leu-enkephalin; Rimorphin (Dynorphin B) (Dyn-B) (Dynorphin B(1-13)); Leumorphin (Dynorphin B-29)]	PDYN		20	0	0	0	2_Neutral	1	0	SIGNAL 1..20				opioid peptide activity [GO:0001515]; opioid receptor binding [GO:0031628]	PS01252;	FALSE	FALSE	FALSE	TRUE	FALSE	FALSE	FALSE	FALSE	FALSE	TRUE	DCL	DCLS	D	C	L	S	['LRRIRP']	[]
P01215	GLHA	Glycoprotein hormones alpha chain (Anterior pituitary glycoprotein hormones common subunit alpha) (Choriogonadotropin alpha chain) (Chorionic gonadotrophin subunit alpha) (CG-alpha) (Follicle-stimulating hormone alpha chain) (FSH-alpha) (Follitropin alpha chain) (Luteinizing hormone alpha chain) (LSH-alpha) (Lutropin alpha chain) (Thyroid-stimulating hormone alpha chain) (TSH-alpha) (Thyrotropin …	CGA		24	8	0	8	3_PosNeu	0	0	SIGNAL 1..24; /evidence="ECO:0000269|PubMed:1150658, ECO:0000269|PubMed:1158880, ECO:0000269|PubMed:4745444, ECO:0000269|PubMed:481597"		DISULFID 31..55; /evidence="ECO:0000269|PubMed:15662415, ECO:0000269|PubMed:24692546, ECO:0000269|PubMed:8202136, ECO:0007744|PDB:4MQW"; DISULFID 34..84; /evidence="ECO:0000269|PubMed:15662415, ECO:0000269|PubMed:24692546, ECO:0000269|PubMed:8202136, ECO:0007744|PDB:4MQW"; DISULFID 52..106; /evidence="ECO:0000269|PubMed:15662415, ECO:0000269|PubMed:24692546, ECO:0000269|PubMed:8202136, ECO:000774…		follicle-stimulating hormone activity [GO:0016913]; hormone activity [GO:0005179]	PS00779;PS00780;PS50277;	TRUE	FALSE	FALSE	FALSE	FALSE	FALSE	FALSE	FALSE	FALSE	TRUE	APD	APDV	A	P	D	V	[]	[]
P01222	TSHB	Thyrotropin subunit beta (Thyroid-stimulating hormone subunit beta) (TSH-B) (TSH-beta) (Thyrotropin beta chain) (Thyrotropin alfa)	TSHB		20	10	0	10	3_PosNeu	0	0	SIGNAL 1..20; /evidence="ECO:0000269|PubMed:890569"		DISULFID 22..72; /evidence="ECO:0000250"; DISULFID 36..87; /evidence="ECO:0000250"; DISULFID 39..125; /evidence="ECO:0000250"; DISULFID 47..103; /evidence="ECO:0000250"; DISULFID 51..105; /evidence="ECO:0000250"; DISULFID 108..115; /evidence="ECO:0000250"		hormone activity [GO:0005179]	PS00261;PS00689;	TRUE	FALSE	FALSE	FALSE	FALSE	FALSE	FALSE	FALSE	FALSE	TRUE	FCI	FCIP	F	C	I	P	[]	[]
P01225	FSHB	Follitropin subunit beta (Follicle-stimulating hormone beta subunit) (FSH-B) (FSH-beta) (Follitropin beta chain)	FSHB		18	4	0	4	2_Neutral	0	0	SIGNAL 1..18; /evidence="ECO:0000269|PubMed:3151250"		DISULFID 21..69; /evidence="ECO:0000269|PubMed:24692546, ECO:0007744|PDB:4MQW"; DISULFID 35..84; /evidence="ECO:0000269|PubMed:24692546, ECO:0007744|PDB:4MQW"; DISULFID 38..122; /evidence="ECO:0000269|PubMed:24692546, ECO:0007744|PDB:4MQW"; DISULFID 46..100; /evidence="ECO:0000269|PubMed:24692546, ECO:0007744|PDB:4MQW"; DISULFID 50..102; /evidence="ECO:0000269|PubMed:24692546, ECO:0007744|PDB:4MQ…		follicle-stimulating hormone activity [GO:0016913]	PS00261;PS00689;	TRUE	FALSE	FALSE	FALSE	FALSE	FALSE	FALSE	FALSE	FALSE	FALSE	NSC	NSCE	N	S	C	E	[]	[]
P01229	LSHB	Lutropin subunit beta (Lutropin beta chain) (Luteinizing hormone subunit beta) (LH-B) (LSH-B) (LSH-beta)	LHB		20	2	-2	2	2_Neutral	0	0	SIGNAL 1..20; /evidence="ECO:0000269|PubMed:1191677"		DISULFID 29..77; /evidence="ECO:0000250"; DISULFID 43..92; /evidence="ECO:0000250"; DISULFID 46..130; /evidence="ECO:0000250"; DISULFID 54..108; /evidence="ECO:0000250"; DISULFID 58..110; /evidence="ECO:0000250"; DISULFID 113..120; /evidence="ECO:0000250"		hormone activity [GO:0005179]; signaling receptor binding [GO:0005102]	PS00261;PS00689;	TRUE	FALSE	FALSE	FALSE	FALSE	FALSE	FALSE	FALSE	FALSE	TRUE	SRE	SREP	S	R	E	P	[]	[]
P01236	PRL	Prolactin (PRL)	PRL		28	15	0	15	4_Positive	0	0	SIGNAL 1..28; /evidence="ECO:0000269|PubMed:1126929, ECO:0000269|PubMed:925136"		DISULFID 32..39; /evidence="ECO:0000269|PubMed:18467331"; DISULFID 86..202; /evidence="ECO:0000269|PubMed:18467331"; DISULFID 219..227; /evidence="ECO:0000269|PubMed:18467331"		hormone activity [GO:0005179]; prolactin receptor binding [GO:0005148]	PS00266;PS00338;	TRUE	FALSE	FALSE	FALSE	FALSE	FALSE	FALSE	FALSE	FALSE	TRUE	LPI	LPIC	L	P	I	C	[]	[]
P01241	SOMA	Somatotropin (Growth hormone) (GH) (GH-N) (Growth hormone 1) (Pituitary growth hormone)	GH1	TRUE	26	12	0	12	4_Positive	0	0	SIGNAL 1..26; /evidence="ECO:0000269|PubMed:5144027, ECO:0000269|PubMed:5279046, ECO:0000269|PubMed:5810834"	BINDING 44; /ligand="Zn(2+)"; /ligand_id="ChEBI:CHEBI:29105"; /evidence="ECO:0000250"; BINDING 200; /ligand="Zn(2+)"; /ligand_id="ChEBI:CHEBI:29105"; /evidence="ECO:0000250"	DISULFID 79..191; /evidence="ECO:0000269|PubMed:5144027"; DISULFID 208..215		cytokine activity [GO:0005125]; growth factor activity [GO:0008083]; growth hormone receptor binding [GO:0005131]; hormone activity [GO:0005179]; metal ion binding [GO:0046872]; prolactin receptor binding [GO:0005148]	PS00266;PS00338;	TRUE	FALSE	FALSE	FALSE	FALSE	FALSE	FALSE	FALSE	FALSE	TRUE	FPT	FPTI	F	P	T	I	[]	[]
P01242	SOM2	Growth hormone variant (GH-V) (Growth hormone 2) (Placenta-specific growth hormone)	GH2	TRUE	26	12	0	12	4_Positive	0	0	SIGNAL 1..26; /evidence="ECO:0000269|PubMed:2196278"		DISULFID 79..191; /evidence="ECO:0000250"; DISULFID 208..215; /evidence="ECO:0000250"		growth factor activity [GO:0008083]; growth hormone receptor binding [GO:0005131]; hormone activity [GO:0005179]	PS00266;PS00338;	TRUE	FALSE	FALSE	FALSE	FALSE	FALSE	FALSE	FALSE	FALSE	TRUE	FPT	FPTI	F	P	T	I	[]	[]
P01258	CALC	Calcitonin [Cleaved into: Calcitonin; Katacalcin (Calcitonin carboxyl-terminal peptide) (CCP) (PDN-21)]	CALCA CALC1		25	12	0	12	4_Positive	0	0	SIGNAL 1..25; /evidence="ECO:0000255"		DISULFID 85..91; /evidence="ECO:0000269|PubMed:5760861"		calcitonin receptor binding [GO:0031716]; hormone activity [GO:0005179]; identical protein binding [GO:0042802]	PS00258;	TRUE	FALSE	FALSE	FALSE	FALSE	FALSE	FALSE	FALSE	FALSE	TRUE	APF	APFR	A	P	F	R	[]	[]
P01266	THYG	Thyroglobulin (Tg)	TG		19	4	0	4	2_Neutral	1	0	SIGNAL 1..19; /evidence="ECO:0000250|UniProtKB:F1RRV3"		DISULFID 34..52; /evidence="ECO:0000255|PROSITE-ProRule:PRU00500, ECO:0000269|PubMed:32025030, ECO:0000312|PDB:6SCJ"; DISULFID 63..70; /evidence="ECO:0000255|PROSITE-ProRule:PRU00500, ECO:0000269|PubMed:32025030, ECO:0000312|PDB:6SCJ"; DISULFID 72..92; /evidence="ECO:0000255|PROSITE-ProRule:PRU00500, ECO:0000269|PubMed:32025030, ECO:0000312|PDB:6SCJ"; DISULFID 96..120; /evidence="ECO:0000255|PROS…		hormone activity [GO:0005179]; identical protein binding [GO:0042802]	PS00941;PS00484;PS51162;	TRUE	FALSE	FALSE	TRUE	FALSE	FALSE	FALSE	FALSE	FALSE	TRUE	NIF	NIFE	N	I	F	E	['AKRARG']	[]
P01270	PTHY	Parathyroid hormone (PTH) (Parathormone) (Parathyrin)	PTH		25	9	0	9	3_PosNeu	0	0	SIGNAL 1..25; /evidence="ECO:0000269|PubMed:15340161, ECO:0000269|PubMed:4833516"				hormone activity [GO:0005179]; parathyroid hormone receptor binding [GO:0031856]; peptide hormone receptor binding [GO:0051428]; receptor ligand activity [GO:0048018]; type 1 parathyroid hormone receptor binding [GO:0031857]	PS00335;	FALSE	FALSE	FALSE	FALSE	FALSE	FALSE	FALSE	FALSE	FALSE	TRUE	KSV	KSVK	K	S	V	K	[]	[]
P01275	GLUC	Pro-glucagon [Cleaved into: Glicentin; Glicentin-related polypeptide (GRPP); Oxyntomodulin (OXM) (OXY); Glucagon; Glucagon-like peptide 1 (GLP-1) (Incretin hormone); Glucagon-like peptide 1(7-37) (GLP-1(7-37)); Glucagon-like peptide 1(7-36) (GLP-1(7-36)); Glucagon-like peptide 2 (GLP-2)]	GCG		20	12	0	12	4_Positive	1	0	SIGNAL 1..20				glucagon receptor binding [GO:0031769]; hormone activity [GO:0005179]; identical protein binding [GO:0042802]; signaling receptor binding [GO:0005102]	PS00260;	FALSE	FALSE	FALSE	TRUE	FALSE	FALSE	FALSE	FALSE	FALSE	TRUE	RSL	RSLQ	R	S	L	Q	['TKRNRN']	[]
P01282	VIP	VIP peptides [Cleaved into: Intestinal peptide PHV-42 (Peptide histidine valine 42); Intestinal peptide PHM-27 (Peptide histidine methioninamide 27); Vasoactive intestinal peptide (VIP) (Vasoactive intestinal polypeptide)]	VIP		20	-1	-3	-1	2_Neutral	0	0	SIGNAL 1..20; /evidence="ECO:0000255"				hormone activity [GO:0005179]; neuropeptide hormone activity [GO:0005184]; peptide hormone receptor binding [GO:0051428]	PS00260;	FALSE	FALSE	FALSE	FALSE	FALSE	FALSE	FALSE	FALSE	FALSE	TRUE	SQT	SQTS	S	Q	T	S	[]	[]
P01286	SLIB	Somatoliberin (Growth hormone-releasing factor) (GRF) (Growth hormone-releasing hormone) (GHRH) (Somatocrinin) (Somatorelin) (Sermorelin)	GHRH GHRF		20	3	0	3	2_Neutral	0	0	SIGNAL 1..20; /evidence="ECO:0000255"				growth hormone-releasing hormone activity [GO:0016608]; growth hormone-releasing hormone receptor binding [GO:0031770]; neuropeptide hormone activity [GO:0005184]; peptide hormone receptor binding [GO:0051428]	PS00260;	FALSE	FALSE	FALSE	FALSE	FALSE	FALSE	FALSE	FALSE	FALSE	FALSE	PPP	PPPP	P	P	P	P	[]	[]
P01298	PAHO	Pancreatic polypeptide prohormone (PH) (Pancreatic polypeptide Y) (Obinepitide) [Cleaved into: Pancreatic polypeptide (HPP) (PP); Pancreatic icosapeptide (PI)]	PPY PNP		29	15	0	15	4_Positive	1	0	SIGNAL 1..29				G protein-coupled receptor binding [GO:0001664]; hormone activity [GO:0005179]; neuropeptide hormone activity [GO:0005184]; neuropeptide Y receptor binding [GO:0031841]	PS00265;PS50276;	FALSE	FALSE	FALSE	TRUE	FALSE	FALSE	FALSE	FALSE	FALSE	TRUE	APL	APLE	A	P	L	E	['GKRHKE']	[]
P01303	NPY	Pro-neuropeptide Y [Cleaved into: Neuropeptide Y (Neuropeptide tyrosine) (NPY); C-flanking peptide of NPY (CPON)]	NPY		28	12	0	12	4_Positive	0	0	SIGNAL 1..28; /evidence="ECO:0000269|PubMed:6589611"				calcium channel regulator activity [GO:0005246]; G protein-coupled receptor activity [GO:0004930]; neuropeptide hormone activity [GO:0005184]; neuropeptide Y receptor binding [GO:0031841]; signaling receptor binding [GO:0005102]	PS00265;PS50276;	FALSE	FALSE	FALSE	FALSE	FALSE	FALSE	FALSE	FALSE	FALSE	FALSE	YPS	YPSK	Y	P	S	K	[]	[]
P01308	INS	Insulin [Cleaved into: Insulin B chain; Insulin A chain]	INS		24	7	0	7	2_Neutral	0	0	SIGNAL 1..24; /evidence="ECO:0000269|PubMed:14426955"		DISULFID 31..96; /note="Interchain (between B and A chains)"; /evidence="ECO:0000269|PubMed:1433291, ECO:0000269|PubMed:25423173, ECO:0000269|PubMed:8421693, ECO:0007744|PDB:1AI0, ECO:0007744|PDB:1AIY, ECO:0007744|PDB:1HIQ, ECO:0007744|PDB:1MHI, ECO:0007744|PDB:2MVC, ECO:0007744|PDB:2MVD"; DISULFID 43..109; /note="Interchain (between B and A chains)"; /evidence="ECO:0000269|PubMed:1433291, ECO:00…		hormone activity [GO:0005179]; identical protein binding [GO:0042802]; insulin receptor binding [GO:0005158]; insulin-like growth factor receptor binding [GO:0005159]; protease binding [GO:0002020]	PS00262;	TRUE	FALSE	FALSE	FALSE	FALSE	FALSE	FALSE	FALSE	FALSE	TRUE	FVN	FVNQ	F	V	N	Q	[]	[]
P01344	IGF2	Insulin-like growth factor II (IGF-II) (Somatomedin-A) (T3M-11-derived growth factor) [Cleaved into: Insulin-like growth factor II; Insulin-like growth factor II Ala-25 Del; Preptin]	IGF2 PP1446		24	10	0	10	3_PosNeu	2	0	SIGNAL 1..24; /evidence="ECO:0000269|PubMed:658418, ECO:0000269|PubMed:7633596"		DISULFID 33..71; /evidence="ECO:0000269|PubMed:2722836"; DISULFID 45..84; /evidence="ECO:0000269|PubMed:2722836"; DISULFID 70..75; /evidence="ECO:0000269|PubMed:2722836"		growth factor activity [GO:0008083]; hormone activity [GO:0005179]; insulin receptor binding [GO:0005158]; insulin-like growth factor receptor binding [GO:0005159]; integrin binding [GO:0005178]; protein serine/threonine kinase activator activity [GO:0043539]; receptor ligand activity [GO:0048018]; transmembrane receptor protein tyrosine kinase activator activity [GO:0030297]	PS00262;	TRUE	FALSE	FALSE	TRUE	FALSE	FALSE	FALSE	FALSE	FALSE	TRUE	AYR	AYRP	A	Y	R	P	['SRRSRG', 'AKRHRP']	[]
P01350	GAST	Gastrin [Cleaved into: Gastrin-71 (Gastrin component I); Gastrin-52 (G52); Big gastrin (Gastrin component II) (Gastrin-34) (G34); Gastrin (Gastrin component III) (Gastrin-17) (G17); Gastrin-14 (G14); Gastrin-6 (G6)]	GAST GAS		21	4	3	4	2_Neutral	0	0	SIGNAL 1..21; /evidence="ECO:0000269|PubMed:8055952"				hormone activity [GO:0005179]	PS00259;	FALSE	FALSE	FALSE	FALSE	FALSE	FALSE	FALSE	FALSE	FALSE	TRUE	SWK	SWKP	S	W	K	P	[]	[]
P01374	TNFB	Lymphotoxin-alpha (LT-alpha) (TNF-beta) (Tumor necrosis factor ligand superfamily member 1)	LTA TNFB TNFSF1		34	10	0	10	3_PosNeu	0	0	SIGNAL 1..34				cytokine activity [GO:0005125]; signaling receptor binding [GO:0005102]; tumor necrosis factor receptor binding [GO:0005164]	PS00251;PS50049;	FALSE	FALSE	FALSE	FALSE	FALSE	FALSE	FALSE	FALSE	FALSE	TRUE	LPG	LPGV	L	P	G	V	[]	[]
P01562	IFNA1	Interferon alpha-1/13 (IFN-alpha-1/13) (Interferon alpha-D) (LeIF D)	IFNA1; IFNA13		23	0	0	0	2_Neutral	0	0	SIGNAL 1..23; /evidence="ECO:0000269|PubMed:1634550, ECO:0000269|PubMed:9425112"		DISULFID 24..122; /evidence="ECO:0000250"; DISULFID 52..162; /evidence="ECO:0000269|PubMed:22307521"		cytokine activity [GO:0005125]; type I interferon receptor binding [GO:0005132]	PS00252;	TRUE	FALSE	FALSE	FALSE	FALSE	FALSE	FALSE	FALSE	FALSE	TRUE	CDL	CDLP	C	D	L	P	[]	[]
P01563	IFNA2	Interferon alpha-2 (IFN-alpha-2) (Interferon alpha-A) (LeIF A)	IFNA2 IFNA2A IFNA2B IFNA2C		23	0	0	0	2_Neutral	0	0	SIGNAL 1..23; /evidence="ECO:0000269|PubMed:6159537, ECO:0000269|PubMed:9425112"		DISULFID 24..121; /evidence="ECO:0000269|PubMed:6162107"; DISULFID 52..161; /evidence="ECO:0000269|PubMed:6162107"		cytokine activity [GO:0005125]; type I interferon receptor binding [GO:0005132]	PS00252;	TRUE	FALSE	FALSE	FALSE	FALSE	FALSE	FALSE	FALSE	FALSE	TRUE	CDL	CDLP	C	D	L	P	[]	[]
P01566	IFN10	Interferon alpha-10 (IFN-alpha-10) (Interferon alpha-6L) (Interferon alpha-C) (LeIF C)	IFNA10		23	0	0	0	2_Neutral	1	0	SIGNAL 1..23; /evidence="ECO:0000269|PubMed:9425112"		DISULFID 24..122; /evidence="ECO:0000250"; DISULFID 52..162; /evidence="ECO:0000250"		cytokine activity [GO:0005125]; type I interferon receptor binding [GO:0005132]	PS00252;	TRUE	FALSE	FALSE	TRUE	FALSE	FALSE	FALSE	FALSE	FALSE	TRUE	CDL	CDLP	C	D	L	P	['QKRLRR']	[]
P01567	IFNA7	Interferon alpha-7 (IFN-alpha-7) (Interferon alpha-J) (LeIF J) (Interferon alpha-J1) (IFN-alpha-J1)	IFNA7		23	0	0	0	2_Neutral	0	0	SIGNAL 1..23; /evidence="ECO:0000269|PubMed:9425112"		DISULFID 24..122; /evidence="ECO:0000250"; DISULFID 52..162; /evidence="ECO:0000250"		cytokine activity [GO:0005125]; type I interferon receptor binding [GO:0005132]	PS00252;	TRUE	FALSE	FALSE	FALSE	FALSE	FALSE	FALSE	FALSE	FALSE	TRUE	CDL	CDLP	C	D	L	P	[]	[]
P01568	IFN21	Interferon alpha-21 (IFN-alpha-21) (Interferon alpha-F) (LeIF F)	IFNA21		23	0	0	0	2_Neutral	0	0	SIGNAL 1..23; /evidence="ECO:0000269|PubMed:1634550, ECO:0000269|PubMed:9425112"		DISULFID 24..122; /evidence="ECO:0000250"; DISULFID 52..162; /evidence="ECO:0000250"		cytokine activity [GO:0005125]; cytokine receptor binding [GO:0005126]; type I interferon receptor binding [GO:0005132]	PS00252;	TRUE	FALSE	FALSE	FALSE	FALSE	FALSE	FALSE	FALSE	FALSE	TRUE	CDL	CDLP	C	D	L	P	[]	[]
P01569	IFNA5	Interferon alpha-5 (IFN-alpha-5) (Interferon alpha-61) (Interferon alpha-G) (LeIF G)	IFNA5		21	0	0	0	2_Neutral	0	0	SIGNAL 1..21; /evidence="ECO:0000269|PubMed:15340161"		DISULFID 24..122; /evidence="ECO:0000250"; DISULFID 52..162; /evidence="ECO:0000250"		cytokine activity [GO:0005125]; cytokine receptor binding [GO:0005126]; type I interferon receptor binding [GO:0005132]	PS00252;	TRUE	FALSE	FALSE	FALSE	FALSE	FALSE	FALSE	FALSE	FALSE	TRUE	LGC	LGCD	L	G	C	D	[]	[]
P01570	IFN14	Interferon alpha-14 (IFN-alpha-14) (Interferon alpha-H) (LeIF H) (Interferon lambda-2-H)	IFNA14		23	7	0	7	2_Neutral	1	0	SIGNAL 1..23; /evidence="ECO:0000269|PubMed:1634550, ECO:0000269|PubMed:7765487, ECO:0000269|PubMed:9425112"		DISULFID 24..122; /evidence="ECO:0000250"; DISULFID 52..162; /evidence="ECO:0000250"		cytokine activity [GO:0005125]; cytokine receptor binding [GO:0005126]; type I interferon receptor binding [GO:0005132]	PS00252;	TRUE	FALSE	FALSE	TRUE	FALSE	FALSE	FALSE	FALSE	FALSE	TRUE	CNL	CNLS	C	N	L	S	['QKRLRR']	[]
P01571	IFN17	Interferon alpha-17 (IFN-alpha-17) (Interferon alpha-88) (Interferon alpha-I') (LeIF I) (Interferon alpha-T)	IFNA17		23	0	0	0	2_Neutral	0	0	SIGNAL 1..23; /evidence="ECO:0000269|PubMed:1634550, ECO:0000269|PubMed:9425112"		DISULFID 24..122; /evidence="ECO:0000250"; DISULFID 52..162; /evidence="ECO:0000250"		cytokine activity [GO:0005125]; type I interferon receptor binding [GO:0005132]	PS00252;	TRUE	FALSE	FALSE	FALSE	FALSE	FALSE	FALSE	FALSE	FALSE	TRUE	CDL	CDLP	C	D	L	P	[]	[]
P01574	IFNB	Interferon beta (IFN-beta) (Fibroblast interferon)	IFNB1 IFB IFNB		21	12	0	12	4_Positive	0	0	SIGNAL 1..21; /evidence="ECO:0000255"		DISULFID 52..162; /evidence="ECO:0000269|PubMed:6162107, ECO:0000269|PubMed:9342320"		chloramphenicol O-acetyltransferase activity [GO:0008811]; cytokine activity [GO:0005125]; cytokine receptor binding [GO:0005126]; type I interferon receptor binding [GO:0005132]	PS00252;	TRUE	FALSE	FALSE	FALSE	FALSE	FALSE	FALSE	FALSE	FALSE	TRUE	MSY	MSYN	M	S	Y	N	[]	[]
P01579	IFNG	Interferon gamma (IFN-gamma) (Immune interferon)	IFNG		23	-12	0	-12	0_Negative	2	0	SIGNAL 1..23; /evidence="ECO:0000269|PubMed:3109913, ECO:0000269|PubMed:6427223"				cytokine activity [GO:0005125]; type II interferon receptor binding [GO:0005133]		FALSE	FALSE	FALSE	TRUE	FALSE	FALSE	FALSE	FALSE	FALSE	TRUE	QDP	QDPY	Q	D	P	Y	['NKKKRD', 'GKRKRS']	[]
P01588	EPO	Erythropoietin (Epoetin)	EPO	TRUE	27	8	0	8	3_PosNeu	0	0	SIGNAL 1..27; /evidence="ECO:0000269|PubMed:3949763"		DISULFID 34..188; /evidence="ECO:0000269|PubMed:3949763"; DISULFID 56..60; /evidence="ECO:0000269|PubMed:3949763"		cytokine activity [GO:0005125]; erythropoietin receptor binding [GO:0005128]; hormone activity [GO:0005179]; protein kinase activator activity [GO:0030295]	PS00817;	TRUE	FALSE	FALSE	FALSE	FALSE	FALSE	FALSE	FALSE	FALSE	TRUE	APP	APPR	A	P	P	R	[]	[]
P01591	IGJ	Immunoglobulin J chain (Joining chain of multimeric IgA and IgM)	JCHAIN IGCJ IGJ		22	-12	0	-12	0_Negative	0	0	SIGNAL 1..22; /evidence="ECO:0000269|PubMed:25946035"		DISULFID 35..123; /evidence="ECO:0000269|PubMed:1472500"; DISULFID 37; /note="Interchain (with heavy chain)"; /evidence="ECO:0000269|PubMed:1472500"; DISULFID 91; /note="Interchain (with heavy chain)"; /evidence="ECO:0000269|PubMed:1472500"; DISULFID 94..114; /evidence="ECO:0000269|PubMed:1472500"; DISULFID 131..156; /evidence="ECO:0000269|PubMed:1472500"		antigen binding [GO:0003823]; IgA binding [GO:0019862]; immunoglobulin receptor binding [GO:0034987]; protein homodimerization activity [GO:0042803]; protein-macromolecule adaptor activity [GO:0030674]		TRUE	FALSE	FALSE	FALSE	FALSE	FALSE	FALSE	FALSE	FALSE	FALSE	QED	QEDE	Q	E	D	E	[]	[]
P01593	KVD33	Immunoglobulin kappa variable 1D-33 (Ig kappa chain V-I region AG) (Ig kappa chain V-I region Bi) (Ig kappa chain V-I region Lay) (Ig kappa chain V-I region Ni) (Ig kappa chain V-I region Rei) (Ig kappa chain V-I region Roy) (Ig kappa chain V-I region Scw) (Ig kappa chain V-I region WAT)	IGKV1D-33		22	-5	0	-5	1_NegNeu	0	0	SIGNAL 1..22; /evidence="ECO:0000269|PubMed:2496160, ECO:0000269|PubMed:4435756, ECO:0000269|PubMed:4563064, ECO:0000269|PubMed:4709625, ECO:0000269|PubMed:4893682, ECO:0000269|PubMed:5595110, ECO:0000269|PubMed:6167731, ECO:0000269|PubMed:7993911, ECO:0000269|PubMed:809329, ECO:0000269|PubMed:824717"		DISULFID 45..110; /evidence="ECO:0000255|PROSITE-ProRule:PRU00114, ECO:0000269|PubMed:1182131"		antigen binding [GO:0003823]	PS50835;	TRUE	FALSE	FALSE	FALSE	FALSE	FALSE	FALSE	FALSE	FALSE	FALSE	DIQ	DIQM	D	I	Q	M	[]	[]
P01594	KV133	Immunoglobulin kappa variable 1-33 (Ig kappa chain V-I region AU) (Ig kappa chain V-I region Ka)	IGKV1-33		22	-5	0	-5	1_NegNeu	0	0	SIGNAL 1..22; /evidence="ECO:0000269|PubMed:5028201"		DISULFID 45..110; /evidence="ECO:0000255|PROSITE-ProRule:PRU00114"		antigen binding [GO:0003823]; identical protein binding [GO:0042802]	PS50835;	TRUE	FALSE	FALSE	FALSE	FALSE	FALSE	FALSE	FALSE	FALSE	FALSE	DIQ	DIQM	D	I	Q	M	[]	[]
P01597	KV139	Immunoglobulin kappa variable 1-39 (Ig kappa chain V-I region DEE) (Ig kappa chain V-I region Hau) (Ig kappa chain V-I region Mev) (Ig kappa chain V-I region OU) (Ig kappa chain V-I region Walker)	IGKV1-39		22	-5	0	-5	1_NegNeu	0	0	SIGNAL 1..22; /evidence="ECO:0000269|PubMed:4097974, ECO:0000269|PubMed:5124396, ECO:0000269|PubMed:5447531, ECO:0000269|PubMed:6816713"		DISULFID 45..110; /evidence="ECO:0000255|PROSITE-ProRule:PRU00114, ECO:0000269|PubMed:12217656"		antigen binding [GO:0003823]	PS50835;	TRUE	FALSE	FALSE	FALSE	FALSE	FALSE	FALSE	FALSE	FALSE	FALSE	DIQ	DIQM	D	I	Q	M	[]	[]
P01599	KV117	Immunoglobulin kappa variable 1-17 (Ig kappa chain V-I region Gal) (Ig kappa chain V-I region WEA)	IGKV1-17		22	-5	0	-5	1_NegNeu	0	0	SIGNAL 1..22; /evidence="ECO:0000269|PubMed:4215718, ECO:0000269|PubMed:6410398"		DISULFID 45..110; /evidence="ECO:0000255|PROSITE-ProRule:PRU00114"		antigen binding [GO:0003823]	PS50835;	TRUE	FALSE	FALSE	FALSE	FALSE	FALSE	FALSE	FALSE	FALSE	FALSE	DIQ	DIQM	D	I	Q	M	[]	[]
P01601	KVD16	Immunoglobulin kappa variable 1D-16 (Ig kappa chain V-I region HK146) (Ig kappa chain V-I region HK189)	IGKV1D-16		22	-5	0	-5	1_NegNeu	0	0	SIGNAL 1..22; /evidence="ECO:0000255"		DISULFID 45..110; /evidence="ECO:0000255|PROSITE-ProRule:PRU00114"		antigen binding [GO:0003823]	PS50835;	TRUE	FALSE	FALSE	FALSE	FALSE	FALSE	FALSE	FALSE	FALSE	FALSE	DIQ	DIQM	D	I	Q	M	[]	[]
P01602	KV105	Immunoglobulin kappa variable 1-5 (Ig kappa chain V-I region CAR) (Ig kappa chain V-I region EU) (Ig kappa chain V-I region HK102) (Ig kappa chain V-I region Kue)	IGKV1-5		22	-5	0	-5	1_NegNeu	0	0	SIGNAL 1..22; /evidence="ECO:0000269|PubMed:112021, ECO:0000269|PubMed:4216454, ECO:0000269|PubMed:5489770"		DISULFID 45..110; /evidence="ECO:0000255|PROSITE-ProRule:PRU00114, ECO:0000269|PubMed:4923144"		antigen binding [GO:0003823]	PS50835;	TRUE	FALSE	FALSE	FALSE	FALSE	FALSE	FALSE	FALSE	FALSE	FALSE	DIQ	DIQM	D	I	Q	M	[]	[]
P01611	KVD12	Immunoglobulin kappa variable 1D-12 (Ig kappa chain V-I region Wes)	IGKV1D-12		22	-5	0	-5	1_NegNeu	0	0	SIGNAL 1..22; /evidence="ECO:0000269|PubMed:6778806"		DISULFID 45..110; /evidence="ECO:0000255|PROSITE-ProRule:PRU00114"		antigen binding [GO:0003823]	PS50835;	TRUE	FALSE	FALSE	FALSE	FALSE	FALSE	FALSE	FALSE	FALSE	FALSE	DIQ	DIQM	D	I	Q	M	[]	[]
P01614	KVD40	Immunoglobulin kappa variable 2D-40 (Ig kappa chain V-II region Cum)	IGKV2D-40		19	-5	0	-5	1_NegNeu	0	0	SIGNAL 1..19; /evidence="ECO:0000269|PubMed:5586923"		DISULFID 43..114; /evidence="ECO:0000255|PROSITE-ProRule:PRU00114"		antigen binding [GO:0003823]	PS50835;	TRUE	FALSE	FALSE	FALSE	FALSE	FALSE	FALSE	FALSE	FALSE	FALSE	EDI	EDIV	E	D	I	V	[]	[]
P01615	KVD28	Immunoglobulin kappa variable 2D-28 (Ig kappa chain V-II region FR) (Ig kappa chain V-II region GM607) (Ig kappa chain V-II region MIL) (Ig kappa chain V-II region TEW)	IGKV2D-28		19	2	0	2	2_Neutral	0	0	SIGNAL 1..19; /evidence="ECO:0000269|PubMed:4596149, ECO:0000269|PubMed:4700495, ECO:0000269|PubMed:821524, ECO:0000269|Ref.3"		DISULFID 43..113; /evidence="ECO:0000255|PROSITE-ProRule:PRU00114"		antigen binding [GO:0003823]	PS50835;	TRUE	FALSE	FALSE	FALSE	FALSE	FALSE	FALSE	FALSE	FALSE	FALSE	GDI	GDIV	G	D	I	V	[]	[]
P01619	KV320	Immunoglobulin kappa variable 3-20 (Ig kappa chain V-III region B6) (Ig kappa chain V-III region GOL) (Ig kappa chain V-III region HAH) (Ig kappa chain V-III region HIC) (Ig kappa chain V-III region IARC/BL41) (Ig kappa chain V-III region NG9) (Ig kappa chain V-III region SIE) (Ig kappa chain V-III region Ti) (Ig kappa chain V-III region WOL)	IGKV3-20		20	0	0	0	2_Neutral	0	0	SIGNAL 1..20; /evidence="ECO:0000269|PubMed:11946339, ECO:0000269|PubMed:3086710, ECO:0000269|PubMed:5027703, ECO:0000269|PubMed:6794615"		DISULFID 43..109; /evidence="ECO:0000255|PROSITE-ProRule:PRU00114"		antigen binding [GO:0003823]	PS50835;	TRUE	FALSE	FALSE	FALSE	FALSE	FALSE	FALSE	FALSE	FALSE	FALSE	EIV	EIVL	E	I	V	L	[]	[]
P01624	KV315	Immunoglobulin kappa variable 3-15 (Ig kappa chain V-III region CLL) (Ig kappa chain V-III region POM)	IGKV3-15		20	0	0	0	2_Neutral	0	0	SIGNAL 1..20; /evidence="ECO:0000269|PubMed:60899"		DISULFID 43..108; /evidence="ECO:0000255|PROSITE-ProRule:PRU00114"		antigen binding [GO:0003823]	PS50835;	TRUE	FALSE	FALSE	FALSE	FALSE	FALSE	FALSE	FALSE	FALSE	FALSE	EIV	EIVM	E	I	V	M	[]	[]
P01699	LV144	Immunoglobulin lambda variable 1-44 (Ig lambda chain V-I region MEM) (Ig lambda chain V-I region VOR)	IGLV1-44		19	2	0	2	2_Neutral	0	0	SIGNAL 1..19; /evidence="ECO:0000269|PubMed:2410269, ECO:0000269|PubMed:809332"		DISULFID 41..108; /evidence="ECO:0000255|PROSITE-ProRule:PRU00114"		antigen binding [GO:0003823]	PS50835;	TRUE	FALSE	FALSE	FALSE	FALSE	FALSE	FALSE	FALSE	FALSE	FALSE	QSV	QSVL	Q	S	V	L	[]	[]
P01700	LV147	Immunoglobulin lambda variable 1-47 (Ig lambda chain V-I region HA) (Ig lambda chain V-I region WAH)	IGLV1-47		19	2	0	2	2_Neutral	0	0	SIGNAL 1..19; /evidence="ECO:0000269|PubMed:5532227, ECO:0000269|PubMed:6407018"		DISULFID 41..108; /evidence="ECO:0000255|PROSITE-ProRule:PRU00114"		antigen binding [GO:0003823]	PS50835;	TRUE	FALSE	FALSE	FALSE	FALSE	FALSE	FALSE	FALSE	FALSE	FALSE	QSV	QSVL	Q	S	V	L	[]	[]
P01701	LV151	Immunoglobulin lambda variable 1-51 (Ig lambda chain V-I region BL2) (Ig lambda chain V-I region EPS) (Ig lambda chain V-I region NEW) (Ig lambda chain V-I region NIG-64)	IGLV1-51		19	2	0	2	2_Neutral	0	0	SIGNAL 1..19; /evidence="ECO:0000269|PubMed:3929803, ECO:0000269|PubMed:4177823, ECO:0000269|PubMed:6404900"		DISULFID 41..108; /evidence="ECO:0000255|PROSITE-ProRule:PRU00114"		antigen binding [GO:0003823]	PS50835;	TRUE	FALSE	FALSE	FALSE	FALSE	FALSE	FALSE	FALSE	FALSE	FALSE	QSV	QSVL	Q	S	V	L	[]	[]
P01703	LV140	Immunoglobulin lambda variable 1-40 (Ig lambda chain V-I region NEWM)	IGLV1-40		19	2	0	2	2_Neutral	0	0	SIGNAL 1..19; /evidence="ECO:0000269|PubMed:4814727"		DISULFID 41..109; /evidence="ECO:0000255|PROSITE-ProRule:PRU00114"		antigen binding [GO:0003823]	PS50835;	TRUE	FALSE	FALSE	FALSE	FALSE	FALSE	FALSE	FALSE	FALSE	FALSE	QSV	QSVL	Q	S	V	L	[]	[]
P01704	LV214	Immunoglobulin lambda variable 2-14 (Ig lambda chain V-II region NIG-84) (Ig lambda chain V-II region TOG) (Ig lambda chain V-II region VIL)	IGLV2-14		19	2	0	2	2_Neutral	0	0	SIGNAL 1..19; /evidence="ECO:0000269|PubMed:3922791, ECO:0000269|PubMed:500108, ECO:0000269|PubMed:5087637"		DISULFID 41..109; /evidence="ECO:0000255|PROSITE-ProRule:PRU00114"		antigen binding [GO:0003823]	PS50835;	TRUE	FALSE	FALSE	FALSE	FALSE	FALSE	FALSE	FALSE	FALSE	FALSE	QSA	QSAL	Q	S	A	L	[]	[]
P01705	LV223	Immunoglobulin lambda variable 2-23 (Ig lambda chain V-II region NEI)	IGLV2-23		19	2	0	2	2_Neutral	0	0	SIGNAL 1..19; /evidence="ECO:0000269|PubMed:5043326"		DISULFID 41..109; /evidence="ECO:0000255|PROSITE-ProRule:PRU00114"		antigen binding [GO:0003823]	PS50835;	TRUE	FALSE	FALSE	FALSE	FALSE	FALSE	FALSE	FALSE	FALSE	FALSE	QSA	QSAL	Q	S	A	L	[]	[]
P01706	LV211	Immunoglobulin lambda variable 2-11 (Ig gamma lambda chain V-II region DOT) (Ig lambda chain V-II region BOH) (Ig lambda chain V-II region BUR) (Ig lambda chain V-II region NIG-58) (Ig lambda chain V-II region TRO) (Ig lambda chain V-II region WIN)	IGLV2-11		19	2	0	2	2_Neutral	0	0	SIGNAL 1..19; /evidence="ECO:0000269|PubMed:102365, ECO:0000269|PubMed:113407, ECO:0000269|PubMed:118915, ECO:0000269|PubMed:6787031, ECO:0000269|PubMed:7737190, ECO:0000269|PubMed:804002"		DISULFID 41..109; /evidence="ECO:0000255|PROSITE-ProRule:PRU00114"		antigen binding [GO:0003823]	PS50835;	TRUE	FALSE	FALSE	FALSE	FALSE	FALSE	FALSE	FALSE	FALSE	FALSE	QSA	QSAL	Q	S	A	L	[]	[]
P01709	LV208	Immunoglobulin lambda variable 2-8 (Ig lambda chain V-II region BO) (Ig lambda chain V-II region MGC)	IGLV2-8		19	2	0	2	2_Neutral	0	0	SIGNAL 1..19; /evidence="ECO:0000269|PubMed:4415202, ECO:0000269|PubMed:5532228"		DISULFID 41..109; /evidence="ECO:0000255|PROSITE-ProRule:PRU00114"		antigen binding [GO:0003823]	PS50835;	TRUE	FALSE	FALSE	FALSE	FALSE	FALSE	FALSE	FALSE	FALSE	FALSE	QSA	QSAL	Q	S	A	L	[]	[]
P01714	LV319	Immunoglobulin lambda variable 3-19 (Ig lambda chain V-III region SH)	IGLV3-19		20	2	-3	2	2_Neutral	0	0	SIGNAL 1..20; /evidence="ECO:0000269|PubMed:4909564"		DISULFID 41..106; /evidence="ECO:0000255|PROSITE-ProRule:PRU00114"		antigen binding [GO:0003823]	PS50835;	TRUE	FALSE	FALSE	FALSE	FALSE	FALSE	FALSE	FALSE	FALSE	FALSE	SEL	SELT	S	E	L	T	[]	[]
P01715	LV301	Immunoglobulin lambda variable 3-1 (Ig lambda chain V-IV region Bau) (Ig lambda chain V-IV region MOL) (Ig lambda chain V-IV region X)	IGLV3-1		20	5	0	5	2_Neutral	0	0	SIGNAL 1..20; /evidence="ECO:0000269|PubMed:3103603, ECO:0000269|PubMed:4435717, ECO:0000269|PubMed:4883841"		DISULFID 41..106; /evidence="ECO:0000255|PROSITE-ProRule:PRU00114"		antigen binding [GO:0003823]	PS50835;	TRUE	FALSE	FALSE	FALSE	FALSE	FALSE	FALSE	FALSE	FALSE	FALSE	YEL	YELT	Y	E	L	T	[]	[]
P01717	LV325	Immunoglobulin lambda variable 3-25 (Ig lambda chain V-IV region Hil)	IGLV3-25		19	-3	5	-3	1_NegNeu	0	0	SIGNAL 1..19; /evidence="ECO:0000269|PubMed:418804"		DISULFID 41..106; /evidence="ECO:0000255|PROSITE-ProRule:PRU00114"		antigen binding [GO:0003823]	PS50835;	TRUE	FALSE	FALSE	FALSE	FALSE	FALSE	FALSE	FALSE	FALSE	FALSE	SYE	SYEL	S	Y	E	L	[]	[]
P01718	LV327	Immunoglobulin lambda variable 3-27 (Ig lambda chain V-IV region Kern)	IGLV3-27		20	5	0	5	2_Neutral	0	0	SIGNAL 1..20; /evidence="ECO:0000269|PubMed:5549568"		DISULFID 41..106; /evidence="ECO:0000255|PROSITE-ProRule:PRU00114"		antigen binding [GO:0003823]	PS50835;	TRUE	FALSE	FALSE	FALSE	FALSE	FALSE	FALSE	FALSE	FALSE	FALSE	YEL	YELT	Y	E	L	T	[]	[]
P01721	LV657	Immunoglobulin lambda variable 6-57 (Ig lambda chain V-VI region AR) (Ig lambda chain V-VI region EB4) (Ig lambda chain V-VI region NIG-48) (Ig lambda chain V-VI region SUT) (Ig lambda chain V-VI region WLT)	IGLV6-57		19	7	0	7	2_Neutral	0	0	SIGNAL 1..19; /evidence="ECO:0000269|PubMed:118171, ECO:0000269|PubMed:4089539, ECO:0000269|PubMed:6797401, ECO:0000269|Ref.6"		DISULFID 41..110; /evidence="ECO:0000255|PROSITE-ProRule:PRU00114"		antigen binding [GO:0003823]	PS50835;	TRUE	FALSE	FALSE	FALSE	FALSE	FALSE	FALSE	FALSE	FALSE	FALSE	NFM	NFML	N	F	M	L	[]	[]
P01733	TVBL3	T cell receptor beta variable 12-3 (T-cell receptor beta chain V region YT35)	TRBV12-3 TCRBV12S3 TCRBV8S1		21	7	5	7	2_Neutral	0	0	SIGNAL 1..21; /evidence="ECO:0000255"		DISULFID 42..111; /evidence="ECO:0000255|PROSITE-ProRule:PRU00114"		MHC protein binding [GO:0042287]; peptide antigen binding [GO:0042605]	PS50835;	TRUE	FALSE	FALSE	FALSE	FALSE	FALSE	FALSE	FALSE	FALSE	FALSE	GVI	GVIQ	G	V	I	Q	[]	[]
P01737	TVA84	T cell receptor alpha variable 8-4 (T cell receptor alpha chain V region PY14)	TRAV8-4		20	2	0	2	2_Neutral	0	0	SIGNAL 1..20; /evidence="ECO:0000255"		DISULFID 42..110; /evidence="ECO:0000255|PROSITE-ProRule:PRU00114"		MHC protein binding [GO:0042287]; peptide antigen binding [GO:0042605]	PS50835;	TRUE	FALSE	FALSE	FALSE	FALSE	FALSE	FALSE	FALSE	FALSE	FALSE	QSV	QSVT	Q	S	V	T	[]	[]
P01742	HV169	Immunoglobulin heavy variable 1-69 (Ig heavy chain V-I region EU) (Ig heavy chain V-I region SIE) (Ig heavy chain V-I region WOL)	IGHV1-69		19	-5	0	-5	1_NegNeu	0	0	SIGNAL 1..19; /evidence="ECO:0000269|PubMed:5489771, ECO:0000269|PubMed:7028111"		DISULFID 41..115; /evidence="ECO:0000255|PROSITE-ProRule:PRU00114, ECO:0000269|PubMed:4923144"		antigen binding [GO:0003823]	PS50835;	TRUE	FALSE	FALSE	FALSE	FALSE	FALSE	FALSE	FALSE	FALSE	FALSE	QVQ	QVQL	Q	V	Q	L	[]	[]
P01743	HV146	Immunoglobulin heavy variable 1-46 (Ig heavy chain V-I region DOT) (Ig heavy chain V-I region HG3) (Ig heavy chain V-I region Mot)	IGHV1-46		19	-5	0	-5	1_NegNeu	0	0	SIGNAL 1..19; /evidence="ECO:0000269|PubMed:3084950, ECO:0000269|PubMed:7737190"		DISULFID 41..115; /evidence="ECO:0000255|PROSITE-ProRule:PRU00114"		antigen binding [GO:0003823]	PS50835;	TRUE	FALSE	FALSE	FALSE	FALSE	FALSE	FALSE	FALSE	FALSE	FALSE	QVQ	QVQL	Q	V	Q	L	[]	[]
P01762	HV311	Immunoglobulin heavy variable 3-11 (Ig heavy chain V-III region TRO)	IGHV3-11		19	-5	0	-5	1_NegNeu	0	0	SIGNAL 1..19; /evidence="ECO:0000269|PubMed:809331"		DISULFID 41..115; /evidence="ECO:0000255|PROSITE-ProRule:PRU00114"		antigen binding [GO:0003823]	PS50835;	TRUE	FALSE	FALSE	FALSE	FALSE	FALSE	FALSE	FALSE	FALSE	FALSE	QVQ	QVQL	Q	V	Q	L	[]	[]
P01763	HV348	Immunoglobulin heavy variable 3-48 (Ig heavy chain V-III region WEA)	IGHV3-48		19	-5	0	-5	1_NegNeu	0	0	SIGNAL 1..19; /evidence="ECO:0000269|PubMed:6410398"		DISULFID 41..115; /evidence="ECO:0000255|PROSITE-ProRule:PRU00114"		antigen binding [GO:0003823]	PS50835;	TRUE	FALSE	FALSE	FALSE	FALSE	FALSE	FALSE	FALSE	FALSE	FALSE	EVQ	EVQL	E	V	Q	L	[]	[]
P01764	HV323	Immunoglobulin heavy variable 3-23 (Ig heavy chain V-III region LAY) (Ig heavy chain V-III region POM) (Ig heavy chain V-III region TEI) (Ig heavy chain V-III region TIL) (Ig heavy chain V-III region TUR) (Ig heavy chain V-III region VH26) (Ig heavy chain V-III region WAS) (Ig heavy chain V-III region ZAP)	IGHV3-23		19	-5	0	-5	1_NegNeu	0	0	SIGNAL 1..19; /evidence="ECO:0000269|PubMed:409716, ECO:0000269|PubMed:4139708, ECO:0000269|PubMed:4522793"		DISULFID 41..115; /evidence="ECO:0000255|PROSITE-ProRule:PRU00114, ECO:0000269|PubMed:15033359, ECO:0000269|PubMed:24892548, ECO:0007744|PDB:1OHQ, ECO:0007744|PDB:3BN9, ECO:0007744|PDB:3UPC, ECO:0007744|PDB:3ZHD, ECO:0007744|PDB:3ZHK, ECO:0007744|PDB:3ZHL"		antigen binding [GO:0003823]	PS50835;	TRUE	FALSE	FALSE	FALSE	FALSE	FALSE	FALSE	FALSE	FALSE	FALSE	EVQ	EVQL	E	V	Q	L	[]	[]
P01766	HV313	Immunoglobulin heavy variable 3-13 (Ig heavy chain V-III region BRO)	IGHV3-13		19	-5	0	-5	1_NegNeu	0	0	SIGNAL 1..19; /evidence="ECO:0000269|PubMed:65324"		DISULFID 41..114; /evidence="ECO:0000255|PROSITE-ProRule:PRU00114"		antigen binding [GO:0003823]	PS50835;	TRUE	FALSE	FALSE	FALSE	FALSE	FALSE	FALSE	FALSE	FALSE	FALSE	EVQ	EVQL	E	V	Q	L	[]	[]
P01767	HV353	Immunoglobulin heavy variable 3-53 (Ig heavy chain V-III region BUT)	IGHV3-53		19	-5	0	-5	1_NegNeu	0	0	SIGNAL 1..19; /evidence="ECO:0000269|PubMed:416441"		DISULFID 41..114; /evidence="ECO:0000255|PROSITE-ProRule:PRU00114"		antigen binding [GO:0003823]	PS50835;	TRUE	FALSE	FALSE	FALSE	FALSE	FALSE	FALSE	FALSE	FALSE	FALSE	EVQ	EVQL	E	V	Q	L	[]	[]
P01768	HV330	Immunoglobulin heavy variable 3-30 (Ig heavy chain V-III region BUR) (Ig heavy chain V-III region CAM) (Ig heavy chain V-III region GA) (Ig heavy chain V-III region NIE)	IGHV3-30		19	-5	0	-5	1_NegNeu	0	0	SIGNAL 1..19; /evidence="ECO:0000269|PubMed:107164, ECO:0000269|PubMed:4208843, ECO:0000269|PubMed:6774332, ECO:0000269|PubMed:826475"		DISULFID 41..115; /evidence="ECO:0000255|PROSITE-ProRule:PRU00114, ECO:0000269|PubMed:1002129"		antigen binding [GO:0003823]	PS50835;	TRUE	FALSE	FALSE	FALSE	FALSE	FALSE	FALSE	FALSE	FALSE	FALSE	QVQ	QVQL	Q	V	Q	L	[]	[]
P01772	HV333	Immunoglobulin heavy variable 3-33 (Ig heavy chain V-III region HIL) (Ig heavy chain V-III region KOL)	IGHV3-33		19	-5	0	-5	1_NegNeu	0	0	SIGNAL 1..19; /evidence="ECO:0000269|PubMed:420800, ECO:0000269|PubMed:6884994"		DISULFID 41..115; /evidence="ECO:0000255|PROSITE-ProRule:PRU00114, ECO:0000269|PubMed:6884994"		antigen binding [GO:0003823]	PS50835;	TRUE	FALSE	FALSE	FALSE	FALSE	FALSE	FALSE	FALSE	FALSE	FALSE	QVQ	QVQL	Q	V	Q	L	[]	[]
P01780	HV307	Immunoglobulin heavy variable 3-7 (Ig heavy chain V-III region GAL) (Ig heavy chain V-III region GAR) (Ig heavy chain V-III region JON)	IGHV3-7		19	-5	0	-5	1_NegNeu	0	0	SIGNAL 1..19; /evidence="ECO:0000269|PubMed:4522793, ECO:0000269|PubMed:4803843, ECO:0000269|PubMed:7737190"		DISULFID 41..115; /evidence="ECO:0000255|PROSITE-ProRule:PRU00114"		antigen binding [GO:0003823]	PS50835;	TRUE	FALSE	FALSE	FALSE	FALSE	FALSE	FALSE	FALSE	FALSE	FALSE	EVQ	EVQL	E	V	Q	L	[]	[]
P01782	HV309	Immunoglobulin heavy variable 3-9 (Ig heavy chain V-III region DOB)	IGHV3-9		19	-5	0	-5	1_NegNeu	0	0	SIGNAL 1..19; /evidence="ECO:0000269|PubMed:114209"		DISULFID 41..115; /evidence="ECO:0000255|PROSITE-ProRule:PRU00114"		antigen binding [GO:0003823]	PS50835;	TRUE	FALSE	FALSE	FALSE	FALSE	FALSE	FALSE	FALSE	FALSE	FALSE	EVQ	EVQL	E	V	Q	L	[]	[]
P01814	HV270	Immunoglobulin heavy variable 2-70 (Ig heavy chain V-II region COR) (Ig heavy chain V-II region DAW) (Ig heavy chain V-II region OU) (Ig heavy chain V-II region SESS)	IGHV2-70		19	-3	0	-3	1_NegNeu	0	0	SIGNAL 1..19; /evidence="ECO:0000269|PubMed:4742735, ECO:0000269|PubMed:5449120"		DISULFID 41..116; /evidence="ECO:0000255|PROSITE-ProRule:PRU00114, ECO:0000269|PubMed:17947238"		antigen binding [GO:0003823]	PS50835;	TRUE	FALSE	FALSE	FALSE	FALSE	FALSE	FALSE	FALSE	FALSE	FALSE	QVT	QVTL	Q	V	T	L	[]	[]
P01817	HV205	Immunoglobulin heavy variable 2-5 (Ig heavy chain V-II region HE) (Ig heavy chain V-II region MCE)	IGHV2-5		19	-3	0	-3	1_NegNeu	0	0	SIGNAL 1..19; /evidence="ECO:0000269|PubMed:5264153, ECO:0000269|PubMed:6780622"		DISULFID 41..116; /evidence="ECO:0000255|PROSITE-ProRule:PRU00114"		antigen binding [GO:0003823]	PS50835;	TRUE	FALSE	FALSE	FALSE	FALSE	FALSE	FALSE	FALSE	FALSE	FALSE	QIT	QITL	Q	I	T	L	[]	[]
P01824	HV439	Immunoglobulin heavy variable 4-39 (Ig heavy chain V-II region WAH)	IGHV4-39		26	-5	0	-5	1_NegNeu	0	0	SIGNAL 1..26; /evidence="ECO:0000269|PubMed:6806818"		DISULFID 48..123; /evidence="ECO:0000255|PROSITE-ProRule:PRU00114"		antigen binding [GO:0003823]	PS50835;	TRUE	FALSE	FALSE	FALSE	FALSE	FALSE	FALSE	FALSE	FALSE	FALSE	QLQ	QLQL	Q	L	Q	L	[]	[]
P01825	HV459	Immunoglobulin heavy variable 4-59 (Ig heavy chain V-II region NEWM)	IGHV4-59		19	-5	0	-5	1_NegNeu	0	0	SIGNAL 1..19; /evidence="ECO:0000269|PubMed:407927"		DISULFID 41..114; /evidence="ECO:0000255|PROSITE-ProRule:PRU00114"		antigen binding [GO:0003823]	PS50835;	TRUE	FALSE	FALSE	FALSE	FALSE	FALSE	FALSE	FALSE	FALSE	FALSE	QVQ	QVQL	Q	V	Q	L	[]	[]
P02452	CO1A1	Collagen alpha-1(I) chain (Alpha-1 type I collagen)	COL1A1		22	-15	0	-15	0_Negative	0	0	SIGNAL 1..22	BINDING 1277; /ligand="Ca(2+)"; /ligand_id="ChEBI:CHEBI:29108"; /evidence="ECO:0000250"; BINDING 1279; /ligand="Ca(2+)"; /ligand_id="ChEBI:CHEBI:29108"; /evidence="ECO:0000250"; BINDING 1280; /ligand="Ca(2+)"; /ligand_id="ChEBI:CHEBI:29108"; /evidence="ECO:0000250"; BINDING 1282; /ligand="Ca(2+)"; /ligand_id="ChEBI:CHEBI:29108"; /evidence="ECO:0000250"; BINDING 1285; /ligand="Ca(2+)"; /ligand_id=…	DISULFID 1259..1291; /evidence="ECO:0000255|PROSITE-ProRule:PRU00793"; DISULFID 1265; /note="Interchain"; /evidence="ECO:0000255|PROSITE-ProRule:PRU00793"; DISULFID 1282; /note="Interchain"; /evidence="ECO:0000255|PROSITE-ProRule:PRU00793"; DISULFID 1299..1462; /evidence="ECO:0000255|PROSITE-ProRule:PRU00793"; DISULFID 1370..1415; /evidence="ECO:0000255|PROSITE-ProRule:PRU00793"		extracellular matrix structural constituent conferring tensile strength [GO:0030020]; identical protein binding [GO:0042802]; metal ion binding [GO:0046872]; platelet-derived growth factor binding [GO:0048407]; protease binding [GO:0002020]	PS51461;PS01208;PS50184;	TRUE	TRUE	FALSE	FALSE	FALSE	FALSE	FALSE	FALSE	TRUE	FALSE	QEE	QEEG	Q	E	E	G	[]	[]
P02458	CO2A1	Collagen alpha-1(II) chain (Alpha-1 type II collagen) [Cleaved into: Collagen alpha-1(II) chain; Chondrocalcin]	COL2A1		25	-5	0	-5	1_NegNeu	0	0	SIGNAL 1..25; /evidence="ECO:0000255"	BINDING 1301; /ligand="Ca(2+)"; /ligand_id="ChEBI:CHEBI:29108"; /evidence="ECO:0000250"; BINDING 1303; /ligand="Ca(2+)"; /ligand_id="ChEBI:CHEBI:29108"; /evidence="ECO:0000250"; BINDING 1304; /ligand="Ca(2+)"; /ligand_id="ChEBI:CHEBI:29108"; /evidence="ECO:0000250"; BINDING 1306; /ligand="Ca(2+)"; /ligand_id="ChEBI:CHEBI:29108"; /evidence="ECO:0000250"; BINDING 1309; /ligand="Ca(2+)"; /ligand_id=…	DISULFID 1283..1315; /evidence="ECO:0000255|PROSITE-ProRule:PRU00793"; DISULFID 1289; /note="Interchain (with C-1306)"; /evidence="ECO:0000255|PROSITE-ProRule:PRU00793"; DISULFID 1306; /note="Interchain (with C-1289)"; /evidence="ECO:0000255|PROSITE-ProRule:PRU00793"; DISULFID 1323..1485; /evidence="ECO:0000255|PROSITE-ProRule:PRU00793"; DISULFID 1393..1438; /evidence="ECO:0000255|PROSITE-ProRule…		extracellular matrix structural constituent conferring tensile strength [GO:0030020]; metal ion binding [GO:0046872]; MHC class II protein binding [GO:0042289]; platelet-derived growth factor binding [GO:0048407]; protein homodimerization activity [GO:0042803]; proteoglycan binding [GO:0043394]	PS51461;PS01208;PS50184;	TRUE	TRUE	FALSE	FALSE	FALSE	FALSE	FALSE	FALSE	TRUE	FALSE	QDV	QDVQ	Q	D	V	Q	[]	[]
P02461	CO3A1	Collagen alpha-1(III) chain	COL3A1		23	-15	0	-15	0_Negative	0	0	SIGNAL 1..23	BINDING 1280; /ligand="Ca(2+)"; /ligand_id="ChEBI:CHEBI:29108"; BINDING 1282; /ligand="Ca(2+)"; /ligand_id="ChEBI:CHEBI:29108"; BINDING 1283; /ligand="Ca(2+)"; /ligand_id="ChEBI:CHEBI:29108"; BINDING 1285; /ligand="Ca(2+)"; /ligand_id="ChEBI:CHEBI:29108"; BINDING 1288; /ligand="Ca(2+)"; /ligand_id="ChEBI:CHEBI:29108"	DISULFID 1196; /note="Interchain"; /evidence="ECO:0000255|PROSITE-ProRule:PRU00793, ECO:0000269|PubMed:23001006"; DISULFID 1197; /note="Interchain"; /evidence="ECO:0000255|PROSITE-ProRule:PRU00793, ECO:0000269|PubMed:23001006"; DISULFID 1262..1294; /evidence="ECO:0000255|PROSITE-ProRule:PRU00793, ECO:0000269|PubMed:23001006"; DISULFID 1268; /note="Interchain (with C-1285)"; /evidence="ECO:0000255…		extracellular matrix structural constituent [GO:0005201]; extracellular matrix structural constituent conferring tensile strength [GO:0030020]; integrin binding [GO:0005178]; metal ion binding [GO:0046872]; platelet-derived growth factor binding [GO:0048407]; protease binding [GO:0002020]; SMAD binding [GO:0046332]	PS51461;PS01208;PS50184;	TRUE	TRUE	FALSE	FALSE	FALSE	FALSE	FALSE	FALSE	TRUE	FALSE	QQE	QQEA	Q	Q	E	A	[]	[]
P02462	CO4A1	Collagen alpha-1(IV) chain [Cleaved into: Arresten]	COL4A1		27	-3	0	-3	1_NegNeu	0	0	SIGNAL 1..27; /evidence="ECO:0000269|PubMed:4043082"		DISULFID 1460..1551; /evidence="ECO:0000255|PROSITE-ProRule:PRU00736, ECO:0000269|PubMed:2844531"; DISULFID 1493..1548; /evidence="ECO:0000255|PROSITE-ProRule:PRU00736, ECO:0000269|PubMed:2844531"; DISULFID 1505..1511; /evidence="ECO:0000255|PROSITE-ProRule:PRU00736, ECO:0000269|PubMed:2844531"; DISULFID 1570..1665; /evidence="ECO:0000255|PROSITE-ProRule:PRU00736, ECO:0000269|PubMed:2844531"; DIS…		extracellular matrix structural constituent [GO:0005201]; extracellular matrix structural constituent conferring tensile strength [GO:0030020]; platelet-derived growth factor binding [GO:0048407]	PS51403;	TRUE	FALSE	FALSE	FALSE	FALSE	FALSE	FALSE	FALSE	FALSE	FALSE	KGG	KGGC	K	G	G	C	[]	[]
P02647	APOA1	Apolipoprotein A-I (Apo-AI) (ApoA-I) (Apolipoprotein A1) [Cleaved into: Proapolipoprotein A-I (ProapoA-I); Truncated apolipoprotein A-I (Apolipoprotein A-I(1-242))]	APOA1		18	7	0	7	2_Neutral	0	0	SIGNAL 1..18; /evidence="ECO:0000269|PubMed:6328445, ECO:0000269|PubMed:6409108"				amyloid-beta binding [GO:0001540]; apolipoprotein A-I receptor binding [GO:0034191]; apolipoprotein receptor binding [GO:0034190]; chemorepellent activity [GO:0045499]; cholesterol binding [GO:0015485]; cholesterol transfer activity [GO:0120020]; enzyme binding [GO:0019899]; heat shock protein binding [GO:0031072]; high-density lipoprotein particle binding [GO:0008035]; high-density lipoprotein p…		FALSE	FALSE	FALSE	FALSE	FALSE	FALSE	FALSE	FALSE	FALSE	TRUE	RHF	RHFW	R	H	F	W	[]	[]
P02649	APOE	Apolipoprotein E (Apo-E)	APOE		18	-3	0	-3	1_NegNeu	1	1	SIGNAL 1..18; /evidence="ECO:0000269|PubMed:7068630"	BINDING 162..165; /ligand="heparin"; /ligand_id="ChEBI:CHEBI:28304"; /evidence="ECO:0000269|PubMed:3947350"; BINDING 229..236; /ligand="heparin"; /ligand_id="ChEBI:CHEBI:28304"; /evidence="ECO:0000269|PubMed:3947350"			amyloid-beta binding [GO:0001540]; antioxidant activity [GO:0016209]; cholesterol transfer activity [GO:0120020]; enzyme binding [GO:0019899]; heparan sulfate proteoglycan binding [GO:0043395]; heparin binding [GO:0008201]; identical protein binding [GO:0042802]; lipid binding [GO:0008289]; lipid transporter activity [GO:0005319]; lipoprotein particle binding [GO:0071813]; low-density lipoprotein…		FALSE	FALSE	FALSE	TRUE	FALSE	FALSE	FALSE	FALSE	FALSE	FALSE	KVE	KVEQ	K	V	E	Q	['LRKLRK']	['LRKRLLRD']
P02652	APOA2	Apolipoprotein A-II (Apo-AII) (ApoA-II) (Apolipoprotein A2) [Cleaved into: Proapolipoprotein A-II (ProapoA-II); Truncated apolipoprotein A-II (Apolipoprotein A-II(1-76))]	APOA2	TRUE	18	10	0	10	3_PosNeu	0	0	SIGNAL 1..18; /evidence="ECO:0000269|PubMed:6328445"		DISULFID 29; /note="Interchain (with C-136 in APOD); in heterodimeric form"; /evidence="ECO:0000305|PubMed:7918467"		apolipoprotein receptor binding [GO:0034190]; cholesterol binding [GO:0015485]; cholesterol transfer activity [GO:0120020]; enzyme binding [GO:0019899]; heat shock protein binding [GO:0031072]; high-density lipoprotein particle binding [GO:0008035]; high-density lipoprotein particle receptor binding [GO:0070653]; lipase inhibitor activity [GO:0055102]; lipid binding [GO:0008289]; lipid transporte…		TRUE	FALSE	FALSE	FALSE	FALSE	FALSE	FALSE	FALSE	FALSE	FALSE	ALV	ALVR	A	L	V	R	[]	[]
P02654	APOC1	Apolipoprotein C-I (Apo-CI) (ApoC-I) (Apolipoprotein C1) [Cleaved into: Truncated apolipoprotein C-I]	APOC1		26	5	0	5	2_Neutral	0	0	SIGNAL 1..26; /evidence="ECO:0000269|PubMed:166984, ECO:0000269|PubMed:4369340"				fatty acid binding [GO:0005504]; lipase inhibitor activity [GO:0055102]; phosphatidylcholine binding [GO:0031210]; phosphatidylcholine-sterol O-acyltransferase activator activity [GO:0060228]; phospholipase inhibitor activity [GO:0004859]		FALSE	FALSE	FALSE	FALSE	FALSE	FALSE	FALSE	FALSE	FALSE	FALSE	TPD	TPDV	T	P	D	V	[]	[]
P02655	APOC2	Apolipoprotein C-II (Apo-CII) (ApoC-II) (Apolipoprotein C2) [Cleaved into: Proapolipoprotein C-II (ProapoC-II)]	APOC2 APC2		22	-3	0	-3	1_NegNeu	0	0	SIGNAL 1..22; /evidence="ECO:0000269|PubMed:194244, ECO:0000269|PubMed:6706938"				lipase inhibitor activity [GO:0055102]; lipid binding [GO:0008289]; lipoprotein lipase activator activity [GO:0060230]; molecular function activator activity [GO:0140677]; phospholipase activator activity [GO:0016004]; phospholipase binding [GO:0043274]		FALSE	FALSE	FALSE	FALSE	FALSE	FALSE	FALSE	FALSE	FALSE	FALSE	TQQ	TQQP	T	Q	Q	P	[]	[]
P02656	APOC3	Apolipoprotein C-III (Apo-CIII) (ApoC-III) (Apolipoprotein C3)	APOC3		20	2	-10	2	2_Neutral	0	0	SIGNAL 1..20; /evidence="ECO:0000269|PubMed:3949020, ECO:0000269|PubMed:4846755"				cholesterol binding [GO:0015485]; enzyme regulator activity [GO:0030234]; high-density lipoprotein particle receptor binding [GO:0070653]; lipase inhibitor activity [GO:0055102]; phospholipid binding [GO:0005543]		FALSE	FALSE	FALSE	FALSE	FALSE	FALSE	FALSE	FALSE	FALSE	FALSE	SEA	SEAE	S	E	A	E	[]	[]
P02671	FIBA	Fibrinogen alpha chain [Cleaved into: Fibrinopeptide A; Fibrinogen alpha chain]	FGA		19	2	0	2	2_Neutral	0	0	SIGNAL 1..19; /evidence="ECO:0000269|PubMed:518846, ECO:0000269|Ref.10, ECO:0000269|Ref.14"	BINDING 791; /ligand="Ca(2+)"; /ligand_id="ChEBI:CHEBI:29108"; /evidence="ECO:0000269|PubMed:9689040, ECO:0007744|PDB:1FZD"; BINDING 793; /ligand="Ca(2+)"; /ligand_id="ChEBI:CHEBI:29108"; /evidence="ECO:0000269|PubMed:9689040, ECO:0007744|PDB:1FZD"; BINDING 795; /ligand="Ca(2+)"; /ligand_id="ChEBI:CHEBI:29108"; /evidence="ECO:0000269|PubMed:9689040, ECO:0007744|PDB:1FZD"; BINDING 797; /ligand="Ca…	DISULFID 47; /note="Interchain"; /evidence="ECO:0000269|PubMed:19296670"; DISULFID 55; /note="Interchain (with C-95 in beta chain)"; /evidence="ECO:0000269|PubMed:19296670"; DISULFID 64; /note="Interchain (with C-49 in gamma chain)"; /evidence="ECO:0000269|PubMed:19296670"; DISULFID 68; /note="Interchain (with C-106 in beta chain)"; /evidence="ECO:0000269|PubMed:19296670"; DISULFID 180; /note="In…		extracellular matrix structural constituent [GO:0005201]; metal ion binding [GO:0046872]; signaling receptor binding [GO:0005102]; structural molecule activity [GO:0005198]	PS00514;PS51406;	TRUE	TRUE	FALSE	FALSE	FALSE	FALSE	FALSE	FALSE	TRUE	FALSE	ADS	ADSG	A	D	S	G	[]	[]
P02675	FIBB	Fibrinogen beta chain [Cleaved into: Fibrinopeptide B; Fibrinogen beta chain]	FGB		30	-5	0	-5	1_NegNeu	1	0	SIGNAL 1..30; /evidence="ECO:0000269|PubMed:420779, ECO:0000269|PubMed:936108, ECO:0000269|Ref.11, ECO:0000269|Ref.13"		DISULFID 95; /note="Interchain (with C-55 in alpha chain)"; /evidence="ECO:0000269|PubMed:19296670"; DISULFID 106; /note="Interchain (with C-68 in alpha chain)"; /evidence="ECO:0000269|PubMed:19296670"; DISULFID 110; /note="Interchain (with C-45 in gamma chain)"; /evidence="ECO:0000305|PubMed:6575689"; DISULFID 223; /note="Interchain (with C-184 in alpha chain)"; /evidence="ECO:0000269|PubMed:100…		extracellular matrix structural constituent [GO:0005201]; protein-folding chaperone binding [GO:0051087]; signaling receptor binding [GO:0005102]; structural molecule activity [GO:0005198]	PS00514;PS51406;	TRUE	FALSE	FALSE	TRUE	FALSE	FALSE	FALSE	FALSE	FALSE	FALSE	QGV	QGVN	Q	G	V	N	['QKRQKQ']	[]
P02679	FIBG	Fibrinogen gamma chain	FGG PRO2061		26	10	0	10	3_PosNeu	0	0	SIGNAL 1..26; /evidence="ECO:0000269|PubMed:8509453, ECO:0000269|Ref.9"	BINDING 344; /ligand="Ca(2+)"; /ligand_id="ChEBI:CHEBI:29108"; /evidence="ECO:0000269|PubMed:10074346, ECO:0000269|PubMed:19296670, ECO:0000269|PubMed:9016719, ECO:0000269|PubMed:9207064, ECO:0000269|PubMed:9333233, ECO:0000269|PubMed:9628725, ECO:0007744|PDB:1FID"; BINDING 346; /ligand="Ca(2+)"; /ligand_id="ChEBI:CHEBI:29108"; /evidence="ECO:0000269|PubMed:10074346, ECO:0000269|PubMed:19296670, …	DISULFID 34; /note="Interchain (with C-35)"; /evidence="ECO:0000269|PubMed:19296670, ECO:0007744|PDB:3GHG"; DISULFID 35; /note="Interchain (with C-34)"; /evidence="ECO:0000269|PubMed:19296670, ECO:0007744|PDB:3GHG"; DISULFID 45; /note="Interchain (with C-110 in beta chain)"; /evidence="ECO:0000305|PubMed:6575689"; DISULFID 49; /note="Interchain (with C-64 in alpha chain)"; /evidence="ECO:0000305|…		cell adhesion molecule binding [GO:0050839]; extracellular matrix structural constituent [GO:0005201]; identical protein binding [GO:0042802]; metal ion binding [GO:0046872]; signaling receptor binding [GO:0005102]; structural molecule activity [GO:0005198]	PS00514;PS51406;	TRUE	TRUE	FALSE	FALSE	FALSE	FALSE	FALSE	FALSE	TRUE	FALSE	YVA	YVAT	Y	V	A	T	[]	[]
P02741	CRP	C-reactive protein [Cleaved into: C-reactive protein(1-205)]	CRP PTX1		18	-7	0	-7	1_NegNeu	0	0	SIGNAL 1..18; /evidence="ECO:0000269|PubMed:762075"	BINDING 78; /ligand="Ca(2+)"; /ligand_id="ChEBI:CHEBI:29108"; /ligand_label="1"; /evidence="ECO:0000255|PROSITE-ProRule:PRU01172"; BINDING 79; /ligand="Ca(2+)"; /ligand_id="ChEBI:CHEBI:29108"; /ligand_label="1"; /evidence="ECO:0000255|PROSITE-ProRule:PRU01172"; BINDING 156; /ligand="Ca(2+)"; /ligand_id="ChEBI:CHEBI:29108"; /ligand_label="1"; /evidence="ECO:0000255|PROSITE-ProRule:PRU01172"; BINDI…	DISULFID 54..115; /evidence="ECO:0000255|PROSITE-ProRule:PRU01172, ECO:0000269|PubMed:762075"		calcium ion binding [GO:0005509]; choline binding [GO:0033265]; complement component C1q complex binding [GO:0001849]; identical protein binding [GO:0042802]; low-density lipoprotein particle binding [GO:0030169]; low-density lipoprotein particle receptor binding [GO:0050750]	PS00289;PS51828;	TRUE	TRUE	TRUE	FALSE	FALSE	FALSE	TRUE	FALSE	TRUE	FALSE	QTD	QTDM	Q	T	D	M	[]	[]
P02743	SAMP	Serum amyloid P-component (SAP) (9.5S alpha-1-glycoprotein) [Cleaved into: Serum amyloid P-component(1-203)]	APCS PTX2		19	0	0	0	2_Neutral	0	0	SIGNAL 1..19; /evidence="ECO:0000269|PubMed:4055725, ECO:0000269|PubMed:81686"	BINDING 77; /ligand="Ca(2+)"; /ligand_id="ChEBI:CHEBI:29108"; /ligand_label="1"; /evidence="ECO:0000255|PROSITE-ProRule:PRU01172"; BINDING 78; /ligand="Ca(2+)"; /ligand_id="ChEBI:CHEBI:29108"; /ligand_label="1"; /evidence="ECO:0000255|PROSITE-ProRule:PRU01172"; BINDING 155; /ligand="Ca(2+)"; /ligand_id="ChEBI:CHEBI:29108"; /ligand_label="1"; /evidence="ECO:0000255|PROSITE-ProRule:PRU01172"; BINDI…	DISULFID 55..114; /evidence="ECO:0000255|PROSITE-ProRule:PRU01172, ECO:0000269|PubMed:4055725"		calcium ion binding [GO:0005509]; carbohydrate binding [GO:0030246]; complement component C1q complex binding [GO:0001849]; identical protein binding [GO:0042802]; unfolded protein binding [GO:0051082]; virion binding [GO:0046790]	PS00289;PS51828;	TRUE	TRUE	TRUE	FALSE	FALSE	FALSE	TRUE	FALSE	TRUE	FALSE	HTD	HTDL	H	T	D	L	[]	[]
P02745	C1QA	Complement C1q subcomponent subunit A	C1QA		22	-5	0	-5	1_NegNeu	1	0	SIGNAL 1..22; /evidence="ECO:0000269|PubMed:486087"		DISULFID 26; /note="Interchain (with C-29 in B chain)"		amyloid-beta binding [GO:0001540]	PS50871;	TRUE	FALSE	FALSE	TRUE	FALSE	FALSE	FALSE	FALSE	FALSE	FALSE	EDL	EDLC	E	D	L	C	['GRRGRP']	[]
P02746	C1QB	Complement C1q subcomponent subunit B	C1QB		27	-3	0	-3	1_NegNeu	0	0	SIGNAL 1..27; /evidence="ECO:0000269|PubMed:486087, ECO:0000269|PubMed:708376"		DISULFID 31; /note="Interchain (with C-26 in chain A)"; /evidence="ECO:0000269|PubMed:708376"			PS50871;	TRUE	FALSE	FALSE	FALSE	FALSE	FALSE	FALSE	FALSE	FALSE	FALSE	QLS	QLSC	Q	L	S	C	[]	[]
P02747	C1QC	Complement C1q subcomponent subunit C	C1QC C1QG		28	2	0	2	2_Neutral	0	0	SIGNAL 1..28; /evidence="ECO:0000269|PubMed:486087"		DISULFID 32; /note="Interchain"			PS50871;	TRUE	FALSE	FALSE	FALSE	FALSE	FALSE	FALSE	FALSE	FALSE	FALSE	NTG	NTGC	N	T	G	C	[]	[]
P02749	APOH	Beta-2-glycoprotein 1 (APC inhibitor) (Activated protein C-binding protein) (Anticardiolipin cofactor) (Apolipoprotein H) (Apo-H) (Beta-2-glycoprotein I) (B2GPI) (Beta(2)GPI)	APOH B2G1		19	9	5	9	3_PosNeu	0	0	SIGNAL 1..19; /evidence="ECO:0000269|PubMed:11250549, ECO:0000269|PubMed:1602135, ECO:0000269|PubMed:2349221, ECO:0000269|PubMed:6587378"		DISULFID 23..66; DISULFID 51..79; DISULFID 84..124; DISULFID 110..137; DISULFID 142..188; DISULFID 174..200; DISULFID 205..248; DISULFID 234..260; DISULFID 264..315; DISULFID 300..325; DISULFID 307..345		heparin binding [GO:0008201]; identical protein binding [GO:0042802]; lipid binding [GO:0008289]; lipoprotein lipase activator activity [GO:0060230]; phospholipid binding [GO:0005543]	PS50923;	TRUE	FALSE	FALSE	FALSE	FALSE	FALSE	FALSE	FALSE	FALSE	FALSE	GRT	GRTC	G	R	T	C	[]	[]
P02750	A2GL	Leucine-rich alpha-2-glycoprotein (LRG)	LRG1 LRG		35	10	0	10	3_PosNeu	0	0	SIGNAL 1..35; /evidence="ECO:0000269|PubMed:3856868"		DISULFID 43..56; DISULFID 303..329		type I transforming growth factor beta receptor binding [GO:0034713]; type II transforming growth factor beta receptor binding [GO:0005114]	PS51450;	TRUE	FALSE	FALSE	FALSE	FALSE	FALSE	FALSE	FALSE	FALSE	FALSE	VTL	VTLS	V	T	L	S	[]	[]
P02751	FINC	Fibronectin (FN) (Cold-insoluble globulin) (CIG) [Cleaved into: Anastellin; Ugl-Y1; Ugl-Y2; Ugl-Y3]	FN1 FN		31	-5	0	-5	1_NegNeu	1	0	SIGNAL 1..31; /evidence="ECO:0000269|PubMed:6630202"		DISULFID 52..78; /evidence="ECO:0000269|PubMed:12736686"; DISULFID 76..87; /evidence="ECO:0000269|PubMed:12736686"; DISULFID 97..125; /evidence="ECO:0000269|PubMed:12736686, ECO:0000269|PubMed:17368672"; DISULFID 123..135; /evidence="ECO:0000269|PubMed:17368672"; DISULFID 141..169; /evidence="ECO:0000269|PubMed:17368672"; DISULFID 167..179; /evidence="ECO:0000269|PubMed:17368672"; DISULFID 186..2…		collagen binding [GO:0005518]; extracellular matrix structural constituent [GO:0005201]; heparin binding [GO:0008201]; identical protein binding [GO:0042802]; integrin binding [GO:0005178]; peptidase activator activity [GO:0016504]; protease binding [GO:0002020]; proteoglycan binding [GO:0043394]; signaling receptor binding [GO:0005102]	PS00022;PS01253;PS51091;PS00023;PS51092;PS50853;	TRUE	FALSE	FALSE	TRUE	FALSE	FALSE	FALSE	FALSE	FALSE	FALSE	QAQ	QAQQ	Q	A	Q	Q	['PRRARV']	[]
P02753	RET4	Retinol-binding protein 4 (Plasma retinol-binding protein) (PRBP) (RBP) [Cleaved into: Plasma retinol-binding protein(1-182); Plasma retinol-binding protein(1-181); Plasma retinol-binding protein(1-179); Plasma retinol-binding protein(1-176)]	RBP4 PRO2222		18	-2	0	-2	2_Neutral	0	0	SIGNAL 1..18; /evidence="ECO:0000269|PubMed:2444024, ECO:0000269|PubMed:573217, ECO:0000269|PubMed:6942701"	BINDING 116; /ligand="substrate"; /evidence="ECO:0000250|UniProtKB:P27485"	DISULFID 22..178; /evidence="ECO:0000269|PubMed:2444024"; DISULFID 88..192; /evidence="ECO:0000269|PubMed:2444024"; DISULFID 138..147; /evidence="ECO:0000269|PubMed:2444024"		retinal binding [GO:0016918]; retinol binding [GO:0019841]; retinol transmembrane transporter activity [GO:0034632]	PS00213;	TRUE	FALSE	FALSE	FALSE	FALSE	FALSE	FALSE	FALSE	FALSE	FALSE	ERD	ERDC	E	R	D	C	[]	[]
P02760	AMBP	Protein AMBP (Protein HC) [Cleaved into: Alpha-1-microglobulin (EC 1.6.2.-) (Alpha-1 microglycoprotein) (Complex-forming glycoprotein heterogeneous in charge); Inter-alpha-trypsin inhibitor light chain (ITI-LC) (Bikunin) (EDC1) (HI-30) (Uronic-acid-rich protein); Trypstatin]	AMBP HCP ITIL		19	12	-2	12	4_Positive	0	0	SIGNAL 1..19; /evidence="ECO:0000269|PubMed:6164372, ECO:0000269|PubMed:6198962, ECO:0000269|Ref.12"	BINDING 53; /ligand="3-hydroxy-L-kynurenine"; /ligand_id="ChEBI:CHEBI:58125"; /ligand_note="multimeric 3-hydroxykynurenine chromophore"; /note="covalent"; /evidence="ECO:0000269|PubMed:1714898"; BINDING 111; /ligand="3-hydroxy-L-kynurenine"; /ligand_id="ChEBI:CHEBI:58125"; /ligand_note="multimeric 3-hydroxykynurenine chromophore"; /note="covalent"; /evidence="ECO:0000269|PubMed:10631976"; BINDING…	DISULFID 91..188; /evidence="ECO:0000269|PubMed:22512701"; DISULFID 231..281; /evidence="ECO:0000269|PubMed:9566199"; DISULFID 240..264; /evidence="ECO:0000269|PubMed:9566199"; DISULFID 256..277; /evidence="ECO:0000269|PubMed:9566199"; DISULFID 287..337; /evidence="ECO:0000269|PubMed:9566199"; DISULFID 296..320; /evidence="ECO:0000269|PubMed:9566199"; DISULFID 312..333; /evidence="ECO:0000269|Pub…	1.6.2.-	calcium channel inhibitor activity [GO:0019855]; calcium oxalate binding [GO:0046904]; carbohydrate binding [GO:0030246]; heme binding [GO:0020037]; IgA binding [GO:0019862]; oxidoreductase activity [GO:0016491]; protein homodimerization activity [GO:0042803]; serine-type endopeptidase inhibitor activity [GO:0004867]	PS00280;PS50279;PS00213;	TRUE	FALSE	FALSE	FALSE	FALSE	FALSE	FALSE	FALSE	FALSE	FALSE	GPV	GPVP	G	P	V	P	[]	[]
P02763	A1AG1	Alpha-1-acid glycoprotein 1 (AGP 1) (Orosomucoid-1) (OMD 1)	ORM1 AGP1		18	-7	0	-7	1_NegNeu	1	0	SIGNAL 1..18; /evidence="ECO:0000269|PubMed:4711474"		DISULFID 23..165; /evidence="ECO:0000269|PubMed:4603214"; DISULFID 90..183; /evidence="ECO:0000269|PubMed:4603214"				TRUE	FALSE	FALSE	TRUE	FALSE	FALSE	FALSE	FALSE	FALSE	FALSE	QIP	QIPL	Q	I	P	L	['WKKDKC']	[]
P02765	FETUA	Alpha-2-HS-glycoprotein (Alpha-2-Z-globulin) (Ba-alpha-2-glycoprotein) (Fetuin-A) [Cleaved into: Alpha-2-HS-glycoprotein chain A; Alpha-2-HS-glycoprotein chain B]	AHSG FETUA PRO2743		18	12	0	12	4_Positive	1	0	SIGNAL 1..18; /evidence="ECO:0000269|PubMed:12665801, ECO:0000269|PubMed:3944104"		DISULFID 32..358; /note="Interchain (between A and B chains)"; DISULFID 89..100; /evidence="ECO:0000255|PROSITE-ProRule:PRU00861, ECO:0000269|PubMed:2760061"; DISULFID 114..132; /evidence="ECO:0000255|PROSITE-ProRule:PRU00861, ECO:0000269|PubMed:2760061"; DISULFID 146..149; /evidence="ECO:0000255|PROSITE-ProRule:PRU00861, ECO:0000269|PubMed:2760061"; DISULFID 208..219; /evidence="ECO:0000255|PROS…		cysteine-type endopeptidase inhibitor activity [GO:0004869]; endopeptidase inhibitor activity [GO:0004866]; kinase inhibitor activity [GO:0019210]	PS51529;PS01254;PS01255;	TRUE	FALSE	FALSE	TRUE	FALSE	FALSE	FALSE	FALSE	FALSE	FALSE	APH	APHG	A	P	H	G	['PRKTRT']	[]
P02766	TTHY	Transthyretin (ATTR) (Prealbumin) (TBPA)	TTR PALB		20	9	0	9	3_PosNeu	0	0	SIGNAL 1..20; /evidence="ECO:0000269|PubMed:12665801, ECO:0000269|PubMed:1517749, ECO:0000269|PubMed:3135807, ECO:0000269|PubMed:4607556, ECO:0000269|PubMed:6583672, ECO:0000269|PubMed:6651852"	BINDING 35; /ligand="L-thyroxine"; /ligand_id="ChEBI:CHEBI:58448"; /evidence="ECO:0000269|PubMed:11418763, ECO:0007744|PDB:1ICT"; BINDING 74; /ligand="L-thyroxine"; /ligand_id="ChEBI:CHEBI:58448"; /evidence="ECO:0000269|PubMed:11418763, ECO:0007744|PDB:1ICT"; BINDING 137; /ligand="L-thyroxine"; /ligand_id="ChEBI:CHEBI:58448"; /evidence="ECO:0000269|PubMed:11418763, ECO:0007744|PDB:1ICT"			hormone activity [GO:0005179]; identical protein binding [GO:0042802]; thyroid hormone binding [GO:0070324]	PS00768;PS00769;	FALSE	FALSE	FALSE	FALSE	FALSE	FALSE	FALSE	FALSE	FALSE	TRUE	GPT	GPTG	G	P	T	G	[]	[]
P02768	ALBU	Albumin	ALB GIG20 GIG42 PRO0903 PRO1708 PRO2044 PRO2619 PRO2675 UNQ696/PRO1341		18	5	0	5	2_Neutral	1	0	SIGNAL 1..18	BINDING 27; /ligand="Cu cation"; /ligand_id="ChEBI:CHEBI:23378"; /evidence="ECO:0000250|UniProtKB:P02770"; BINDING 30; /ligand="Ca(2+)"; /ligand_id="ChEBI:CHEBI:29108"; /ligand_label="1"; /evidence="ECO:0000250|UniProtKB:P02769"; BINDING 37; /ligand="Ca(2+)"; /ligand_id="ChEBI:CHEBI:29108"; /ligand_label="2"; /evidence="ECO:0000250|UniProtKB:P02769"; BINDING 91; /ligand="Zn(2+)"; /ligand_id="ChEB…	DISULFID 77..86; /evidence="ECO:0000255|PROSITE-ProRule:PRU00769, ECO:0000269|PubMed:28567254, ECO:0000269|Ref.28, ECO:0007744|PDB:5IJF"; DISULFID 99..115; /evidence="ECO:0000255|PROSITE-ProRule:PRU00769, ECO:0000269|PubMed:28567254, ECO:0000269|Ref.28, ECO:0007744|PDB:5IJF"; DISULFID 114..125; /evidence="ECO:0000255|PROSITE-ProRule:PRU00769, ECO:0000269|PubMed:28567254, ECO:0000269|Ref.28, ECO:0…		antioxidant activity [GO:0016209]; copper ion binding [GO:0005507]; DNA binding [GO:0003677]; enterobactin binding [GO:1903981]; exogenous protein binding [GO:0140272]; fatty acid binding [GO:0005504]; identical protein binding [GO:0042802]; protein-folding chaperone binding [GO:0051087]; pyridoxal phosphate binding [GO:0030170]; toxic substance binding [GO:0015643]	PS00212;PS51438;	TRUE	TRUE	TRUE	TRUE	FALSE	FALSE	FALSE	FALSE	TRUE	FALSE	RGV	RGVF	R	G	V	F	['AKRYKA']	[]
P02771	FETA	Alpha-fetoprotein (Alpha-1-fetoprotein) (Alpha-fetoglobulin)	AFP HPAFP		18	10	0	10	3_PosNeu	0	0	SIGNAL 1..18; /evidence="ECO:0000269|PubMed:1709810"	BINDING 22; /ligand="Cu(2+)"; /ligand_id="ChEBI:CHEBI:29036"; /evidence="ECO:0000269|PubMed:80265"	DISULFID 99..114; DISULFID 113..124; DISULFID 148..193; DISULFID 192..201; DISULFID 224..270; DISULFID 269..277; DISULFID 289..303; DISULFID 302..313; DISULFID 384..393; DISULFID 416..462; DISULFID 461..472; DISULFID 485..501; DISULFID 500..511; DISULFID 538..583; DISULFID 582..591		metal ion binding [GO:0046872]	PS00212;PS51438;	TRUE	FALSE	FALSE	FALSE	FALSE	FALSE	FALSE	FALSE	FALSE	FALSE	RTL	RTLH	R	T	L	H	[]	[]
P02774	VTDB	Vitamin D-binding protein (DBP) (VDB) (Gc protein-derived macrophage activating factor) (Gc-MAF) (GcMAF) (Gc-globulin) (Group-specific component) (Gc) (Vitamin D-binding protein-macrophage activating factor) (DBP-maf)	GC		16	5	0	5	2_Neutral	1	0	SIGNAL 1..16; /evidence="ECO:0000269|PubMed:218624, ECO:0000269|PubMed:2423133"		DISULFID 29..75; DISULFID 74..83; /evidence="ECO:0000255|PROSITE-ProRule:PRU00769"; DISULFID 96..112; DISULFID 111..122; DISULFID 145..190; DISULFID 189..198; DISULFID 220..266; DISULFID 265..273; DISULFID 286..300; DISULFID 299..311; DISULFID 335..376; DISULFID 375..384; DISULFID 407..453; DISULFID 452..462		actin binding [GO:0003779]; calcidiol binding [GO:1902118]; vitamin D binding [GO:0005499]; vitamin transmembrane transporter activity [GO:0090482]	PS00212;PS51438;	TRUE	FALSE	FALSE	TRUE	FALSE	FALSE	FALSE	FALSE	FALSE	FALSE	LER	LERG	L	E	R	G	['EKKSRL']	[]
P02775	CXCL7	Platelet basic protein (PBP) (C-X-C motif chemokine 7) (Leukocyte-derived growth factor) (LDGF) (Macrophage-derived growth factor) (MDGF) (Small-inducible cytokine B7) [Cleaved into: Connective tissue-activating peptide III (CTAP-III) (LA-PF4) (Low-affinity platelet factor IV); TC-2; Connective tissue-activating peptide III(1-81) (CTAP-III(1-81)); Beta-thromboglobulin (Beta-TG); Neutrophil-activa…	PPBP CTAP3 CXCL7 SCYB7 TGB1 THBGB1		34	6	4	6	2_Neutral	0	0	SIGNAL 1..34; /evidence="ECO:0000269|PubMed:15340161, ECO:0000269|PubMed:2423119"		DISULFID 63..89; DISULFID 65..105		chemokine activity [GO:0008009]; CXCR chemokine receptor binding [GO:0045236]; glucose transmembrane transporter activity [GO:0005355]; growth factor activity [GO:0008083]	PS00471;	TRUE	FALSE	FALSE	FALSE	FALSE	FALSE	FALSE	FALSE	FALSE	TRUE	SST	SSTK	S	S	T	K	[]	[]
P02776	PLF4	Platelet factor 4 (PF-4) (C-X-C motif chemokine 4) (Iroplact) (Oncostatin-A) [Cleaved into: Platelet factor 4, short form (Endothelial cell growth inhibitor)]	PF4 CXCL4 SCYB4		31	-10	0	-10	1_NegNeu	0	0	SIGNAL 1..31; /evidence="ECO:0000269|PubMed:267922, ECO:0000269|PubMed:601757, ECO:0000269|PubMed:6445090, ECO:0000269|PubMed:7644496, ECO:0000269|PubMed:893407"	BINDING 92..98; /ligand="heparin"; /ligand_id="ChEBI:CHEBI:28304"	DISULFID 41..67; /evidence="ECO:0000269|PubMed:6445090"; DISULFID 43..83; /evidence="ECO:0000269|PubMed:6445090"		chemokine activity [GO:0008009]; CXCR chemokine receptor binding [GO:0045236]; CXCR3 chemokine receptor binding [GO:0048248]; heparin binding [GO:0008201]	PS00471;	TRUE	FALSE	FALSE	FALSE	FALSE	FALSE	FALSE	FALSE	FALSE	FALSE	EAE	EAEE	E	A	E	E	[]	[]
P02778	CXL10	C-X-C motif chemokine 10 (10 kDa interferon gamma-induced protein) (Gamma-IP10) (IP-10) (Small-inducible cytokine B10) [Cleaved into: CXCL10(1-73)]	CXCL10 INP10 SCYB10		21	15	0	15	4_Positive	0	1	SIGNAL 1..21; /evidence="ECO:0000269|PubMed:10233762, ECO:0000269|PubMed:11559369, ECO:0000269|PubMed:8423327"		DISULFID 30..57; /evidence="ECO:0000269|PubMed:12173928, ECO:0000269|PubMed:12737818, ECO:0007744|PDB:1LV9, ECO:0007744|PDB:1O7Y, ECO:0007744|PDB:1O7Z, ECO:0007744|PDB:1O80"; DISULFID 32..74; /evidence="ECO:0000269|PubMed:12173928, ECO:0000269|PubMed:12737818, ECO:0007744|PDB:1LV9, ECO:0007744|PDB:1O7Y, ECO:0007744|PDB:1O7Z, ECO:0007744|PDB:1O80"		cAMP-dependent protein kinase regulator activity [GO:0008603]; chemoattractant activity [GO:0042056]; chemokine activity [GO:0008009]; CXCR chemokine receptor binding [GO:0045236]; CXCR3 chemokine receptor binding [GO:0048248]; heparin binding [GO:0008201]; signaling receptor binding [GO:0005102]	PS00471;	TRUE	FALSE	FALSE	TRUE	FALSE	FALSE	FALSE	FALSE	FALSE	TRUE	VPL	VPLS	V	P	L	S	[]	['MKKKGEKR']
P02787	TRFE	Serotransferrin (Transferrin) (Beta-1 metal-binding globulin) (Siderophilin)	TF PRO1400		19	8	0	8	3_PosNeu	1	0	SIGNAL 1..19; /evidence="ECO:0000269|PubMed:6833213"	BINDING 82; /ligand="Fe(3+)"; /ligand_id="ChEBI:CHEBI:29034"; /ligand_label="1"; /evidence="ECO:0000269|PubMed:22327295, ECO:0007744|PDB:3V83"; BINDING 114; /ligand="Fe(3+)"; /ligand_id="ChEBI:CHEBI:29034"; /ligand_label="1"; /evidence="ECO:0000269|PubMed:22327295, ECO:0007744|PDB:3V83"; BINDING 139; /ligand="hydrogencarbonate"; /ligand_id="ChEBI:CHEBI:17544"; /ligand_label="1"; BINDING 143; /lig…	DISULFID 28..67; /evidence="ECO:0000255|PROSITE-ProRule:PRU00741, ECO:0000269|PubMed:31636418, ECO:0000269|PubMed:6953407, ECO:0007744|PDB:6SOY, ECO:0007744|PDB:6SOZ"; DISULFID 38..58; /evidence="ECO:0000255|PROSITE-ProRule:PRU00741, ECO:0000269|PubMed:31636418, ECO:0000269|PubMed:6953407, ECO:0007744|PDB:6SOY, ECO:0007744|PDB:6SOZ"; DISULFID 137..213; /evidence="ECO:0000255|PROSITE-ProRule:PRU00…		ferric iron binding [GO:0008199]; ferrous iron binding [GO:0008198]; iron chaperone activity [GO:0034986]; transferrin receptor binding [GO:1990459]	PS00205;PS00206;PS00207;PS51408;	TRUE	FALSE	FALSE	TRUE	FALSE	FALSE	FALSE	FALSE	FALSE	FALSE	VPD	VPDK	V	P	D	K	['TRKDKE']	[]
P02788	TRFL	Lactotransferrin (Lactoferrin) (EC 3.4.21.-) (Growth-inhibiting protein 12) (Talalactoferrin) [Cleaved into: Lactoferricin-H (Lfcin-H); Kaliocin-1; Lactoferroxin-A; Lactoferroxin-B; Lactoferroxin-C]	LTF GIG12 LF		19	12	15	15	4_Positive	2	0	SIGNAL 1..19; /evidence="ECO:0000269|PubMed:14573629"	BINDING 79; /ligand="Fe(3+)"; /ligand_id="ChEBI:CHEBI:29034"; /ligand_label="1"; /evidence="ECO:0000255|PROSITE-ProRule:PRU00741, ECO:0000269|PubMed:10089347, ECO:0000269|PubMed:10828980, ECO:0000269|PubMed:12450380, ECO:0000269|PubMed:15299793, ECO:0000269|PubMed:16201406, ECO:0000269|PubMed:17543335, ECO:0000269|PubMed:22900286, ECO:0000269|PubMed:8371268, ECO:0000269|PubMed:8594202, ECO:000026…	DISULFID 28..64; DISULFID 38..55; DISULFID 134..217; DISULFID 176..192; DISULFID 189..200; DISULFID 250..264; DISULFID 367..399; DISULFID 377..390; DISULFID 424..705; DISULFID 446..668; DISULFID 478..553; DISULFID 502..696; DISULFID 512..526; DISULFID 523..536; DISULFID 594..608; DISULFID 646..651	3.4.21.-	cysteine-type endopeptidase inhibitor activity [GO:0004869]; DNA binding [GO:0003677]; heparin binding [GO:0008201]; iron ion binding [GO:0005506]; lipopolysaccharide binding [GO:0001530]; membrane destabilizing activity [GO:0140912]; protein serine/threonine kinase activator activity [GO:0043539]; serine-type endopeptidase activity [GO:0004252]	PS00205;PS00206;PS00207;PS51408;	TRUE	FALSE	FALSE	TRUE	TRUE	FALSE	FALSE	FALSE	FALSE	FALSE	GRR	GRRR	G	R	R	R	['MRKVRG', 'ARRARV']	[]
P02790	HEMO	Hemopexin (Beta-1B-glycoprotein)	HPX		23	12	0	12	4_Positive	1	0	SIGNAL 1..23; /evidence="ECO:0000269|PubMed:3855550, ECO:0000269|PubMed:6510521"	BINDING 79; /ligand="heme"; /ligand_id="ChEBI:CHEBI:30413"; /ligand_label="1"; /ligand_part="Fe"; /ligand_part_id="ChEBI:CHEBI:18248"; /note="axial binding residue"; /evidence="ECO:0000250"; BINDING 150; /ligand="heme"; /ligand_id="ChEBI:CHEBI:30413"; /ligand_label="1"; /ligand_part="Fe"; /ligand_part_id="ChEBI:CHEBI:18248"; /note="axial binding residue"; /evidence="ECO:0000250"; BINDING 236; /li…	DISULFID 50..231; /evidence="ECO:0000269|PubMed:3855550"; DISULFID 149..154; /evidence="ECO:0000269|PubMed:3855550"; DISULFID 188..200; /evidence="ECO:0000269|PubMed:3855550"; DISULFID 257..460; /evidence="ECO:0000269|PubMed:3855550"; DISULFID 366..408; /evidence="ECO:0000269|PubMed:3855550"; DISULFID 418..435; /evidence="ECO:0000269|PubMed:3855550"		heme transmembrane transporter activity [GO:0015232]; metal ion binding [GO:0046872]	PS00024;PS51642;	TRUE	FALSE	FALSE	TRUE	FALSE	FALSE	FALSE	FALSE	FALSE	FALSE	TPL	TPLP	T	P	L	P	['EKKEKG']	[]
P02808	STAT	Statherin	STATH		19	-1	0	-1	2_Neutral	0	0	SIGNAL 1..19; /evidence="ECO:0000269|PubMed:3476566"				extracellular matrix constituent, lubricant activity [GO:0030197]; hydroxyapatite binding [GO:0046848]; structural constituent of tooth enamel [GO:0030345]		FALSE	FALSE	FALSE	FALSE	FALSE	FALSE	FALSE	TRUE	TRUE	FALSE	DSS	DSSE	D	S	S	E	[]	[]
P02810	PRPC	Salivary acidic proline-rich phosphoprotein 1/2 (Db-s) (PRP-1/PRP-2) (Parotid acidic protein) (Pa) (Parotid double-band protein) (Parotid isoelectric focusing variant protein) (PIF-S) (Parotid proline-rich protein 1/2) (Pr1/Pr2) (Protein C) [Cleaved into: Salivary acidic proline-rich phosphoprotein 1/2; Salivary acidic proline-rich phosphoprotein 3/4 (Db-F) (PIF-F) (PRP-3/PRP-4) (Protein A); Pept…	PRH1; PRH2		16	-5	0	-5	1_NegNeu	0	0	SIGNAL 1..16; /evidence="ECO:0000269|PubMed:15693058, ECO:0000269|PubMed:3196309, ECO:0000269|PubMed:3710693, ECO:0000269|PubMed:438215, ECO:0000269|PubMed:7228490, ECO:0000269|PubMed:7380845, ECO:0000269|Ref.11"						FALSE	FALSE	FALSE	FALSE	FALSE	FALSE	FALSE	FALSE	FALSE	FALSE	QDL	QDLD	Q	D	L	D	[]	[]
P02812	PRB2	Basic salivary proline-rich protein 2 (Salivary proline-rich protein) (Con1 glycoprotein) [Cleaved into: Basic proline-rich peptide IB-1; Basic proline-rich peptide P-E (IB-9); Basic proline-rich peptide IB-7; Basic proline-rich peptide IB-8c (Basic peptide P-F); Basic proline-rich peptide IB-4]	PRB2		16	2	0	2	2_Neutral	0	0	SIGNAL 1..16; /evidence="ECO:0000255"						FALSE	FALSE	FALSE	FALSE	FALSE	FALSE	FALSE	FALSE	FALSE	FALSE	QNL	QNLN	Q	N	L	N	[]	[]
P02814	SMR3B	Submaxillary gland androgen-regulated protein 3B (Proline-rich peptide P-B) (Proline-rich protein 3) [Cleaved into: Peptide P-A; Peptide D1A]	SMR3B PBII PRL3 PROL3		22	0	0	0	2_Neutral	0	0	SIGNAL 1..22; /evidence="ECO:0000269|PubMed:479131"				endopeptidase inhibitor activity [GO:0004866]		FALSE	FALSE	FALSE	FALSE	FALSE	FALSE	FALSE	FALSE	FALSE	FALSE	QRG	QRGP	Q	R	G	P	[]	[]
P02818	OSTCN	Osteocalcin (Bone Gla protein) (BGP) (Gamma-carboxyglutamic acid-containing protein)	BGLAP		23	9	0	9	3_PosNeu	1	0	SIGNAL 1..23; /evidence="ECO:0000305"	BINDING 68; /ligand="Ca(2+)"; /ligand_id="ChEBI:CHEBI:29108"; /ligand_label="1"; /evidence="ECO:0000250|UniProtKB:P02820"; BINDING 72; /ligand="Ca(2+)"; /ligand_id="ChEBI:CHEBI:29108"; /ligand_label="2"; /evidence="ECO:0000250|UniProtKB:P02820"; BINDING 75; /ligand="Ca(2+)"; /ligand_id="ChEBI:CHEBI:29108"; /ligand_label="2"; /evidence="ECO:0000250|UniProtKB:P02820"; BINDING 75; /ligand="Ca(2+)"; …	DISULFID 74..80; /evidence="ECO:0000305|PubMed:6967872"		calcium ion binding [GO:0005509]; hormone activity [GO:0005179]; hydroxyapatite binding [GO:0046848]; structural constituent of bone [GO:0008147]; structural molecule activity [GO:0005198]	PS00011;PS50998;	TRUE	TRUE	TRUE	TRUE	FALSE	FALSE	TRUE	TRUE	TRUE	TRUE	KPS	KPSG	K	P	S	G	['VKRPRR']	[]
P03950	ANGI	Angiogenin (EC 3.1.27.-) (Ribonuclease 5) (RNase 5)	ANG RNASE5		24	-8	0	-8	1_NegNeu	0	0	SIGNAL 1..24; /evidence="ECO:0000269|PubMed:2866794"	BINDING 64..68; /ligand="substrate"	DISULFID 50..105; /evidence="ECO:0000269|PubMed:2866794"; DISULFID 63..116; /evidence="ECO:0000269|PubMed:2866794"; DISULFID 81..131; /evidence="ECO:0000269|PubMed:2866794"	3.1.27.-	actin binding [GO:0003779]; copper ion binding [GO:0005507]; DNA binding [GO:0003677]; endonuclease activity [GO:0004519]; heparin binding [GO:0008201]; peptide binding [GO:0042277]; protein homodimerization activity [GO:0042803]; RNA endonuclease activity [GO:0004521]; RNA nuclease activity [GO:0004540]; rRNA binding [GO:0019843]; signaling receptor binding [GO:0005102]	PS00127;	TRUE	FALSE	FALSE	FALSE	FALSE	FALSE	FALSE	FALSE	FALSE	FALSE	QDN	QDNS	Q	D	N	S	[]	[]
P03951	FA11	Coagulation factor XI (FXI) (EC 3.4.21.27) (Plasma thromboplastin antecedent) (PTA) [Cleaved into: Coagulation factor XIa heavy chain; Coagulation factor XIa light chain]	F11		18	0	0	0	2_Neutral	3	0	SIGNAL 1..18	BINDING 547..550; /ligand="heparin"; /ligand_id="ChEBI:CHEBI:28304"	DISULFID 20..103; /evidence="ECO:0000255"; DISULFID 29; /note="Interchain"; DISULFID 46..76; /evidence="ECO:0000269|PubMed:1998667"; DISULFID 50..56; /evidence="ECO:0000269|PubMed:1998667"; DISULFID 110..193; /evidence="ECO:0000269|PubMed:1998667"; DISULFID 136..165; /evidence="ECO:0000269|PubMed:1998667"; DISULFID 140..146; /evidence="ECO:0000269|PubMed:1998667"; DISULFID 200..283; DISULFID 226.…	3.4.21.27	heparin binding [GO:0008201]; identical protein binding [GO:0042802]; serine-type aminopeptidase activity [GO:0070009]; serine-type endopeptidase activity [GO:0004252]	PS00495;PS50948;PS50240;PS00134;PS00135;	TRUE	FALSE	FALSE	TRUE	TRUE	FALSE	FALSE	FALSE	FALSE	FALSE	ECV	ECVT	E	C	V	T	['IKKSKA', 'YRKLRD', 'QKRYRG']	[]
P03952	KLKB1	Plasma kallikrein (EC 3.4.21.34) (Fletcher factor) (Kininogenin) (Plasma prekallikrein) (PKK) [Cleaved into: Plasma kallikrein heavy chain; Plasma kallikrein light chain]	KLKB1 KLK3		19	7	2	7	2_Neutral	0	0	SIGNAL 1..19		DISULFID 21..104; /evidence="ECO:0000269|PubMed:1998666"; DISULFID 47..77; /evidence="ECO:0000269|PubMed:1998666"; DISULFID 51..57; /evidence="ECO:0000269|PubMed:1998666"; DISULFID 111..194; /evidence="ECO:0000269|PubMed:1998666"; DISULFID 137..166; /evidence="ECO:0000269|PubMed:1998666"; DISULFID 141..147; /evidence="ECO:0000269|PubMed:1998666"; DISULFID 201..284; /evidence="ECO:0000269|PubMed:1…	3.4.21.34	serine-type endopeptidase activity [GO:0004252]	PS00495;PS50948;PS50240;PS00134;PS00135;	TRUE	FALSE	FALSE	FALSE	TRUE	FALSE	FALSE	FALSE	FALSE	FALSE	GCL	GCLT	G	C	L	T	[]	[]
P03956	MMP1	Interstitial collagenase (EC 3.4.24.7) (Fibroblast collagenase) (Matrix metalloproteinase-1) (MMP-1) [Cleaved into: 22 kDa interstitial collagenase; 27 kDa interstitial collagenase]	MMP1 CLG		19	15	0	15	4_Positive	0	0	SIGNAL 1..19	BINDING 92; /ligand="Zn(2+)"; /ligand_id="ChEBI:CHEBI:29105"; /ligand_label="2"; /ligand_note="catalytic"; /note="in inhibited form"; /evidence="ECO:0000269|PubMed:15611040, ECO:0007744|PDB:1SU3"; BINDING 124; /ligand="Ca(2+)"; /ligand_id="ChEBI:CHEBI:29108"; /ligand_label="1"; /evidence="ECO:0000269|PubMed:8031754, ECO:0007744|PDB:1CGE, ECO:0007744|PDB:1CGF, ECO:0007744|PDB:1SU3, ECO:0007744|PDB…	DISULFID 278..466; /evidence="ECO:0000250"	3.4.24.7	endopeptidase activity [GO:0004175]; metalloendopeptidase activity [GO:0004222]; peptidase activity [GO:0008233]; serine-type endopeptidase activity [GO:0004252]; zinc ion binding [GO:0008270]	PS00546;PS00024;PS51642;PS00142;	TRUE	TRUE	TRUE	FALSE	TRUE	FALSE	FALSE	FALSE	TRUE	FALSE	FPA	FPAT	F	P	A	T	[]	[]
P03971	MIS	Muellerian-inhibiting factor (Anti-Muellerian hormone) (AMH) (Muellerian-inhibiting substance) (MIS)	AMH MIF		24	15	0	15	4_Positive	0	0	SIGNAL 1..24; /evidence="ECO:0000269|PubMed:2974034"		DISULFID 462..526; /evidence="ECO:0000269|PubMed:34155118, ECO:0007744|PDB:7L0J"; DISULFID 488..557; /evidence="ECO:0000269|PubMed:34155118, ECO:0007744|PDB:7L0J"; DISULFID 492..559; /evidence="ECO:0000269|PubMed:34155118, ECO:0007744|PDB:7L0J"; DISULFID 525; /note="Interchain"; /evidence="ECO:0000269|PubMed:34155118"		growth factor activity [GO:0008083]; hormone activity [GO:0005179]; signaling receptor binding [GO:0005102]; type II transforming growth factor beta receptor binding [GO:0005114]	PS00250;PS51362;	TRUE	FALSE	FALSE	FALSE	FALSE	FALSE	FALSE	FALSE	FALSE	TRUE	LRA	LRAE	L	R	A	E	[]	[]
P03973	SLPI	Antileukoproteinase (ALP) (BLPI) (HUSI-1) (Mucus proteinase inhibitor) (MPI) (Protease inhibitor WAP4) (Secretory leukocyte protease inhibitor) (Seminal proteinase inhibitor) (WAP four-disulfide core domain protein 4)	SLPI WAP4 WFDC4		25	-1	4	-1	2_Neutral	0	1	SIGNAL 1..25; /evidence="ECO:0000269|PubMed:2039600, ECO:0000269|PubMed:25946035, ECO:0000269|PubMed:3462719, ECO:0000269|PubMed:3485543"		DISULFID 35..64; /evidence="ECO:0000269|PubMed:3366116"; DISULFID 43..68; /evidence="ECO:0000269|PubMed:3366116"; DISULFID 51..63; /evidence="ECO:0000269|PubMed:3366116"; DISULFID 57..72; /evidence="ECO:0000269|PubMed:3366116"; DISULFID 89..118; /evidence="ECO:0000269|PubMed:3366116, ECO:0007744|PDB:2Z7F, ECO:0007744|PDB:4DOQ"; DISULFID 96..122; /evidence="ECO:0000269|PubMed:3366116, ECO:0007744|…		DNA binding [GO:0003677]; endopeptidase inhibitor activity [GO:0004866]; enzyme binding [GO:0019899]; mRNA binding [GO:0003729]; serine-type endopeptidase inhibitor activity [GO:0004867]	PS51390;	TRUE	FALSE	FALSE	TRUE	FALSE	FALSE	FALSE	FALSE	FALSE	FALSE	SGK	SGKS	S	G	K	S	[]	['TRRKPGKC']
P03979	TRGV3	T cell receptor gamma variable 3 (T-cell receptor gamma V-gamma-1.1 region)	TRGV3 TCRGV3		17	6	0	6	2_Neutral	0	0	SIGNAL 1..17; /evidence="ECO:0000255"		DISULFID 41..113; /evidence="ECO:0000255|PROSITE-ProRule:PRU00114"		MHC protein binding [GO:0042287]; peptide antigen binding [GO:0042605]	PS50835;	TRUE	FALSE	FALSE	FALSE	FALSE	FALSE	FALSE	FALSE	FALSE	FALSE	KSS	KSSN	K	S	S	N	[]	[]
P04003	C4BPA	C4b-binding protein alpha chain (C4bp) (Proline-rich protein) (PRP)	C4BPA C4BP		48	2	0	2	2_Neutral	2	0	SIGNAL 1..48; /evidence="ECO:0000269|PubMed:4033666"		DISULFID 50..96; /evidence="ECO:0000255|PROSITE-ProRule:PRU00302, ECO:0000269|PubMed:16330538"; DISULFID 81..108; /evidence="ECO:0000255|PROSITE-ProRule:PRU00302, ECO:0000269|PubMed:16330538"; DISULFID 113..154; /evidence="ECO:0000255|PROSITE-ProRule:PRU00302, ECO:0000269|PubMed:16330538"; DISULFID 140..170; /evidence="ECO:0000255|PROSITE-ProRule:PRU00302, ECO:0000269|PubMed:16330538"; DISULFID 1…		RNA binding [GO:0003723]	PS50923;	TRUE	FALSE	FALSE	TRUE	FALSE	FALSE	FALSE	FALSE	FALSE	FALSE	NCG	NCGP	N	C	G	P	['YKRCRH', 'HRKSRP']	[]
P04004	VTNC	Vitronectin (VN) (S-protein) (Serum-spreading factor) (V75) [Cleaved into: Vitronectin V65 subunit; Vitronectin V10 subunit; Somatomedin-B]	VTN		19	-15	0	-15	0_Negative	1	0	SIGNAL 1..19; /evidence="ECO:0000269|PubMed:631332, ECO:0000269|PubMed:7522053"		DISULFID 24..40; /evidence="ECO:0000255|PROSITE-ProRule:PRU00350"; DISULFID 24..28; /evidence="ECO:0000255|PROSITE-ProRule:PRU00350, ECO:0000269|PubMed:12019263"; DISULFID 28..58; /evidence="ECO:0000255|PROSITE-ProRule:PRU00350"; DISULFID 38..51; /evidence="ECO:0000255|PROSITE-ProRule:PRU00350"; DISULFID 38..40; /evidence="ECO:0000255|PROSITE-ProRule:PRU00350, ECO:0000269|PubMed:12019263"; DISULF…		collagen binding [GO:0005518]; extracellular matrix binding [GO:0050840]; extracellular matrix structural constituent [GO:0005201]; heparin binding [GO:0008201]; identical protein binding [GO:0042802]; integrin binding [GO:0005178]; polysaccharide binding [GO:0030247]; scavenger receptor activity [GO:0005044]	PS00024;PS51642;PS00524;PS50958;	TRUE	FALSE	FALSE	TRUE	FALSE	FALSE	FALSE	FALSE	FALSE	FALSE	DQE	DQES	D	Q	E	S	['AKKQRF']	[]
P04054	PA21B	Phospholipase A2 (EC 3.1.1.4) (Group IB phospholipase A2) (Phosphatidylcholine 2-acylhydrolase 1B)	PLA2G1B PLA2 PLA2A PPLA2		15	-3	0	-3	1_NegNeu	0	0	SIGNAL 1..15; /evidence="ECO:0000269|PubMed:7060561"	BINDING 50; /ligand="Ca(2+)"; /ligand_id="ChEBI:CHEBI:29108"; /evidence="ECO:0000250|UniProtKB:P00593"; BINDING 52; /ligand="Ca(2+)"; /ligand_id="ChEBI:CHEBI:29108"; /evidence="ECO:0000250|UniProtKB:P00593"; BINDING 54; /ligand="Ca(2+)"; /ligand_id="ChEBI:CHEBI:29108"; /evidence="ECO:0000250|UniProtKB:P00593"; BINDING 71; /ligand="Ca(2+)"; /ligand_id="ChEBI:CHEBI:29108"; /evidence="ECO:0000250|Un…	DISULFID 33..99; /evidence="ECO:0000269|PubMed:19297324"; DISULFID 49..146; /evidence="ECO:0000269|PubMed:19297324"; DISULFID 51..67; /evidence="ECO:0000269|PubMed:19297324"; DISULFID 66..127; /evidence="ECO:0000269|PubMed:19297324"; DISULFID 73..120; /evidence="ECO:0000269|PubMed:19297324"; DISULFID 83..113; /evidence="ECO:0000269|PubMed:19297324"; DISULFID 106..118; /evidence="ECO:0000269|PubMe…	3.1.1.4	bile acid binding [GO:0032052]; calcium ion binding [GO:0005509]; calcium-dependent phospholipase A2 activity [GO:0047498]; phospholipase A2 activity [GO:0004623]; phospholipid binding [GO:0005543]; signaling receptor binding [GO:0005102]	PS00119;PS00118;	TRUE	TRUE	FALSE	FALSE	FALSE	FALSE	TRUE	FALSE	TRUE	FALSE	DSG	DSGI	D	S	G	I	[]	[]
P04062	GBA1	Lysosomal acid glucosylceramidase (Lysosomal acid GCase) (EC 3.2.1.45) (Acid beta-glucosidase) (Alglucerase) (Beta-glucocerebrosidase) (Beta-GC) (Beta-glucosylceramidase 1) (Cholesterol glucosyltransferase) (SGTase) (EC 2.4.1.-) (Cholesteryl-beta-glucosidase) (EC 3.2.1.-) (D-glucosyl-N-acylsphingosine glucohydrolase) (Glucosylceramidase beta 1) (Imiglucerase) (Lysosomal cholesterol glycosyltransf…	GBA1 GBA GC GLUC		39	8	0	8	3_PosNeu	0	0	SIGNAL 1..39; /evidence="ECO:0000269|Ref.12"		DISULFID 43..55; /evidence="ECO:0000269|PubMed:12792654, ECO:0007744|PDB:1OGS"; DISULFID 57..62; /evidence="ECO:0000269|PubMed:12792654, ECO:0007744|PDB:1OGS"	2.4.1.-; 3.2.1.-; 3.2.1.45; 3.2.1.46	galactosylceramidase activity [GO:0004336]; glucosylceramidase activity [GO:0004348]; glucosyltransferase activity [GO:0046527]; scavenger receptor binding [GO:0005124]; signaling receptor binding [GO:0005102]; steryl-beta-glucosidase activity [GO:0050295]		TRUE	FALSE	FALSE	FALSE	FALSE	FALSE	FALSE	FALSE	FALSE	FALSE	ARP	ARPC	A	R	P	C	[]	[]
P04066	FUCO	Tissue alpha-L-fucosidase (EC 3.2.1.51) (Alpha-L-fucosidase I) (Alpha-L-fucoside fucohydrolase 1) (Alpha-L-fucosidase 1)	FUCA1 Nbla10230		31	-2	0	-2	2_Neutral	0	1	SIGNAL 1..31; /evidence="ECO:0000255"			3.2.1.51	alpha-L-fucosidase activity [GO:0004560]	PS00385;	FALSE	FALSE	FALSE	TRUE	FALSE	FALSE	FALSE	FALSE	FALSE	FALSE	QPP	QPPR	Q	P	P	R	[]	['LRKRNIRY']
P04070	PROC	Vitamin K-dependent protein C (EC 3.4.21.69) (Anticoagulant protein C) (Autoprothrombin IIA) (Blood coagulation factor XIV) [Cleaved into: Vitamin K-dependent protein C light chain; Vitamin K-dependent protein C heavy chain; Activation peptide]	PROC		18	12	0	12	4_Positive	1	0	SIGNAL 1..18; /evidence="ECO:0000255"		DISULFID 59..64; DISULFID 92..111; DISULFID 101..106; DISULFID 105..120; DISULFID 122..131; DISULFID 140..151; DISULFID 147..160; DISULFID 162..175; DISULFID 183..319; /note="Interchain (between light and heavy chains)"; DISULFID 238..254; DISULFID 373..387; DISULFID 398..426	3.4.21.69	calcium ion binding [GO:0005509]; serine-type endopeptidase activity [GO:0004252]	PS00010;PS00022;PS01186;PS50026;PS01187;PS00011;PS50998;PS50240;PS00134;PS00135;	TRUE	FALSE	FALSE	TRUE	TRUE	FALSE	TRUE	FALSE	TRUE	FALSE	TPA	TPAP	T	P	A	P	['AKRNRT']	[]
P04085	PDGFA	Platelet-derived growth factor subunit A (PDGF subunit A) (PDGF-1) (Platelet-derived growth factor A chain) (Platelet-derived growth factor alpha polypeptide)	PDGFA PDGF1		20	-5	0	-5	1_NegNeu	3	1	SIGNAL 1..20		DISULFID 96..140; /evidence="ECO:0000269|PubMed:20534510"; DISULFID 123; /note="Interchain"; /evidence="ECO:0000269|PubMed:20534510"; DISULFID 129..177; /evidence="ECO:0000269|PubMed:20534510"; DISULFID 132; /note="Interchain"; /evidence="ECO:0000269|PubMed:20534510"; DISULFID 133..179; /evidence="ECO:0000269|PubMed:20534510"		collagen binding [GO:0005518]; growth factor activity [GO:0008083]; identical protein binding [GO:0042802]; platelet-derived growth factor binding [GO:0048407]; platelet-derived growth factor receptor binding [GO:0005161]; protein heterodimerization activity [GO:0046982]; protein homodimerization activity [GO:0042803]	PS00249;PS50278;	TRUE	FALSE	FALSE	TRUE	FALSE	FALSE	FALSE	FALSE	FALSE	TRUE	EEA	EEAE	E	E	A	E	['IRRKRS', 'RKKPKL', 'GKKRKR']	['GKKRKRKR']
P04090	REL2	Prorelaxin H2 [Cleaved into: Relaxin B chain; Relaxin A chain]	RLN2		24	2	0	2	2_Neutral	1	0	SIGNAL 1..24; /evidence="ECO:0000269|PubMed:1572287"		DISULFID 35..172; /note="Interchain (between B and A chains)"; DISULFID 47..185; /note="Interchain (between B and A chains)"; DISULFID 171..176; /evidence="ECO:0000269|PubMed:2040595"		hormone activity [GO:0005179]	PS00262;	TRUE	FALSE	FALSE	TRUE	FALSE	FALSE	FALSE	FALSE	FALSE	TRUE	DSW	DSWM	D	S	W	M	['SRKKRQ']	[]
P04114	APOB	Apolipoprotein B-100 (Apo B-100) [Cleaved into: Apolipoprotein B-48 (Apo B-48)]	APOB	TRUE	27	-15	0	-15	0_Negative	9	1	SIGNAL 1..27		DISULFID 39..88; /evidence="ECO:0000255|PROSITE-ProRule:PRU00557, ECO:0000269|PubMed:2115173"; DISULFID 78..97; /evidence="ECO:0000255|PROSITE-ProRule:PRU00557, ECO:0000269|PubMed:2115173"; DISULFID 186..212; /evidence="ECO:0000255|PROSITE-ProRule:PRU00557, ECO:0000269|PubMed:2115173"; DISULFID 245..261; /evidence="ECO:0000255|PROSITE-ProRule:PRU00557, ECO:0000269|PubMed:2115173"; DISULFID 385..3…		cholesterol transfer activity [GO:0120020]; heparin binding [GO:0008201]; lipase binding [GO:0035473]; low-density lipoprotein particle receptor binding [GO:0050750]; phospholipid binding [GO:0005543]	PS51211;	TRUE	FALSE	FALSE	TRUE	FALSE	FALSE	FALSE	FALSE	FALSE	FALSE	EEE	EEEM	E	E	E	M	['LKKTKN', 'ERKIKG', 'VRKYRA', 'TKKYRI', 'IKKLKS', 'AKRMKA', 'YKKNKH', 'YKKLRT', 'LRKHKL']	['TRKRGLKL']
P04118	COL	Colipase	CLPS		17	10	0	10	3_PosNeu	0	0	SIGNAL 1..17		DISULFID 34..45; /evidence="ECO:0000255|PROSITE-ProRule:PRU00674"; DISULFID 40..56; /evidence="ECO:0000255|PROSITE-ProRule:PRU00674"; DISULFID 44..78; /evidence="ECO:0000255|PROSITE-ProRule:PRU00674"; DISULFID 66..86; /evidence="ECO:0000255|PROSITE-ProRule:PRU00674"; DISULFID 80..104; /evidence="ECO:0000255|PROSITE-ProRule:PRU00674"		enzyme activator activity [GO:0008047]; lipase binding [GO:0035473]	PS00121;PS51342;	TRUE	FALSE	FALSE	FALSE	FALSE	FALSE	FALSE	FALSE	FALSE	FALSE	APG	APGP	A	P	G	P	[]	[]
P04141	CSF2	Granulocyte-macrophage colony-stimulating factor (GM-CSF) (Colony-stimulating factor) (CSF) (Molgramostin) (Sargramostim)	CSF2 GMCSF		17	15	0	15	4_Positive	0	0	SIGNAL 1..17		DISULFID 71..113; /evidence="ECO:0000269|PubMed:1569568, ECO:0000269|PubMed:18692472, ECO:0007744|PDB:1CSG, ECO:0007744|PDB:2GMF, ECO:0007744|PDB:4RS1, ECO:0007744|PDB:5C7X, ECO:0007744|PDB:5D70"; DISULFID 105..138; /evidence="ECO:0000269|PubMed:1569568, ECO:0000269|PubMed:18692472, ECO:0007744|PDB:1CSG, ECO:0007744|PDB:2GMF, ECO:0007744|PDB:4RS1, ECO:0007744|PDB:5C7X, ECO:0007744|PDB:5D70"		cytokine activity [GO:0005125]; granulocyte macrophage colony-stimulating factor receptor binding [GO:0005129]; growth factor activity [GO:0008083]	PS00702;	TRUE	FALSE	FALSE	FALSE	FALSE	FALSE	FALSE	FALSE	FALSE	TRUE	APA	APAR	A	P	A	R	[]	[]
P04155	TFF1	Trefoil factor 1 (Breast cancer estrogen-inducible protein) (PNR-2) (Polypeptide P1.A) (hP1.A) (Protein pS2)	TFF1 BCEI PS2		24	-5	0	-5	1_NegNeu	0	0	SIGNAL 1..24; /evidence="ECO:0000269|PubMed:15340161, ECO:0000269|PubMed:15924415, ECO:0000269|PubMed:16308573, ECO:0000269|PubMed:3146413, ECO:0000269|PubMed:3261981"		DISULFID 31..57; DISULFID 41..56; DISULFID 51..68		growth factor activity [GO:0008083]	PS00025;PS51448;	TRUE	FALSE	FALSE	FALSE	FALSE	FALSE	FALSE	FALSE	FALSE	TRUE	EAQ	EAQT	E	A	Q	T	[]	[]
P04180	LCAT	Phosphatidylcholine-sterol acyltransferase (EC 2.3.1.43) (1-alkyl-2-acetylglycerophosphocholine esterase) (EC 3.1.1.47) (Lecithin-cholesterol acyltransferase) (Phospholipid-cholesterol acyltransferase) (Platelet-activating factor acetylhydrolase) (PAF acetylhydrolase)	LCAT		24	10	0	10	3_PosNeu	0	0	SIGNAL 1..24; /evidence="ECO:0000269|PubMed:3458198"		DISULFID 74..98; /evidence="ECO:0000269|PubMed:26195816, ECO:0000269|PubMed:2880847, ECO:0007744|PDB:4X96, ECO:0007744|PDB:4XWG, ECO:0007744|PDB:4XX1"; DISULFID 337..380; /evidence="ECO:0000269|PubMed:26195816, ECO:0000269|PubMed:2880847, ECO:0007744|PDB:4X96, ECO:0007744|PDB:4XWG, ECO:0007744|PDB:4XX1"	2.3.1.43; 3.1.1.47	1-alkyl-2-acetylglycerophosphocholine esterase activity [GO:0003847]; apolipoprotein A-I binding [GO:0034186]; phosphatidylcholine-sterol O-acyltransferase activity [GO:0004607]; platelet-activating factor acetyltransferase activity [GO:0047179]; sterol esterase activity [GO:0004771]	PS00120;	TRUE	FALSE	FALSE	FALSE	FALSE	FALSE	FALSE	FALSE	FALSE	FALSE	FWL	FWLL	F	W	L	L	[]	[]
P04196	HRG	Histidine-rich glycoprotein (Histidine-proline-rich glycoprotein) (HPRG)	HRG		18	5	0	5	2_Neutral	1	0	SIGNAL 1..18; /evidence="ECO:0000269|PubMed:1459097"		DISULFID 24..504; /evidence="ECO:0000250"; DISULFID 78..89; /evidence="ECO:0000250"; DISULFID 105..126; /evidence="ECO:0000250"; DISULFID 203..417; /evidence="ECO:0000250"; DISULFID 218..241; /evidence="ECO:0000250"		cysteine-type endopeptidase inhibitor activity [GO:0004869]; heme binding [GO:0020037]; heparan sulfate proteoglycan binding [GO:0043395]; heparin binding [GO:0008201]; immunoglobulin binding [GO:0019865]; metal ion binding [GO:0046872]; serine-type endopeptidase inhibitor activity [GO:0004867]; signaling receptor binding [GO:0005102]; zinc ion binding [GO:0008270]		TRUE	FALSE	FALSE	TRUE	FALSE	FALSE	FALSE	FALSE	FALSE	FALSE	VSP	VSPT	V	S	P	T	['NKRRRD']	[]
P04211	LV743	Immunoglobulin lambda variable 7-43 (Ig lambda chain V region 4A)	IGLV7-43		19	0	0	0	2_Neutral	0	0	SIGNAL 1..19; /evidence="ECO:0000255"		DISULFID 41..109; /evidence="ECO:0000255|PROSITE-ProRule:PRU00114"		antigen binding [GO:0003823]	PS50835;	TRUE	FALSE	FALSE	FALSE	FALSE	FALSE	FALSE	FALSE	FALSE	FALSE	QTV	QTVV	Q	T	V	V	[]	[]
P04217	A1BG	Alpha-1B-glycoprotein (Alpha-1-B glycoprotein)	A1BG		21	7	0	7	2_Neutral	0	0	SIGNAL 1..21; /evidence="ECO:0000269|PubMed:3458201"		DISULFID 49..93; /evidence="ECO:0000305|PubMed:3458201"; DISULFID 139..182; /evidence="ECO:0000255|PROSITE-ProRule:PRU00114, ECO:0000269|PubMed:3458201"; DISULFID 232..279; /evidence="ECO:0000255|PROSITE-ProRule:PRU00114, ECO:0000269|PubMed:3458201"; DISULFID 325..374; /evidence="ECO:0000255|PROSITE-ProRule:PRU00114, ECO:0000269|PubMed:3458201"; DISULFID 423..470; /evidence="ECO:0000305|PubMed:34…			PS50835;	TRUE	FALSE	FALSE	FALSE	FALSE	FALSE	FALSE	FALSE	FALSE	FALSE	AIF	AIFY	A	I	F	Y	[]	[]
P04275	VWF	von Willebrand factor (vWF) [Cleaved into: von Willebrand antigen 2 (von Willebrand antigen II)]	VWF F8VWF		22	0	0	0	2_Neutral	1	0	SIGNAL 1..22; /evidence="ECO:0000269|PubMed:3495266"		DISULFID 35..162; /evidence="ECO:0000255|PROSITE-ProRule:PRU00580"; DISULFID 57..200; /evidence="ECO:0000255|PROSITE-ProRule:PRU00580"; DISULFID 388..524; /evidence="ECO:0000255|PROSITE-ProRule:PRU00580"; DISULFID 410..559; /evidence="ECO:0000255|PROSITE-ProRule:PRU00580"; DISULFID 432..440; /evidence="ECO:0000255|PROSITE-ProRule:PRU00580"; DISULFID 767..808; /evidence="ECO:0000269|PubMed:3502076…		collagen binding [GO:0005518]; identical protein binding [GO:0042802]; immunoglobulin binding [GO:0019865]; integrin binding [GO:0005178]; protease binding [GO:0002020]; protein-folding chaperone binding [GO:0051087]	PS01185;PS01225;PS50234;PS01208;PS50184;PS51233;	TRUE	FALSE	FALSE	TRUE	FALSE	FALSE	FALSE	FALSE	FALSE	FALSE	AEG	AEGT	A	E	G	T	['LKKKKV']	[]
P04278	SHBG	Sex hormone-binding globulin (SHBG) (Sex steroid-binding protein) (SBP) (Testis-specific androgen-binding protein) (ABP) (Testosterone-estradiol-binding globulin) (TeBG) (Testosterone-estrogen-binding globulin)	SHBG		29	8	0	8	3_PosNeu	0	0	SIGNAL 1..29; /evidence="ECO:0000269|PubMed:3542030, ECO:0000269|PubMed:3702459"		DISULFID 193..217; /evidence="ECO:0000255|PROSITE-ProRule:PRU00122, ECO:0000269|PubMed:3542030"; DISULFID 362..390; /evidence="ECO:0000255|PROSITE-ProRule:PRU00122, ECO:0000269|PubMed:3542030"		androgen binding [GO:0005497]; steroid binding [GO:0005496]	PS50025;	TRUE	FALSE	FALSE	FALSE	FALSE	FALSE	FALSE	FALSE	FALSE	FALSE	LRP	LRPV	L	R	P	V	[]	[]
P04279	SEMG1	Semenogelin-1 (Cancer/testis antigen 103) (Semenogelin I) (SGI) [Cleaved into: Alpha-inhibin-92; Alpha-inhibin-31; Seminal basic protein]	SEMG1 SEMG		23	-5	0	-5	1_NegNeu	0	0	SIGNAL 1..23		DISULFID 239; /note="Interchain"		zinc ion binding [GO:0008270]		TRUE	FALSE	FALSE	FALSE	FALSE	FALSE	FALSE	FALSE	FALSE	FALSE	QKG	QKGG	Q	K	G	G	[]	[]
P04280	PRP1	Basic salivary proline-rich protein 1 (Salivary proline-rich protein) [Cleaved into: Proline-rich peptide II-2; Basic peptide IB-6; Peptide P-H]	PRB1		16	2	0	2	2_Neutral	0	0	SIGNAL 1..16; /evidence="ECO:0000269|PubMed:1849422"						FALSE	FALSE	FALSE	FALSE	FALSE	FALSE	FALSE	FALSE	FALSE	FALSE	QNL	QNLN	Q	N	L	N	[]	[]
P04430	KV116	Immunoglobulin kappa variable 1-16 (Ig kappa chain V-I region BAN)	IGKV1-16		22	-5	0	-5	1_NegNeu	0	0	SIGNAL 1..22; /evidence="ECO:0000269|PubMed:3083240"		DISULFID 45..110; /evidence="ECO:0000255|PROSITE-ProRule:PRU00114"		antigen binding [GO:0003823]	PS50835;	TRUE	FALSE	FALSE	FALSE	FALSE	FALSE	FALSE	FALSE	FALSE	FALSE	DIQ	DIQM	D	I	Q	M	[]	[]
P04432	KVD39	Immunoglobulin kappa variable 1D-39 (Ig kappa chain V-I region Daudi)	IGKV1D-39		22	-5	0	-5	1_NegNeu	0	0	SIGNAL 1..22; /evidence="ECO:0000255"		DISULFID 45..110; /evidence="ECO:0000255|PROSITE-ProRule:PRU00114"		antigen binding [GO:0003823]	PS50835;	TRUE	FALSE	FALSE	FALSE	FALSE	FALSE	FALSE	FALSE	FALSE	FALSE	DIQ	DIQM	D	I	Q	M	[]	[]
P04433	KV311	Immunoglobulin kappa variable 3-11 (Ig kappa chain V-III region VG)	IGKV3-11		20	0	0	0	2_Neutral	0	0	SIGNAL 1..20; /evidence="ECO:0000255"		DISULFID 43..108; /evidence="ECO:0000255|PROSITE-ProRule:PRU00114"		antigen binding [GO:0003823]	PS50835;	TRUE	FALSE	FALSE	FALSE	FALSE	FALSE	FALSE	FALSE	FALSE	FALSE	EIV	EIVL	E	I	V	L	[]	[]
P04435	TVB79	T cell receptor beta variable 7-9	TRBV7-9		21	4	7	4	2_Neutral	0	0	SIGNAL 1..21; /evidence="ECO:0000255"		DISULFID 42..111; /evidence="ECO:0000255|PROSITE-ProRule:PRU00114"		MHC protein binding [GO:0042287]; peptide antigen binding [GO:0042605]	PS50835;	TRUE	FALSE	FALSE	FALSE	FALSE	FALSE	FALSE	FALSE	FALSE	FALSE	GVS	GVSQ	G	V	S	Q	[]	[]
P04437	TVA29	T cell receptor alpha variable 29/delta variable 5	TRAV29DV5		21	-8	0	-8	1_NegNeu	0	0	SIGNAL 1..21; /evidence="ECO:0000255"		DISULFID 49..116; /evidence="ECO:0000255|PROSITE-ProRule:PRU00114, ECO:0000269|PubMed:9586631, ECO:0007744|PDB:1BD2"		MHC protein binding [GO:0042287]; peptide antigen binding [GO:0042605]	PS50835;	TRUE	FALSE	FALSE	FALSE	FALSE	FALSE	FALSE	FALSE	FALSE	FALSE	QQK	QQKN	Q	Q	K	N	[]	[]
P04628	WNT1	Proto-oncogene Wnt-1 (Proto-oncogene Int-1 homolog)	WNT1 INT1		27	9	0	9	3_PosNeu	1	0	SIGNAL 1..27; /evidence="ECO:0000255"		DISULFID 93..104; /evidence="ECO:0000250|UniProtKB:P28026"; DISULFID 143..151; /evidence="ECO:0000250|UniProtKB:P28026"; DISULFID 153..170; /evidence="ECO:0000250|UniProtKB:P28026"; DISULFID 218..232; /evidence="ECO:0000250|UniProtKB:P28026"; DISULFID 220..227; /evidence="ECO:0000250|UniProtKB:P28026"; DISULFID 299..330; /evidence="ECO:0000250|UniProtKB:P28026"; DISULFID 315..325; /evidence="ECO:…		cytokine activity [GO:0005125]; frizzled binding [GO:0005109]; morphogen activity [GO:0016015]; protein domain specific binding [GO:0019904]; receptor ligand activity [GO:0048018]	PS00246;	TRUE	FALSE	FALSE	TRUE	FALSE	FALSE	FALSE	FALSE	FALSE	TRUE	ANS	ANSS	A	N	S	S	['SRKQRR']	[]
P04746	AMYP	Pancreatic alpha-amylase (PA) (EC 3.2.1.1) (1,4-alpha-D-glucan glucanohydrolase)	AMY2A		15	-3	0	-3	1_NegNeu	0	0	SIGNAL 1..15	BINDING 115; /ligand="Ca(2+)"; /ligand_id="ChEBI:CHEBI:29108"; /evidence="ECO:0000269|PubMed:10091666, ECO:0000269|PubMed:10769135, ECO:0000269|PubMed:11772019, ECO:0000269|PubMed:8528071, ECO:0007744|PDB:1HNY"; BINDING 173; /ligand="Ca(2+)"; /ligand_id="ChEBI:CHEBI:29108"; /evidence="ECO:0000269|PubMed:10091666, ECO:0000269|PubMed:10769135, ECO:0000269|PubMed:11772019, ECO:0000269|PubMed:8528071…	DISULFID 43..101; /evidence="ECO:0000269|PubMed:10091666, ECO:0000269|PubMed:10769135, ECO:0000269|PubMed:11772019, ECO:0000269|PubMed:8528071, ECO:0007744|PDB:1HNY"; DISULFID 85..130; /evidence="ECO:0000269|PubMed:10091666, ECO:0000269|PubMed:10769135, ECO:0000269|PubMed:11772019, ECO:0000269|PubMed:8528071, ECO:0007744|PDB:1HNY"; DISULFID 156..175; /evidence="ECO:0000269|PubMed:10091666, ECO:00…	3.2.1.1	alpha-amylase activity [GO:0004556]; calcium ion binding [GO:0005509]; chloride ion binding [GO:0031404]		TRUE	TRUE	FALSE	FALSE	FALSE	FALSE	TRUE	FALSE	TRUE	FALSE	QYS	QYSP	Q	Y	S	P	[]	[]
P04808	REL1	Prorelaxin H1 [Cleaved into: Relaxin B chain; Relaxin A chain]	RLN1		22	10	0	10	3_PosNeu	1	0	SIGNAL 1..22; /evidence="ECO:0000250"		DISULFID 35..172; /note="Interchain (between B and A chains)"; /evidence="ECO:0000250"; DISULFID 47..185; /note="Interchain (between B and A chains)"; /evidence="ECO:0000250"; DISULFID 171..176; /evidence="ECO:0000250"		hormone activity [GO:0005179]	PS00262;	TRUE	FALSE	FALSE	TRUE	FALSE	FALSE	FALSE	FALSE	FALSE	TRUE	VAA	VAAK	V	A	A	K	['QKKRRP']	[]
P05000	IFNW1	Interferon omega-1 (Interferon alpha-II-1)	IFNW1		21	0	0	0	2_Neutral	0	0	SIGNAL 1..21; /note="Or 23 in some molecules"; /evidence="ECO:0000269|PubMed:15340161, ECO:0000269|PubMed:1693148, ECO:0000269|PubMed:7765487"		DISULFID 24..122; /evidence="ECO:0000250"; DISULFID 52..162; /evidence="ECO:0000269|PubMed:21854986"		cytokine activity [GO:0005125]; cytokine receptor binding [GO:0005126]; type I interferon receptor binding [GO:0005132]	PS00252;	TRUE	FALSE	FALSE	FALSE	FALSE	FALSE	FALSE	FALSE	FALSE	TRUE	LGC	LGCD	L	G	C	D	[]	[]
P05013	IFNA6	Interferon alpha-6 (IFN-alpha-6) (Interferon alpha-54) (Interferon alpha-K) (LeIF K)	IFNA6		20	0	0	0	2_Neutral	0	0	SIGNAL 1..20; /evidence="ECO:0000269|PubMed:15340161"		DISULFID 24..122; /evidence="ECO:0000250"; DISULFID 52..162; /evidence="ECO:0000250"		cytokine activity [GO:0005125]; type I interferon receptor binding [GO:0005132]	PS00252;	TRUE	FALSE	FALSE	FALSE	FALSE	FALSE	FALSE	FALSE	FALSE	TRUE	SLD	SLDC	S	L	D	C	[]	[]
P05014	IFNA4	Interferon alpha-4 (IFN-alpha-4) (Interferon alpha-4B) (Interferon alpha-76) (Interferon alpha-M1)	IFNA4		23	0	0	0	2_Neutral	1	0	SIGNAL 1..23; /evidence="ECO:0000269|PubMed:9425112"		DISULFID 24..122; /evidence="ECO:0000250"; DISULFID 52..162; /evidence="ECO:0000250"		cytokine activity [GO:0005125]; type I interferon receptor binding [GO:0005132]	PS00252;	TRUE	FALSE	FALSE	TRUE	FALSE	FALSE	FALSE	FALSE	FALSE	TRUE	CDL	CDLP	C	D	L	P	['QKRLRR']	[]
P05015	IFN16	Interferon alpha-16 (IFN-alpha-16) (Interferon alpha-WA)	IFNA16		23	0	0	0	2_Neutral	0	0	SIGNAL 1..23		DISULFID 24..122; /evidence="ECO:0000250"; DISULFID 52..162; /evidence="ECO:0000250"		cytokine activity [GO:0005125]; type I interferon receptor binding [GO:0005132]	PS00252;	TRUE	FALSE	FALSE	FALSE	FALSE	FALSE	FALSE	FALSE	FALSE	TRUE	CDL	CDLP	C	D	L	P	[]	[]
P05019	IGF1	Insulin-like growth factor I (IGF-I) (Mechano growth factor) (MGF) (Somatomedin-C)	IGF1 IBP1		21	10	0	10	3_PosNeu	0	1	SIGNAL 1..21; /evidence="ECO:0000255"		DISULFID 54..96; /evidence="ECO:0000269|PubMed:3242681"; DISULFID 66..109; /evidence="ECO:0000269|PubMed:3242681"; DISULFID 95..100; /evidence="ECO:0000269|PubMed:3242681"		growth factor activity [GO:0008083]; hormone activity [GO:0005179]; insulin receptor binding [GO:0005158]; insulin-like growth factor receptor binding [GO:0005159]; integrin binding [GO:0005178]	PS00262;	TRUE	FALSE	FALSE	TRUE	FALSE	FALSE	FALSE	FALSE	FALSE	TRUE	VKM	VKMH	V	K	M	H	[]	['GKKKEQRR']
P05060	SCG1	Secretogranin-1 (Chromogranin-B) (CgB) (Secretogranin I) (SgI) [Cleaved into: PE-11; GAWK peptide; CCB peptide]	CHGB SCG1		20	15	0	15	4_Positive	2	0	SIGNAL 1..20; /evidence="ECO:0000269|PubMed:1882087, ECO:0000269|PubMed:3608978"		DISULFID 36..57		hormone activity [GO:0005179]	PS00422;PS00423;	TRUE	FALSE	FALSE	TRUE	FALSE	FALSE	FALSE	FALSE	FALSE	TRUE	MPV	MPVD	M	P	V	D	['KRRTRP', 'EKRKRL']	[]
P05090	APOD	Apolipoprotein D (Apo-D) (ApoD)	APOD		20	-3	0	-3	1_NegNeu	0	0	SIGNAL 1..20; /evidence="ECO:0000269|PubMed:7918467"		DISULFID 28..134; /evidence="ECO:0000269|PubMed:7918467"; DISULFID 61..185; /evidence="ECO:0000269|PubMed:7918467"; DISULFID 136; /note="Interchain (with C-29 in APOA2)"; /evidence="ECO:0000269|PubMed:7918467"		cholesterol binding [GO:0015485]; lipid transporter activity [GO:0005319]	PS00213;	TRUE	FALSE	FALSE	FALSE	FALSE	FALSE	FALSE	FALSE	FALSE	FALSE	QAF	QAFH	Q	A	F	H	[]	[]
P05111	INHA	Inhibin alpha chain	INHA		18	-5	0	-5	1_NegNeu	0	0	SIGNAL 1..18		DISULFID 262..328; /evidence="ECO:0000250"; DISULFID 291..363; /evidence="ECO:0000250"; DISULFID 295..365; /evidence="ECO:0000250"; DISULFID 327; /note="Interchain"; /evidence="ECO:0000250"		cytokine activity [GO:0005125]; growth factor activity [GO:0008083]; hormone activity [GO:0005179]; inhibin binding [GO:0034711]; protein-containing complex binding [GO:0044877]; signaling receptor binding [GO:0005102]	PS00250;PS51362;	TRUE	FALSE	FALSE	FALSE	FALSE	FALSE	FALSE	FALSE	FALSE	TRUE	CQG	CQGL	C	Q	G	L	[]	[]
P05112	IL4	Interleukin-4 (IL-4) (B-cell stimulatory factor 1) (BSF-1) (Binetrakin) (Lymphocyte stimulatory factor 1) (Pitrakinra)	IL4		24	2	0	2	2_Neutral	0	0	SIGNAL 1..24		DISULFID 27..151; /evidence="ECO:0000269|PubMed:10219247, ECO:0000269|PubMed:11526337, ECO:0000269|PubMed:18243101, ECO:0000269|PubMed:1993171"; DISULFID 48..89; /evidence="ECO:0000269|PubMed:10219247, ECO:0000269|PubMed:11526337, ECO:0000269|PubMed:18243101, ECO:0000269|PubMed:1993171"; DISULFID 70..123; /evidence="ECO:0000269|PubMed:10219247, ECO:0000269|PubMed:11526337, ECO:0000269|PubMed:1824…		cytokine activity [GO:0005125]; growth factor activity [GO:0008083]; interleukin-4 receptor binding [GO:0005136]	PS00838;	TRUE	FALSE	FALSE	FALSE	FALSE	FALSE	FALSE	FALSE	FALSE	TRUE	HKC	HKCD	H	K	C	D	[]	[]
P05113	IL5	Interleukin-5 (IL-5) (B-cell differentiation factor I) (Eosinophil differentiation factor) (T-cell replacing factor) (TRF)	IL5		19	12	0	12	4_Positive	0	0	SIGNAL 1..19; /evidence="ECO:0000269|PubMed:2361960"		DISULFID 63; /note="Interchain (with C-105)"; /evidence="ECO:0000269|PubMed:2037074, ECO:0000269|PubMed:22528658"; DISULFID 105; /note="Interchain (with C-63)"; /evidence="ECO:0000269|PubMed:2037074, ECO:0000269|PubMed:22528658"		cytokine activity [GO:0005125]; growth factor activity [GO:0008083]; interleukin-5 receptor binding [GO:0005137]		TRUE	FALSE	FALSE	FALSE	FALSE	FALSE	FALSE	FALSE	FALSE	TRUE	IPT	IPTE	I	P	T	E	[]	[]
P05121	PAI1	Plasminogen activator inhibitor 1 (PAI) (PAI-1) (Endothelial plasminogen activator inhibitor) (Serpin E1)	SERPINE1 PAI1 PLANH1	TRUE	23	7	0	7	2_Neutral	0	0	SIGNAL 1..23				protease binding [GO:0002020]; serine-type endopeptidase inhibitor activity [GO:0004867]; signaling receptor binding [GO:0005102]	PS00284;	FALSE	FALSE	FALSE	FALSE	FALSE	FALSE	FALSE	FALSE	FALSE	FALSE	VHH	VHHP	V	H	H	P	[]	[]
P05154	IPSP	Plasma serine protease inhibitor (Acrosomal serine protease inhibitor) (Plasminogen activator inhibitor 3) (PAI-3) (PAI3) (Protein C inhibitor) (PCI) (Serpin A5)	SERPINA5 PCI PLANH3 PROCI		19	9	0	9	3_PosNeu	0	0	SIGNAL 1..19; /evidence="ECO:0000269|PubMed:2556811"				acrosin binding [GO:0032190]; glycosaminoglycan binding [GO:0005539]; heparin binding [GO:0008201]; phosphatidylcholine binding [GO:0031210]; protease binding [GO:0002020]; retinoic acid binding [GO:0001972]; serine-type endopeptidase inhibitor activity [GO:0004867]	PS00284;	FALSE	FALSE	FALSE	FALSE	FALSE	FALSE	FALSE	FALSE	FALSE	FALSE	HRH	HRHH	H	R	H	H	[]	[]
P05155	IC1	Plasma protease C1 inhibitor (C1 Inh) (C1Inh) (C1 esterase inhibitor) (C1-inhibiting factor) (Serpin G1)	SERPING1 C1IN C1NH		22	9	0	9	3_PosNeu	1	0	SIGNAL 1..22; /evidence="ECO:0000269|PubMed:6416294"		DISULFID 123..428; /evidence="ECO:0000269|PubMed:17488724, ECO:0000269|PubMed:3756141"; DISULFID 130..205; /evidence="ECO:0000269|PubMed:17488724, ECO:0000269|PubMed:3756141"		serine-type endopeptidase inhibitor activity [GO:0004867]	PS00284;	TRUE	FALSE	FALSE	TRUE	FALSE	FALSE	FALSE	FALSE	FALSE	FALSE	NPN	NPNA	N	P	N	A	['PKKTRM']	[]
P05156	CFAI	Complement factor I (EC 3.4.21.45) (C3B/C4B inactivator) [Cleaved into: Complement factor I heavy chain; Complement factor I light chain]	CFI IF		18	4	0	4	2_Neutral	3	0	SIGNAL 1..18	BINDING 239; /ligand="Ca(2+)"; /ligand_id="ChEBI:CHEBI:29108"; /ligand_label="1"; /evidence="ECO:0000269|PubMed:21768352, ECO:0007744|PDB:2XRC"; BINDING 242; /ligand="Ca(2+)"; /ligand_id="ChEBI:CHEBI:29108"; /ligand_label="1"; /evidence="ECO:0000269|PubMed:21768352, ECO:0007744|PDB:2XRC"; BINDING 244; /ligand="Ca(2+)"; /ligand_id="ChEBI:CHEBI:29108"; /ligand_label="1"; /evidence="ECO:0000269|PubM…	DISULFID 33..255; /evidence="ECO:0000269|PubMed:21768352, ECO:0000269|PubMed:28671664, ECO:0007744|PDB:2XRC, ECO:0007744|PDB:5O32"; DISULFID 43..54; /evidence="ECO:0000269|PubMed:21768352, ECO:0000269|PubMed:28671664, ECO:0007744|PDB:2XRC, ECO:0007744|PDB:5O32"; DISULFID 48..59; /evidence="ECO:0000269|PubMed:21768352, ECO:0000269|PubMed:28671664, ECO:0007744|PDB:2XRC, ECO:0007744|PDB:5O32"; DISUL…	3.4.21.45	metal ion binding [GO:0046872]; serine-type endopeptidase activity [GO:0004252]	PS51465;PS01209;PS50068;PS50287;PS50240;PS00134;PS00135;	TRUE	TRUE	TRUE	TRUE	TRUE	FALSE	FALSE	FALSE	TRUE	FALSE	KVT	KVTY	K	V	T	Y	['QRRFKL', 'RRRIKS', 'IRRKRI']	[]
P05160	F13B	Coagulation factor XIII B chain (Fibrin-stabilizing factor B subunit) (Protein-glutamine gamma-glutamyltransferase B chain) (Transglutaminase B chain)	F13B		20	-8	0	-8	1_NegNeu	1	0	SIGNAL 1..20; /evidence="ECO:0000269|PubMed:3021194"		DISULFID 25..76; /evidence="ECO:0000255|PROSITE-ProRule:PRU00302"; DISULFID 59..87; /evidence="ECO:0000255|PROSITE-ProRule:PRU00302"; DISULFID 91..135; /evidence="ECO:0000255|PROSITE-ProRule:PRU00302"; DISULFID 118..146; /evidence="ECO:0000255|PROSITE-ProRule:PRU00302"; DISULFID 153..197; /evidence="ECO:0000255|PROSITE-ProRule:PRU00302"; DISULFID 180..208; /evidence="ECO:0000255|PROSITE-ProRule:P…			PS50923;	TRUE	FALSE	FALSE	TRUE	FALSE	FALSE	FALSE	FALSE	FALSE	FALSE	EEK	EEKP	E	E	K	P	['GRRNRC']	[]
P05164	PERM	Myeloperoxidase (MPO) (EC 1.11.2.2) [Cleaved into: Myeloperoxidase; 89 kDa myeloperoxidase; 84 kDa myeloperoxidase; Myeloperoxidase light chain; Myeloperoxidase heavy chain]	MPO		48	3	0	3	2_Neutral	3	0	SIGNAL 1..48; /evidence="ECO:0000269|PubMed:20332087, ECO:0000269|PubMed:2154223"	BINDING 260; /ligand="heme b"; /ligand_id="ChEBI:CHEBI:60344"; /note="covalent"; BINDING 262; /ligand="Ca(2+)"; /ligand_id="ChEBI:CHEBI:29108"; BINDING 334; /ligand="Ca(2+)"; /ligand_id="ChEBI:CHEBI:29108"; BINDING 336; /ligand="Ca(2+)"; /ligand_id="ChEBI:CHEBI:29108"; BINDING 338; /ligand="Ca(2+)"; /ligand_id="ChEBI:CHEBI:29108"; BINDING 340; /ligand="Ca(2+)"; /ligand_id="ChEBI:CHEBI:29108"; BIN…	DISULFID 167..180; DISULFID 281..291; DISULFID 285..309; DISULFID 319; /note="Interchain"; DISULFID 387..398; DISULFID 606..663; DISULFID 704..730	1.11.2.2	chromatin binding [GO:0003682]; heme binding [GO:0020037]; heparin binding [GO:0008201]; metal ion binding [GO:0046872]; peroxidase activity [GO:0004601]	PS00435;PS50292;	TRUE	TRUE	FALSE	TRUE	FALSE	FALSE	FALSE	FALSE	TRUE	FALSE	AAP	AAPA	A	A	P	A	['ERKLRS', 'KRKGRV', 'FRKLRD']	[]
P05231	IL6	Interleukin-6 (IL-6) (B-cell stimulatory factor 2) (BSF-2) (CTL differentiation factor) (CDF) (Hybridoma growth factor) (Interferon beta-2) (IFN-beta-2)	IL6 IFNB2		29	8	0	8	3_PosNeu	1	0	SIGNAL 1..29; /evidence="ECO:0000269|PubMed:1883960, ECO:0000269|PubMed:2610854, ECO:0000269|PubMed:3279116"		DISULFID 72..78; /evidence="ECO:0000269|PubMed:2472117"; DISULFID 101..111; /evidence="ECO:0000269|PubMed:2472117"		cytokine activity [GO:0005125]; growth factor activity [GO:0008083]; interleukin-6 receptor binding [GO:0005138]	PS00254;	TRUE	FALSE	FALSE	TRUE	FALSE	FALSE	FALSE	FALSE	FALSE	TRUE	VPP	VPPG	V	P	P	G	['QKKAKN']	[]
P05305	EDN1	Endothelin-1 (Preproendothelin-1) (PPET1) [Cleaved into: Endothelin-1 (ET-1); Big endothelin-1]	EDN1		17	5	0	5	2_Neutral	3	0	SIGNAL 1..17; /evidence="ECO:0000269|PubMed:1864385"		DISULFID 53..67; /evidence="ECO:0000269|PubMed:7664037"; DISULFID 55..63; /evidence="ECO:0000269|PubMed:7664037"		cytokine activity [GO:0005125]; endothelin A receptor binding [GO:0031707]; endothelin B receptor binding [GO:0031708]; hormone activity [GO:0005179]	PS00270;	TRUE	FALSE	FALSE	TRUE	FALSE	FALSE	FALSE	FALSE	FALSE	TRUE	APE	APET	A	P	E	T	['LRRSKR', 'HKKGKD', 'GRKIRR']	[]
P05408	7B2	Neuroendocrine protein 7B2 (Pituitary polypeptide) (Secretogranin V) (Secretogranin-5) (Secretory granule endocrine protein I) [Cleaved into: N-terminal peptide; C-terminal peptide]	SCG5 SGNE1		26	5	0	5	2_Neutral	1	0	SIGNAL 1..26; /evidence="ECO:0000269|PubMed:6625600"		DISULFID 120..130; /evidence="ECO:0000250|UniProtKB:P18844"		enzyme inhibitor activity [GO:0004857]; enzyme regulator activity [GO:0030234]; GTP binding [GO:0005525]; unfolded protein binding [GO:0051082]		TRUE	FALSE	FALSE	TRUE	FALSE	FALSE	FALSE	FALSE	FALSE	FALSE	YSP	YSPR	Y	S	P	R	['ERRKRR']	[]
P05451	REG1A	Lithostathine-1-alpha (Islet cells regeneration factor) (ICRF) (Islet of Langerhans regenerating protein) (REG) (Pancreatic stone protein) (PSP) (Pancreatic thread protein) (PTP) (Regenerating islet-derived protein 1-alpha) (REG-1-alpha) (Regenerating protein I alpha)	REG1A PSPS PSPS1 REG		22	-5	0	-5	1_NegNeu	1	0	SIGNAL 1..22; /evidence="ECO:0000269|PubMed:15340161, ECO:0000269|PubMed:2493268"		DISULFID 36..47; /evidence="ECO:0000255|PROSITE-ProRule:PRU00040, ECO:0000269|PubMed:2226837"; DISULFID 64..162; /evidence="ECO:0000255|PROSITE-ProRule:PRU00040, ECO:0000269|PubMed:2226837"; DISULFID 137..154; /evidence="ECO:0000255|PROSITE-ProRule:PRU00040, ECO:0000269|PubMed:2226837"		growth factor activity [GO:0008083]; molecular function inhibitor activity [GO:0140678]; oligosaccharide binding [GO:0070492]; peptidoglycan binding [GO:0042834]; signaling receptor activity [GO:0038023]	PS00615;PS50041;	TRUE	FALSE	FALSE	TRUE	FALSE	FALSE	FALSE	FALSE	FALSE	TRUE	QEA	QEAQ	Q	E	A	Q	['PKKNRR']	[]
P05452	TETN	Tetranectin (TN) (C-type lectin domain family 3 member B) (Plasminogen kringle 4-binding protein)	CLEC3B TNA		21	-2	0	-2	2_Neutral	1	0	SIGNAL 1..21; /evidence="ECO:0000269|PubMed:3427041"		DISULFID 71..81; /evidence="ECO:0000255|PROSITE-ProRule:PRU00040, ECO:0000269|PubMed:3427041"; DISULFID 98..197; /evidence="ECO:0000255|PROSITE-ProRule:PRU00040, ECO:0000269|PubMed:3427041"; DISULFID 173..189; /evidence="ECO:0000255|PROSITE-ProRule:PRU00040, ECO:0000269|PubMed:3427041"		calcium ion binding [GO:0005509]; carbohydrate binding [GO:0030246]; heparin binding [GO:0008201]; kringle domain binding [GO:0036143]	PS00615;PS50041;	TRUE	FALSE	FALSE	TRUE	FALSE	FALSE	TRUE	FALSE	TRUE	FALSE	EPP	EPPT	E	P	P	T	['DKRCRD']	[]
P05543	THBG	Thyroxine-binding globulin (Serpin A7) (T4-binding globulin)	SERPINA7 TBG		20	5	0	5	2_Neutral	0	0	SIGNAL 1..20; /evidence="ECO:0000269|PubMed:414747"	BINDING 293; /ligand="thyroxine"; /ligand_id="ChEBI:CHEBI:305790"; /evidence="ECO:0000269|PubMed:16938877"; BINDING 398; /ligand="thyroxine"; /ligand_id="ChEBI:CHEBI:305790"; /evidence="ECO:0000269|PubMed:16938877"			serine-type endopeptidase inhibitor activity [GO:0004867]	PS00284;	FALSE	FALSE	FALSE	FALSE	FALSE	FALSE	FALSE	FALSE	FALSE	FALSE	ASP	ASPE	A	S	P	E	[]	[]
P05546	HEP2	Heparin cofactor 2 (Heparin cofactor II) (HC-II) (Protease inhibitor leuserpin-2) (HLS2) (Serpin D1)	SERPIND1 HCF2		19	6	2	6	2_Neutral	0	0	SIGNAL 1..19; /evidence="ECO:0000269|PubMed:3907702"				endopeptidase inhibitor activity [GO:0004866]; heparin binding [GO:0008201]; serine-type endopeptidase inhibitor activity [GO:0004867]	PS00284;	FALSE	FALSE	FALSE	FALSE	FALSE	FALSE	FALSE	FALSE	FALSE	FALSE	GSK	GSKG	G	S	K	G	[]	[]
P05814	CASB	Beta-casein	CSN2 CASB		15	2	0	2	2_Neutral	0	0	SIGNAL 1..15; /evidence="ECO:0000269|PubMed:6715339"				calcium ion binding [GO:0005509]; cysteine-type endopeptidase inhibitor activity [GO:0004869]; enzyme inhibitor activity [GO:0004857]	PS00306;	FALSE	FALSE	FALSE	FALSE	FALSE	FALSE	TRUE	FALSE	TRUE	FALSE	RET	RETI	R	E	T	I	[]	[]
P05997	CO5A2	Collagen alpha-2(V) chain	COL5A2		26	-15	0	-15	0_Negative	0	0	SIGNAL 1..26	BINDING 1314; /ligand="Ca(2+)"; /ligand_id="ChEBI:CHEBI:29108"; /evidence="ECO:0000250"; BINDING 1316; /ligand="Ca(2+)"; /ligand_id="ChEBI:CHEBI:29108"; /evidence="ECO:0000250"; BINDING 1317; /ligand="Ca(2+)"; /ligand_id="ChEBI:CHEBI:29108"; /evidence="ECO:0000250"; BINDING 1322; /ligand="Ca(2+)"; /ligand_id="ChEBI:CHEBI:29108"; /evidence="ECO:0000250"	DISULFID 1296..1328; /evidence="ECO:0000255|PROSITE-ProRule:PRU00793"; DISULFID 1336..1497; /evidence="ECO:0000255|PROSITE-ProRule:PRU00793"; DISULFID 1405..1450; /evidence="ECO:0000255|PROSITE-ProRule:PRU00793"		extracellular matrix structural constituent conferring tensile strength [GO:0030020]; metal ion binding [GO:0046872]; SMAD binding [GO:0046332]	PS51461;PS01208;PS50184;	TRUE	TRUE	FALSE	FALSE	FALSE	FALSE	FALSE	FALSE	TRUE	FALSE	QEE	QEED	Q	E	E	D	[]	[]
P06276	CHLE	Cholinesterase (EC 3.1.1.8) (Acylcholine acylhydrolase) (Butyrylcholine esterase) (Choline esterase II) (Pseudocholinesterase)	BCHE CHE1		28	-12	0	-12	0_Negative	0	0	SIGNAL 1..28; /evidence="ECO:0000269|PubMed:20946535, ECO:0000269|PubMed:3542989"	BINDING 110; /ligand="tacrine"; /ligand_id="ChEBI:CHEBI:187896"; /ligand_note="inhibitor"; /evidence="ECO:0007744|PDB:4BDS"; BINDING 144..145; /ligand="substrate"; BINDING 466; /ligand="tacrine"; /ligand_id="ChEBI:CHEBI:187896"; /ligand_note="inhibitor"; /evidence="ECO:0007744|PDB:4BDS"	DISULFID 93..120; DISULFID 280..291; DISULFID 428..547; DISULFID 599; /note="Interchain"	3.1.1.8	acetylcholinesterase activity [GO:0003990]; amyloid-beta binding [GO:0001540]; catalytic activity [GO:0003824]; choline binding [GO:0033265]; cholinesterase activity [GO:0004104]; enzyme binding [GO:0019899]; hydrolase activity, acting on ester bonds [GO:0016788]; identical protein binding [GO:0042802]	PS00122;PS00941;	TRUE	FALSE	FALSE	FALSE	FALSE	FALSE	FALSE	FALSE	FALSE	FALSE	EDD	EDDI	E	D	D	I	[]	[]
P06280	AGAL	Alpha-galactosidase A (EC 3.2.1.22) (Alpha-D-galactosidase A) (Alpha-D-galactoside galactohydrolase) (Galactosylgalactosylglucosylceramidase GLA) (Melibiase) (Agalsidase)	GLA		31	2	0	2	2_Neutral	0	0	SIGNAL 1..31	BINDING 203..207; /ligand="substrate"	DISULFID 52..94; DISULFID 56..63; DISULFID 142..172; DISULFID 202..223; DISULFID 378..382	3.2.1.22	alpha-galactosidase activity [GO:0004557]; catalytic activity [GO:0003824]; galactoside binding [GO:0016936]; hydrolase activity [GO:0016787]; protein homodimerization activity [GO:0042803]; signaling receptor binding [GO:0005102]	PS00512;	TRUE	FALSE	FALSE	FALSE	FALSE	FALSE	FALSE	FALSE	FALSE	FALSE	LDN	LDNG	L	D	N	G	[]	[]
P06307	CCKN	Cholecystokinin (CCK) [Cleaved into: Cholecystokinin-58 (CCK58); Cholecystokinin-58 desnonopeptide ((1-49)-CCK58); Cholecystokinin-39 (CCK39); Cholecystokinin-33 (CCK33); Cholecystokinin-25 (CCK25); Cholecystokinin-18 (CCK18); Cholecystokinin-12 (CCK12); Cholecystokinin-8 (CCK8); Cholecystokinin-7 (CCK7); Cholecystokinin-5 (CCK5)]	CCK		20	5	0	5	2_Neutral	0	0	SIGNAL 1..20; /evidence="ECO:0000255"				hormone activity [GO:0005179]; neuropeptide hormone activity [GO:0005184]; peptide hormone receptor binding [GO:0051428]	PS00259;	FALSE	FALSE	FALSE	FALSE	FALSE	FALSE	FALSE	FALSE	FALSE	TRUE	QPV	QPVP	Q	P	V	P	[]	[]
P06310	KV230	Immunoglobulin kappa variable 2-30 (Ig kappa chain V-II region RPMI 6410)	IGKV2-30		20	0	0	0	2_Neutral	0	0	SIGNAL 1..20; /evidence="ECO:0000255"		DISULFID 43..113; /evidence="ECO:0000255|PROSITE-ProRule:PRU00114"		antigen binding [GO:0003823]	PS50835;	TRUE	FALSE	FALSE	FALSE	FALSE	FALSE	FALSE	FALSE	FALSE	FALSE	DVV	DVVM	D	V	V	M	[]	[]
P06312	KV401	Immunoglobulin kappa variable 4-1 (Ig kappa chain V-IV region B17) (Ig kappa chain V-IV region JI) (Ig kappa chain V-IV region Len) (Ig kappa chain V-IV region STH)	IGKV4-1		20	0	0	0	2_Neutral	0	0	SIGNAL 1..20; /evidence="ECO:0000269|PubMed:50995, ECO:0000269|PubMed:9588180"		DISULFID 43..114; /evidence="ECO:0000255|PROSITE-ProRule:PRU00114"		antigen binding [GO:0003823]	PS50835;	TRUE	FALSE	FALSE	FALSE	FALSE	FALSE	FALSE	FALSE	FALSE	FALSE	DIV	DIVM	D	I	V	M	[]	[]
P06315	KV502	Immunoglobulin kappa variable 5-2 (Ig kappa chain V region EV15)	IGKV5-2		20	-3	0	-3	1_NegNeu	0	0	SIGNAL 1..20; /evidence="ECO:0000255"		DISULFID 43..108; /evidence="ECO:0000255|PROSITE-ProRule:PRU00114"		antigen binding [GO:0003823]	PS50835;	TRUE	FALSE	FALSE	FALSE	FALSE	FALSE	FALSE	FALSE	FALSE	FALSE	ETT	ETTL	E	T	T	L	[]	[]
P06331	HV434	Immunoglobulin heavy variable 4-34 (Ig heavy chain V-II region ARH-77)	IGHV4-34		26	-5	0	-5	1_NegNeu	0	0	SIGNAL 1..26; /evidence="ECO:0000255"		DISULFID 48..121; /evidence="ECO:0000255|PROSITE-ProRule:PRU00114"		antigen binding [GO:0003823]	PS50835;	TRUE	FALSE	FALSE	FALSE	FALSE	FALSE	FALSE	FALSE	FALSE	FALSE	QVQ	QVQL	Q	V	Q	L	[]	[]
P06396	GELS	Gelsolin (AGEL) (Actin-depolymerizing factor) (ADF) (Brevin)	GSN		27	10	0	10	3_PosNeu	0	0	SIGNAL 1..27	BINDING 92; /ligand="Ca(2+)"; /ligand_id="ChEBI:CHEBI:29108"; /ligand_label="1"; /ligand_note="type II"; /evidence="ECO:0000269|PubMed:19666512, ECO:0007744|PDB:3FFK"; BINDING 93; /ligand="Ca(2+)"; /ligand_id="ChEBI:CHEBI:29108"; /ligand_label="1"; /ligand_note="type II"; /evidence="ECO:0000269|PubMed:19666512, ECO:0007744|PDB:3FFK"; BINDING 124; /ligand="Ca(2+)"; /ligand_id="ChEBI:CHEBI:29108"; …	DISULFID 215..228; /note="In isoform 1"; /evidence="ECO:0000269|PubMed:19666512, ECO:0000269|PubMed:8703941, ECO:0000269|PubMed:9003812"		actin binding [GO:0003779]; actin filament binding [GO:0051015]; calcium ion binding [GO:0005509]; myosin II binding [GO:0045159]; phosphatidylinositol 3-kinase catalytic subunit binding [GO:0036313]; phosphatidylinositol-4,5-bisphosphate binding [GO:0005546]		TRUE	TRUE	TRUE	FALSE	FALSE	FALSE	TRUE	FALSE	TRUE	FALSE	ATA	ATAS	A	T	A	S	[]	[]
P06681	CO2	Complement C2 (EC 3.4.21.43) (C3/C5 convertase) [Cleaved into: Complement C2b fragment; Complement C2a fragment]	C2		20	12	0	12	4_Positive	1	1	SIGNAL 1..20; /evidence="ECO:0000269|PubMed:10734221, ECO:0000269|PubMed:6922702"	BINDING 262; /ligand="a divalent metal cation"; /ligand_id="ChEBI:CHEBI:60240"; BINDING 264; /ligand="a divalent metal cation"; /ligand_id="ChEBI:CHEBI:60240"; BINDING 337; /ligand="a divalent metal cation"; /ligand_id="ChEBI:CHEBI:60240"	DISULFID 24..64; DISULFID 51..84; DISULFID 89..131; DISULFID 117..144; DISULFID 151..191; DISULFID 177..204; DISULFID 492..508; /evidence="ECO:0000250"; DISULFID 675..705; /evidence="ECO:0000250"	3.4.21.43	metal ion binding [GO:0046872]; serine-type endopeptidase activity [GO:0004252]	PS50923;PS50240;PS00134;PS00135;PS50234;	TRUE	FALSE	FALSE	TRUE	TRUE	FALSE	FALSE	FALSE	FALSE	FALSE	APS	APSC	A	P	S	C	['ERRFRF']	['SRKRAPRS']
P06727	APOA4	Apolipoprotein A-IV (Apo-AIV) (ApoA-IV) (Apolipoprotein A4)	APOA4		20	-3	0	-3	1_NegNeu	0	0	SIGNAL 1..20; /evidence="ECO:0000269|PubMed:6706947"				antioxidant activity [GO:0016209]; cholesterol transfer activity [GO:0120020]; copper ion binding [GO:0005507]; identical protein binding [GO:0042802]; lipid binding [GO:0008289]; lipid transporter activity [GO:0005319]; phosphatidylcholine binding [GO:0031210]; phosphatidylcholine-sterol O-acyltransferase activator activity [GO:0060228]; protein homodimerization activity [GO:0042803]		FALSE	FALSE	FALSE	FALSE	FALSE	FALSE	FALSE	FALSE	FALSE	FALSE	EVS	EVSA	E	V	S	A	[]	[]
P06850	CRF	Corticoliberin (Corticotropin-releasing factor) (CRF) (Corticotropin-releasing hormone)	CRH		24	7	0	7	2_Neutral	0	0	SIGNAL 1..24; /evidence="ECO:0000305"				corticotropin-releasing hormone activity [GO:0017045]; corticotropin-releasing hormone receptor 1 binding [GO:0051430]; corticotropin-releasing hormone receptor 2 binding [GO:0051431]; hormone activity [GO:0005179]; neuropeptide hormone activity [GO:0005184]; signaling receptor binding [GO:0005102]	PS00511;	FALSE	FALSE	FALSE	FALSE	FALSE	FALSE	FALSE	FALSE	FALSE	TRUE	LLS	LLSR	L	L	S	R	[]	[]
P06858	LIPL	Lipoprotein lipase (LPL) (EC 3.1.1.34) (Phospholipase A1) (EC 3.1.1.32)	LPL LIPD		27	0	0	0	2_Neutral	1	0	SIGNAL 1..27; /evidence="ECO:0000269|PubMed:2340307"	BINDING 194; /ligand="Ca(2+)"; /ligand_id="ChEBI:CHEBI:29108"; /evidence="ECO:0000305|PubMed:30559189"; BINDING 197; /ligand="Ca(2+)"; /ligand_id="ChEBI:CHEBI:29108"; /evidence="ECO:0000305|PubMed:30559189"; BINDING 199; /ligand="Ca(2+)"; /ligand_id="ChEBI:CHEBI:29108"; /evidence="ECO:0000305|PubMed:30559189"; BINDING 202; /ligand="Ca(2+)"; /ligand_id="ChEBI:CHEBI:29108"; /evidence="ECO:0000305|P…	DISULFID 54..67; /evidence="ECO:0000255|PROSITE-ProRule:PRU00152, ECO:0000269|PubMed:30559189, ECO:0007744|PDB:6E7K"; DISULFID 243..266; /evidence="ECO:0000255|PROSITE-ProRule:PRU00152, ECO:0000269|PubMed:30559189, ECO:0007744|PDB:6E7K"; DISULFID 291..310; /evidence="ECO:0000255|PROSITE-ProRule:PRU00152, ECO:0000269|PubMed:30559189, ECO:0007744|PDB:6E7K"; DISULFID 302..305; /evidence="ECO:0000255…	3.1.1.32; 3.1.1.34	1-acyl-2-lysophosphatidylserine acylhydrolase activity [GO:0052740]; apolipoprotein binding [GO:0034185]; calcium ion binding [GO:0005509]; heparan sulfate proteoglycan binding [GO:0043395]; heparin binding [GO:0008201]; lipoprotein lipase activity [GO:0004465]; lipoprotein particle binding [GO:0071813]; phosphatidylserine 1-acylhydrolase activity [GO:0052739]; phospholipase A1 activity [GO:00089…	PS00120;PS50095;	TRUE	TRUE	FALSE	TRUE	FALSE	FALSE	TRUE	FALSE	TRUE	FALSE	ADQ	ADQR	A	D	Q	R	['CRKNRC']	[]
P06865	HEXA	Beta-hexosaminidase subunit alpha (EC 3.2.1.52) (Beta-N-acetylhexosaminidase subunit alpha) (Hexosaminidase subunit A) (N-acetyl-beta-glucosaminidase subunit alpha)	HEXA		22	3	0	3	2_Neutral	0	0	SIGNAL 1..22; /evidence="ECO:0000269|PubMed:2952641, ECO:0000305|PubMed:11707436"		DISULFID 58..104; /evidence="ECO:0000269|PubMed:16698036, ECO:0000305|PubMed:11707436"; DISULFID 277..328; /evidence="ECO:0000269|PubMed:16698036, ECO:0000305|PubMed:11707436"; DISULFID 505..522; /evidence="ECO:0000269|PubMed:16698036, ECO:0000305|PubMed:11707436"	3.2.1.52	acetylglucosaminyltransferase activity [GO:0008375]; beta-N-acetylhexosaminidase activity [GO:0004563]; N-acetyl-beta-D-galactosaminidase activity [GO:0102148]; protein heterodimerization activity [GO:0046982]		TRUE	FALSE	FALSE	FALSE	FALSE	FALSE	FALSE	FALSE	FALSE	FALSE	LWP	LWPW	L	W	P	W	[]	[]
P06870	KLK1	Kallikrein-1 (EC 3.4.21.35) (Kidney/pancreas/salivary gland kallikrein) (Tissue kallikrein)	KLK1		18	10	0	10	3_PosNeu	0	0	SIGNAL 1..18; /evidence="ECO:0000305"		DISULFID 31..174; /evidence="ECO:0000255|PROSITE-ProRule:PRU00274, ECO:0000269|PubMed:15651049"; DISULFID 50..66; /evidence="ECO:0000255|PROSITE-ProRule:PRU00274, ECO:0000269|PubMed:15651049"; DISULFID 153..220; /evidence="ECO:0000255|PROSITE-ProRule:PRU00274, ECO:0000269|PubMed:15651049"; DISULFID 185..199; /evidence="ECO:0000255|PROSITE-ProRule:PRU00274, ECO:0000269|PubMed:15651049"; DISULFID 2…	3.4.21.35	serine-type endopeptidase activity [GO:0004252]	PS50240;PS00134;PS00135;	TRUE	FALSE	FALSE	FALSE	TRUE	FALSE	FALSE	FALSE	FALSE	FALSE	PPI	PPIQ	P	P	I	Q	[]	[]
P06881	CALCA	Calcitonin gene-related peptide 1 (Alpha-type CGRP) (Calcitonin gene-related peptide I) (CGRP-I)	CALCA CALC1		25	12	0	12	4_Positive	1	0	SIGNAL 1..25; /evidence="ECO:0000255"		DISULFID 84..89; /evidence="ECO:0000269|PubMed:6609312"		hormone activity [GO:0005179]; protein-containing complex binding [GO:0044877]; signaling receptor binding [GO:0005102]	PS00258;	TRUE	FALSE	FALSE	TRUE	FALSE	FALSE	FALSE	FALSE	FALSE	TRUE	APF	APFR	A	P	F	R	['GRRRRD']	[]
P07093	GDN	Glia-derived nexin (GDN) (Peptidase inhibitor 7) (PI-7) (Protease nexin 1) (PN-1) (Protease nexin I) (Serpin E2)	SERPINE2 PI7 PN1		19	4	4	4	2_Neutral	1	0	SIGNAL 1..19; /evidence="ECO:0000269|PubMed:15340161, ECO:0000269|PubMed:3997857"				glycosaminoglycan binding [GO:0005539]; heparin binding [GO:0008201]; serine-type endopeptidase inhibitor activity [GO:0004867]; signaling receptor binding [GO:0005102]	PS00284;	FALSE	FALSE	FALSE	TRUE	FALSE	FALSE	FALSE	FALSE	FALSE	FALSE	SHF	SHFN	S	H	F	N	['SKKNKD']	[]
P07098	LIPF	Gastric triacylglycerol lipase (GL) (Gastric lipase) (EC 3.1.1.3)	LIPF		19	5	0	5	2_Neutral	1	0	SIGNAL 1..19; /evidence="ECO:0000269|PubMed:2753032"		DISULFID 246..255; /evidence="ECO:0000269|PubMed:10358049"	3.1.1.3	lipid binding [GO:0008289]; malate dehydrogenase activity [GO:0016615]; triglyceride lipase activity [GO:0004806]	PS00120;	TRUE	FALSE	FALSE	TRUE	FALSE	FALSE	FALSE	FALSE	FALSE	FALSE	LFG	LFGK	L	F	G	K	['AKRIKT']	[]
P07225	PROS	Vitamin K-dependent protein S	PROS1 PROS		24	7	0	7	2_Neutral	2	0	SIGNAL 1..24		DISULFID 58..63; /evidence="ECO:0000250"; DISULFID 121..134; /evidence="ECO:0000250"; DISULFID 126..143; /evidence="ECO:0000250"; DISULFID 145..154; /evidence="ECO:0000250"; DISULFID 161..175; /evidence="ECO:0000250"; DISULFID 171..184; /evidence="ECO:0000250"; DISULFID 186..199; /evidence="ECO:0000250"; DISULFID 205..217; /evidence="ECO:0000269|PubMed:15952784"; DISULFID 212..226; /evidence="ECO…		calcium ion binding [GO:0005509]; endopeptidase inhibitor activity [GO:0004866]	PS00010;PS00022;PS01186;PS50026;PS01187;PS00011;PS50998;PS50025;	TRUE	FALSE	FALSE	TRUE	FALSE	FALSE	TRUE	FALSE	TRUE	FALSE	NFL	NFLS	N	F	L	S	['VRKRRA', 'WKKTKN']	[]
P07237	PDIA1	Protein disulfide-isomerase (PDI) (EC 5.3.4.1) (Cellular thyroid hormone-binding protein) (Prolyl 4-hydroxylase subunit beta) (p55)	P4HB ERBA2L PDI PDIA1 PO4DB		17	-7	0	-7	1_NegNeu	0	0	SIGNAL 1..17; /evidence="ECO:0000269|PubMed:12665801, ECO:0000269|PubMed:2079031, ECO:0000269|PubMed:9150948, ECO:0000269|Ref.10, ECO:0007744|PubMed:25944712"		DISULFID 53..56; /note="Redox-active"; /evidence="ECO:0000255|PROSITE-ProRule:PRU00691, ECO:0000269|PubMed:8672469"; DISULFID 397..400; /note="Redox-active"; /evidence="ECO:0000255|PROSITE-ProRule:PRU00691"	5.3.4.1	actin binding [GO:0003779]; enzyme binding [GO:0019899]; integrin binding [GO:0005178]; procollagen-proline 4-dioxygenase activity [GO:0004656]; protein disulfide isomerase activity [GO:0003756]; protein heterodimerization activity [GO:0046982]; protein-disulfide reductase activity [GO:0015035]; RNA binding [GO:0003723]; thiol oxidase activity [GO:0016972]	PS00014;PS00194;PS51352;	TRUE	FALSE	FALSE	FALSE	FALSE	FALSE	FALSE	FALSE	FALSE	FALSE	DAP	DAPE	D	A	P	E	[]	[]
P07288	KLK3	Prostate-specific antigen (PSA) (EC 3.4.21.77) (Gamma-seminoprotein) (Seminin) (Kallikrein-3) (P-30 antigen) (Semenogelase)	KLK3 APS		17	15	0	15	4_Positive	0	0	SIGNAL 1..17; /evidence="ECO:0000269|PubMed:15340161"		DISULFID 31..173; /evidence="ECO:0000255|PROSITE-ProRule:PRU00274, ECO:0000269|PubMed:18187150"; DISULFID 50..66; /evidence="ECO:0000255|PROSITE-ProRule:PRU00274, ECO:0000269|PubMed:18187150"; DISULFID 152..219; /evidence="ECO:0000255|PROSITE-ProRule:PRU00274, ECO:0000269|PubMed:18187150"; DISULFID 184..198; /evidence="ECO:0000255|PROSITE-ProRule:PRU00274, ECO:0000269|PubMed:18187150"; DISULFID 2…	3.4.21.77	endopeptidase activity [GO:0004175]; hydrolase activity, acting on carbon-nitrogen (but not peptide) bonds, in linear amides [GO:0016811]; serine-type endopeptidase activity [GO:0004252]; serine-type peptidase activity [GO:0008236]	PS50240;PS00134;PS00135;	TRUE	FALSE	FALSE	FALSE	TRUE	FALSE	FALSE	FALSE	FALSE	FALSE	APL	APLI	A	P	L	I	[]	[]
P07339	CATD	Cathepsin D (EC 3.4.23.5) [Cleaved into: Cathepsin D light chain; Cathepsin D heavy chain]	CTSD CPSD		20	10	0	10	3_PosNeu	0	0	SIGNAL 1..20; /evidence="ECO:0000255"		DISULFID 91..160; /evidence="ECO:0000269|PubMed:8393577"; DISULFID 110..117; /evidence="ECO:0000269|PubMed:8393577"; DISULFID 286..290; /evidence="ECO:0000269|PubMed:8393577"; DISULFID 329..366	3.4.23.5	aspartic-type endopeptidase activity [GO:0004190]; aspartic-type peptidase activity [GO:0070001]; cysteine-type endopeptidase activity [GO:0004197]; peptidase activity [GO:0008233]	PS00141;PS51767;	TRUE	FALSE	FALSE	FALSE	TRUE	FALSE	FALSE	FALSE	FALSE	FALSE	LVR	LVRI	L	V	R	I	[]	[]
P07357	CO8A	Complement component C8 alpha chain (Complement component 8 subunit alpha)	C8A		20	-8	0	-8	1_NegNeu	2	0	SIGNAL 1..20; /evidence="ECO:0000255"		DISULFID 39..74; /evidence="ECO:0000250"; DISULFID 50..53; /evidence="ECO:0000250"; DISULFID 84..90; /evidence="ECO:0000250"; DISULFID 96..108; /evidence="ECO:0000250"; DISULFID 102..121; /evidence="ECO:0000250"; DISULFID 115..130; /evidence="ECO:0000250"; DISULFID 140..177; DISULFID 194; /note="Interchain (with C-60 in C8-gamma chain)"; DISULFID 375..399		complement binding [GO:0001848]; protein-containing complex binding [GO:0044877]	PS00022;PS01209;PS50068;PS00279;PS51412;PS50092;	TRUE	FALSE	FALSE	TRUE	FALSE	FALSE	FALSE	FALSE	FALSE	FALSE	QEK	QEKV	Q	E	K	V	['DKKYRH', 'VKKDKS']	[]
P07358	CO8B	Complement component C8 beta chain (Complement component 8 subunit beta)	C8B		32	-2	0	-2	2_Neutral	3	0	SIGNAL 1..32; /evidence="ECO:0000255"		DISULFID 65..100; /evidence="ECO:0000269|PubMed:21454577"; DISULFID 76..110; /evidence="ECO:0000269|PubMed:21454577"; DISULFID 79..116; /evidence="ECO:0000269|PubMed:21454577"; DISULFID 122..133; /evidence="ECO:0000269|PubMed:21454577"; DISULFID 127..146; /evidence="ECO:0000269|PubMed:21454577"; DISULFID 140..155; /evidence="ECO:0000269|PubMed:21454577"; DISULFID 378..403; /evidence="ECO:0000269|…		protein-containing complex binding [GO:0044877]	PS00022;PS01209;PS50068;PS00279;PS51412;PS50092;	TRUE	FALSE	FALSE	TRUE	FALSE	FALSE	FALSE	FALSE	FALSE	FALSE	ERP	ERPH	E	R	P	H	['KKRYRY', 'IRRTKR', 'RRKTRQ']	[]
P07360	CO8G	Complement component C8 gamma chain	C8G		20	-7	0	-7	1_NegNeu	0	0	SIGNAL 1..20		DISULFID 60; /note="Interchain (with C-194 in C8-alpha chain)"; DISULFID 96..188		complement binding [GO:0001848]; protein-containing complex binding [GO:0044877]; retinol binding [GO:0019841]	PS00213;	TRUE	FALSE	FALSE	FALSE	FALSE	FALSE	FALSE	FALSE	FALSE	FALSE	QKP	QKPQ	Q	K	P	Q	[]	[]
P07477	TRY1	Serine protease 1 (EC 3.4.21.4) (Anionic trypsin I) (Anionic trypsin-I) (Beta-trypsin) (Cationic trypsinogen) (Pretrypsinogen I) (Trypsin I) (Trypsin-1) [Cleaved into: Alpha-trypsin chain 1; Alpha-trypsin chain 2]	PRSS1 TRP1 TRY1 TRYP1		15	12	0	12	4_Positive	0	0	SIGNAL 1..15; /evidence="ECO:0000269|PubMed:2598466, ECO:0000269|PubMed:7945238"	BINDING 75; /ligand="Ca(2+)"; /ligand_id="ChEBI:CHEBI:29108"; BINDING 77; /ligand="Ca(2+)"; /ligand_id="ChEBI:CHEBI:29108"; BINDING 80; /ligand="Ca(2+)"; /ligand_id="ChEBI:CHEBI:29108"; BINDING 85; /ligand="Ca(2+)"; /ligand_id="ChEBI:CHEBI:29108"	DISULFID 30..160; DISULFID 48..64; DISULFID 139..206; DISULFID 171..185; DISULFID 196..220	3.4.21.4	metal ion binding [GO:0046872]; serine-type endopeptidase activity [GO:0004252]	PS50240;PS00134;PS00135;	TRUE	TRUE	FALSE	FALSE	TRUE	FALSE	FALSE	FALSE	TRUE	FALSE	APF	APFD	A	P	F	D	[]	[]
P07478	TRY2	Trypsin-2 (EC 3.4.21.4) (Anionic trypsinogen) (Serine protease 2) (Trypsin II)	PRSS2 TRY2 TRYP2		15	12	0	12	4_Positive	0	0	SIGNAL 1..15; /evidence="ECO:0000269|PubMed:2598466"	BINDING 75; /ligand="Ca(2+)"; /ligand_id="ChEBI:CHEBI:29108"; /evidence="ECO:0000250"; BINDING 77; /ligand="Ca(2+)"; /ligand_id="ChEBI:CHEBI:29108"; /evidence="ECO:0000250"; BINDING 80; /ligand="Ca(2+)"; /ligand_id="ChEBI:CHEBI:29108"; /evidence="ECO:0000250"; BINDING 85; /ligand="Ca(2+)"; /ligand_id="ChEBI:CHEBI:29108"; /evidence="ECO:0000250"	DISULFID 30..160; /evidence="ECO:0000255|PROSITE-ProRule:PRU00274"; DISULFID 48..64; /evidence="ECO:0000255|PROSITE-ProRule:PRU00274"; DISULFID 171..185; /evidence="ECO:0000255|PROSITE-ProRule:PRU00274"; DISULFID 196..220; /evidence="ECO:0000255|PROSITE-ProRule:PRU00274"	3.4.21.4	calcium ion binding [GO:0005509]; metalloendopeptidase activity [GO:0004222]; serine-type endopeptidase activity [GO:0004252]; serine-type peptidase activity [GO:0008236]	PS50240;PS00134;PS00135;	TRUE	TRUE	FALSE	FALSE	TRUE	FALSE	TRUE	FALSE	TRUE	FALSE	APF	APFD	A	P	F	D	[]	[]
P07492	GRP	Gastrin-releasing peptide (GRP) [Cleaved into: Neuromedin-C (GRP-10) (GRP18-27)]	GRP		23	15	0	15	4_Positive	0	0	SIGNAL 1..23; /evidence="ECO:0000250|UniProtKB:P08989"				neuropeptide hormone activity [GO:0005184]; signaling receptor binding [GO:0005102]	PS00257;	FALSE	FALSE	FALSE	FALSE	FALSE	FALSE	FALSE	FALSE	FALSE	FALSE	VPL	VPLP	V	P	L	P	[]	[]
P07498	CASK	Kappa-casein	CSN3 CASK CSN10 CSNK		20	-5	0	-5	1_NegNeu	0	0	SIGNAL 1..20						FALSE	FALSE	FALSE	FALSE	FALSE	FALSE	FALSE	FALSE	FALSE	FALSE	EVQ	EVQN	E	V	Q	N	[]	[]
P07585	PGS2	Decorin (Bone proteoglycan II) (PG-S2) (PG40)	DCN SLRR1B		16	9	0	9	3_PosNeu	0	0	SIGNAL 1..16; /evidence="ECO:0000250|UniProtKB:Q01129"		DISULFID 54..60; /evidence="ECO:0000250"; DISULFID 58..67; /evidence="ECO:0000250"; DISULFID 313..346; /evidence="ECO:0000250"		extracellular matrix binding [GO:0050840]; extracellular matrix structural constituent conferring compression resistance [GO:0030021]; glycosaminoglycan binding [GO:0005539]; RNA binding [GO:0003723]	PS51450;	TRUE	FALSE	FALSE	FALSE	FALSE	FALSE	FALSE	FALSE	FALSE	FALSE	GPF	GPFQ	G	P	F	Q	[]	[]
P07602	SAP	Prosaposin (Proactivator polypeptide) [Cleaved into: Saposin-A (Protein A); Saposin-B-Val; Saposin-B (Cerebroside sulfate activator) (CSAct) (Dispersin) (Sphingolipid activator protein 1) (SAP-1) (Sulfatide/GM1 activator); Saposin-C (A1 activator) (Co-beta-glucosidase) (Glucosylceramidase activator) (Sphingolipid activator protein 2) (SAP-2); Saposin-D (Component C) (Protein C)]	PSAP GLBA SAP1	TRUE	16	12	5	12	4_Positive	0	0	SIGNAL 1..16; /evidence="ECO:0000269|PubMed:1958198, ECO:0000269|PubMed:8323276, ECO:0007744|PubMed:25944712"		DISULFID 63..138; /evidence="ECO:0000305|PubMed:2717620"; DISULFID 66..132; /evidence="ECO:0000305|PubMed:2717620"; DISULFID 94..106; /evidence="ECO:0000305|PubMed:2717620"; DISULFID 198..271; /evidence="ECO:0000269|PubMed:12510003"; DISULFID 201..265; /evidence="ECO:0000269|PubMed:12510003"; DISULFID 230..241; /evidence="ECO:0000255|PROSITE-ProRule:PRU00415, ECO:0000269|PubMed:7730378"; DISULFID…		enzyme activator activity [GO:0008047]; ganglioside GM1 binding [GO:1905573]; ganglioside GM2 binding [GO:1905574]; ganglioside GM3 binding [GO:1905575]; ganglioside GP1c binding [GO:1905577]; ganglioside GT1b binding [GO:1905576]; identical protein binding [GO:0042802]; phospholipid binding [GO:0005543]; protease binding [GO:0002020]; protein homodimerization activity [GO:0042803]; scaffold prot…	PS51110;PS50015;	TRUE	FALSE	FALSE	FALSE	FALSE	FALSE	FALSE	FALSE	FALSE	FALSE	GPV	GPVL	G	P	V	L	[]	[]
P07686	HEXB	Beta-hexosaminidase subunit beta (EC 3.2.1.52) (Beta-N-acetylhexosaminidase subunit beta) (Hexosaminidase subunit B) (Cervical cancer proto-oncogene 7 protein) (HCC-7) (N-acetyl-beta-glucosaminidase subunit beta) [Cleaved into: Beta-hexosaminidase subunit beta chain B; Beta-hexosaminidase subunit beta chain A]	HEXB HCC7		42	15	0	15	4_Positive	0	0	SIGNAL 1..42; /evidence="ECO:0000255"		DISULFID 91..137; DISULFID 309..360; DISULFID 534..551	3.2.1.52	acetylglucosaminyltransferase activity [GO:0008375]; beta-N-acetylhexosaminidase activity [GO:0004563]; identical protein binding [GO:0042802]; N-acetyl-beta-D-galactosaminidase activity [GO:0102148]		TRUE	FALSE	FALSE	FALSE	FALSE	FALSE	FALSE	FALSE	FALSE	FALSE	ARA	ARAP	A	R	A	P	[]	[]
P07711	CATL1	Procathepsin L (EC 3.4.22.15) (Cathepsin L1) (Major excreted protein) (MEP) [Cleaved into: Cathepsin L; Cathepsin L heavy chain; Cathepsin L light chain]	CTSL CTSL1		17	4	0	4	2_Neutral	1	0	SIGNAL 1..17; /evidence="ECO:0000250|UniProtKB:P07154"		DISULFID 135..178; /evidence="ECO:0000269|PubMed:8896443, ECO:0007744|PDB:1CJL, ECO:0007744|PDB:1CS8"; DISULFID 169..211; /evidence="ECO:0000269|PubMed:8896443, ECO:0007744|PDB:1CJL, ECO:0007744|PDB:1CS8"; DISULFID 269..322; /note="Interchain (between heavy and light chains)"; /evidence="ECO:0000269|PubMed:8896443, ECO:0007744|PDB:1CJL, ECO:0007744|PDB:1CS8"	3.4.22.15	collagen binding [GO:0005518]; cysteine-type endopeptidase activator activity involved in apoptotic process [GO:0008656]; cysteine-type endopeptidase activity [GO:0004197]; cysteine-type peptidase activity [GO:0008234]; fibronectin binding [GO:0001968]; histone binding [GO:0042393]; proteoglycan binding [GO:0043394]; serpin family protein binding [GO:0097655]	PS00640;PS00139;PS00639;	TRUE	FALSE	FALSE	TRUE	TRUE	FALSE	FALSE	FALSE	FALSE	FALSE	TLT	TLTF	T	L	T	F	['NRKPRK']	[]
P07858	CATB	Cathepsin B (EC 3.4.22.1) (APP secretase) (APPS) (Cathepsin B1) [Cleaved into: Cathepsin B light chain; Cathepsin B heavy chain]	CTSB CPSB		17	12	0	12	4_Positive	0	0	SIGNAL 1..17; /evidence="ECO:0000255"		DISULFID 93..122; /evidence="ECO:0000269|PubMed:1868826"; DISULFID 105..150; /evidence="ECO:0000269|PubMed:1868826"; DISULFID 141..207; /evidence="ECO:0000269|PubMed:1868826"; DISULFID 142..146; /evidence="ECO:0000269|PubMed:1868826"; DISULFID 179..211; /evidence="ECO:0000269|PubMed:1868826"; DISULFID 187..198; /evidence="ECO:0000269|PubMed:1868826"	3.4.22.1	collagen binding [GO:0005518]; cysteine-type endopeptidase activity [GO:0004197]; cysteine-type peptidase activity [GO:0008234]; peptidase activity [GO:0008233]; proteoglycan binding [GO:0043394]	PS00640;PS00139;PS00639;	TRUE	FALSE	FALSE	FALSE	TRUE	FALSE	FALSE	FALSE	FALSE	FALSE	RSR	RSRP	R	S	R	P	[]	[]
P07942	LAMB1	Laminin subunit beta-1 (Laminin B1 chain) (Laminin-1 subunit beta) (Laminin-10 subunit beta) (Laminin-12 subunit beta) (Laminin-2 subunit beta) (Laminin-6 subunit beta) (Laminin-8 subunit beta)	LAMB1		21	-12	0	-12	0_Negative	0	0	SIGNAL 1..21		DISULFID 271..280; /evidence="ECO:0000255|PROSITE-ProRule:PRU00460"; DISULFID 273..298; /evidence="ECO:0000255|PROSITE-ProRule:PRU00460"; DISULFID 300..309; /evidence="ECO:0000255|PROSITE-ProRule:PRU00460"; DISULFID 312..332; /evidence="ECO:0000255|PROSITE-ProRule:PRU00460"; DISULFID 335..344; /evidence="ECO:0000255|PROSITE-ProRule:PRU00460"; DISULFID 337..362; /evidence="ECO:0000255|PROSITE-ProR…		extracellular matrix structural constituent [GO:0005201]; structural molecule activity [GO:0005198]	PS00022;PS01186;PS01248;PS50027;PS51116;PS51117;	TRUE	FALSE	FALSE	FALSE	FALSE	FALSE	FALSE	FALSE	FALSE	FALSE	QEP	QEPE	Q	E	P	E	[]	[]
P07988	PSPB	Pulmonary surfactant-associated protein B (SP-B) (18 kDa pulmonary-surfactant protein) (6 kDa protein) (Pulmonary surfactant-associated proteolipid SPL(Phe))	SFTPB SFTP3		24	7	0	7	2_Neutral	0	0	SIGNAL 1..24; /evidence="ECO:0000255"		DISULFID 69..143; /evidence="ECO:0000255|PROSITE-ProRule:PRU00415"; DISULFID 72..137; /evidence="ECO:0000255|PROSITE-ProRule:PRU00415"; DISULFID 100..112; /evidence="ECO:0000255|PROSITE-ProRule:PRU00415"; DISULFID 208..277; /evidence="ECO:0000255|PROSITE-ProRule:PRU00415, ECO:0000269|PubMed:1568474"; DISULFID 211..271; /evidence="ECO:0000255|PROSITE-ProRule:PRU00415, ECO:0000269|PubMed:1568474"; …			PS51110;PS50015;	TRUE	FALSE	FALSE	FALSE	FALSE	FALSE	FALSE	FALSE	FALSE	FALSE	WTT	WTTS	W	T	T	S	[]	[]
P07996	TSP1	Thrombospondin-1 (Glycoprotein G)	THBS1 TSP TSP1		18	12	0	12	4_Positive	3	0	SIGNAL 1..18		DISULFID 171..232; /evidence="ECO:0000269|PubMed:16407063, ECO:0000269|PubMed:18065761, ECO:0007744|PDB:1Z78, ECO:0007744|PDB:2ERF, ECO:0007744|PDB:2ES3, ECO:0007744|PDB:2OUH, ECO:0007744|PDB:2OUJ"; DISULFID 270; /note="Interchain"; /evidence="ECO:0000305"; DISULFID 274; /note="Interchain"; /evidence="ECO:0000305"; DISULFID 391..423; DISULFID 395..428; DISULFID 406..413; DISULFID 447..484; /evide…		calcium ion binding [GO:0005509]; collagen V binding [GO:0070052]; endopeptidase inhibitor activity [GO:0004866]; extracellular matrix structural constituent [GO:0005201]; fibrinogen binding [GO:0070051]; fibroblast growth factor binding [GO:0017134]; fibronectin binding [GO:0001968]; heparin binding [GO:0008201]; integrin binding [GO:0005178]; laminin binding [GO:0043236]; low-density lipoprotei…	PS01186;PS50026;PS50092;PS51234;PS51236;PS01208;PS50184;	TRUE	FALSE	FALSE	TRUE	FALSE	FALSE	TRUE	FALSE	TRUE	FALSE	NRI	NRIP	N	R	I	P	['MKKTRG', 'DKRFKQ', 'QKRSRL']	[]
P07998	RNAS1	Ribonuclease pancreatic (EC 4.6.1.18) (HP-RNase) (RIB-1) (RNase UpI-1) (Ribonuclease 1) (RNase 1) (Ribonuclease A) (RNase A)	RNASE1 RIB1 RNS1		28	-1	0	-1	2_Neutral	0	0	SIGNAL 1..28; /evidence="ECO:0000269|PubMed:1587793, ECO:0000269|PubMed:2049798, ECO:0000269|PubMed:2383019, ECO:0000269|PubMed:3202829, ECO:0000269|PubMed:6201087, ECO:0000269|PubMed:8280059"	BINDING 35; /ligand="substrate"; /evidence="ECO:0000250"; BINDING 38; /ligand="substrate"; /evidence="ECO:0000250"; BINDING 69..73; /ligand="substrate"; /evidence="ECO:0000250"; BINDING 94; /ligand="substrate"; /evidence="ECO:0000250"; BINDING 113; /ligand="substrate"; /evidence="ECO:0000250"	DISULFID 54..112; DISULFID 68..123; DISULFID 86..138; DISULFID 93..100	4.6.1.18	lyase activity [GO:0016829]; nucleic acid binding [GO:0003676]; ribonuclease A activity [GO:0004522]; RNA nuclease activity [GO:0004540]	PS00127;	TRUE	FALSE	FALSE	FALSE	FALSE	FALSE	FALSE	FALSE	FALSE	FALSE	KES	KESR	K	E	S	R	[]	[]
P08118	MSMB	Beta-microseminoprotein (Immunoglobulin-binding factor) (IGBF) (PN44) (Prostate secreted seminal plasma protein) (Prostate secretory protein of 94 amino acids) (PSP-94) (PSP94) (Seminal plasma beta-inhibin)	MSMB PRSP		20	7	2	7	2_Neutral	0	0	SIGNAL 1..20; /evidence="ECO:0000269|PubMed:11788998, ECO:0000269|PubMed:1930232, ECO:0000269|PubMed:3995056, ECO:0000269|PubMed:6434350, ECO:0000269|PubMed:7671139"		DISULFID 22..70; /evidence="ECO:0000269|PubMed:20184897"; DISULFID 38..62; /evidence="ECO:0000269|PubMed:20184897"; DISULFID 57..93; /evidence="ECO:0000269|PubMed:20184897"; DISULFID 60..69; /evidence="ECO:0000269|PubMed:20184897"; DISULFID 84..107				TRUE	FALSE	FALSE	FALSE	FALSE	FALSE	FALSE	FALSE	FALSE	FALSE	SCY	SCYF	S	C	Y	F	[]	[]
P08123	CO1A2	Collagen alpha-2(I) chain (Alpha-2 type I collagen)	COL1A2		22	2	0	2	2_Neutral	0	0	SIGNAL 1..22; /evidence="ECO:0000250|UniProtKB:P02466"	BINDING 1181; /ligand="Ca(2+)"; /ligand_id="ChEBI:CHEBI:29108"; /evidence="ECO:0000250|UniProtKB:Q03692"; BINDING 1183; /ligand="Ca(2+)"; /ligand_id="ChEBI:CHEBI:29108"; /evidence="ECO:0000250|UniProtKB:Q03692"; BINDING 1184; /ligand="Ca(2+)"; /ligand_id="ChEBI:CHEBI:29108"; /evidence="ECO:0000250|UniProtKB:Q03692"; BINDING 1186; /ligand="Ca(2+)"; /ligand_id="ChEBI:CHEBI:29108"; /evidence="ECO:00…	DISULFID 1163..1195; /evidence="ECO:0000255|PROSITE-ProRule:PRU00793"; DISULFID 1203..1364; /evidence="ECO:0000255|PROSITE-ProRule:PRU00793"; DISULFID 1272..1317; /evidence="ECO:0000255|PROSITE-ProRule:PRU00793"		extracellular matrix structural constituent [GO:0005201]; extracellular matrix structural constituent conferring tensile strength [GO:0030020]; identical protein binding [GO:0042802]; metal ion binding [GO:0046872]; platelet-derived growth factor binding [GO:0048407]; protease binding [GO:0002020]; protein-macromolecule adaptor activity [GO:0030674]; SMAD binding [GO:0046332]	PS51461;	TRUE	TRUE	FALSE	FALSE	FALSE	FALSE	FALSE	FALSE	TRUE	FALSE	QSL	QSLQ	Q	S	L	Q	[]	[]
P08185	CBG	Corticosteroid-binding globulin (CBG) (Serpin A6) (Transcortin)	SERPINA6 CBG		22	-2	0	-2	2_Neutral	0	0	SIGNAL 1..22; /evidence="ECO:0000269|PubMed:3347061"	BINDING 254; /ligand="cortisol"; /ligand_id="ChEBI:CHEBI:17650"; /evidence="ECO:0000269|PubMed:18513745, ECO:0007744|PDB:2VDY"; BINDING 286; /ligand="cortisol"; /ligand_id="ChEBI:CHEBI:17650"; /evidence="ECO:0000269|PubMed:18513745, ECO:0007744|PDB:2VDY"; BINDING 390; /ligand="cortisol"; /ligand_id="ChEBI:CHEBI:17650"; /evidence="ECO:0000269|PubMed:18513745, ECO:0007744|PDB:2VDY"; BINDING 393; /l…			serine-type endopeptidase inhibitor activity [GO:0004867]; steroid binding [GO:0005496]	PS00284;	FALSE	FALSE	FALSE	FALSE	FALSE	FALSE	FALSE	FALSE	FALSE	FALSE	MDP	MDPN	M	D	P	N	[]	[]
P08217	CEL2A	Chymotrypsin-like elastase family member 2A (EC 3.4.21.71) (Elastase-2A)	CELA2A ELA2A		16	-7	0	-7	1_NegNeu	0	0	SIGNAL 1..16		DISULFID 58..74; /evidence="ECO:0000255|PROSITE-ProRule:PRU00274"; DISULFID 155..222; /evidence="ECO:0000255|PROSITE-ProRule:PRU00274"; DISULFID 186..202; /evidence="ECO:0000255|PROSITE-ProRule:PRU00274"; DISULFID 212..243; /evidence="ECO:0000255|PROSITE-ProRule:PRU00274"	3.4.21.71	endopeptidase activity [GO:0004175]; serine hydrolase activity [GO:0017171]; serine-type endopeptidase activity [GO:0004252]	PS50240;PS00134;PS00135;	TRUE	FALSE	FALSE	FALSE	TRUE	FALSE	FALSE	FALSE	FALSE	FALSE	CGD	CGDP	C	G	D	P	[]	[]
P08218	CEL2B	Chymotrypsin-like elastase family member 2B (EC 3.4.21.71) (Elastase-2B)	CELA2B ELA2B		16	0	0	0	2_Neutral	0	0	SIGNAL 1..16		DISULFID 58..74; /evidence="ECO:0000255|PROSITE-ProRule:PRU00274"; DISULFID 155..222; /evidence="ECO:0000255|PROSITE-ProRule:PRU00274"; DISULFID 186..202; /evidence="ECO:0000255|PROSITE-ProRule:PRU00274"; DISULFID 212..243; /evidence="ECO:0000255|PROSITE-ProRule:PRU00274"	3.4.21.71	serine-type endopeptidase activity [GO:0004252]	PS50240;PS00134;PS00135;	TRUE	FALSE	FALSE	FALSE	TRUE	FALSE	FALSE	FALSE	FALSE	FALSE	CGV	CGVS	C	G	V	S	[]	[]
P08236	BGLR	Beta-glucuronidase (EC 3.2.1.31) (Beta-G1)	GUSB		22	0	0	0	2_Neutral	2	0	SIGNAL 1..22; /evidence="ECO:0000269|PubMed:1311180"			3.2.1.31	beta-glucuronidase activity [GO:0004566]; carbohydrate binding [GO:0030246]; protein domain specific binding [GO:0019904]; signaling receptor binding [GO:0005102]	PS00719;PS00608;	FALSE	FALSE	FALSE	TRUE	FALSE	FALSE	FALSE	FALSE	FALSE	FALSE	LQG	LQGG	L	Q	G	G	['VRRDKN', 'QKRRKY']	[]
P08246	ELNE	Neutrophil elastase (EC 3.4.21.37) (Bone marrow serine protease) (Elastase-2) (Human leukocyte elastase) (HLE) (Medullasin) (PMN elastase)	ELANE ELA2		27	2	0	2	2_Neutral	1	0	SIGNAL 1..27; /evidence="ECO:0000255"		DISULFID 55..71; /evidence="ECO:0000255|PROSITE-ProRule:PRU00274, ECO:0000269|PubMed:3550808"; DISULFID 151..208; /evidence="ECO:0000255|PROSITE-ProRule:PRU00274, ECO:0000269|PubMed:3550808"; DISULFID 181..187; /evidence="ECO:0000255|PROSITE-ProRule:PRU00274, ECO:0000269|PubMed:3550808"; DISULFID 198..223; /evidence="ECO:0000255|PROSITE-ProRule:PRU00274, ECO:0000269|PubMed:3550808"	3.4.21.37	cytokine binding [GO:0019955]; endopeptidase activity [GO:0004175]; heparin binding [GO:0008201]; peptidase activity [GO:0008233]; protease binding [GO:0002020]; serine-type endopeptidase activity [GO:0004252]; transcription corepressor activity [GO:0003714]	PS50240;PS00134;PS00135;	TRUE	FALSE	FALSE	TRUE	TRUE	FALSE	FALSE	FALSE	FALSE	FALSE	SEI	SEIV	S	E	I	V	['GRRARP']	[]
P08253	MMP2	72 kDa type IV collagenase (EC 3.4.24.24) (72 kDa gelatinase) (Gelatinase A) (Matrix metalloproteinase-2) (MMP-2) (TBE-1) [Cleaved into: PEX]	MMP2 CLG4A		29	12	0	12	4_Positive	2	0	SIGNAL 1..29; /evidence="ECO:0000269|PubMed:2834383"	BINDING 102; /ligand="Zn(2+)"; /ligand_id="ChEBI:CHEBI:29105"; /ligand_label="1"; /ligand_note="catalytic"; /note="in inhibited form"; /evidence="ECO:0000269|PubMed:10356396, ECO:0000269|PubMed:12032297, ECO:0007744|PDB:1CK7, ECO:0007744|PDB:1EAK, ECO:0007744|PDB:1GXD"; BINDING 134; /ligand="Ca(2+)"; /ligand_id="ChEBI:CHEBI:29108"; /ligand_label="1"; /evidence="ECO:0000269|PubMed:21813640, ECO:00…	DISULFID 233..259; /evidence="ECO:0000255|PROSITE-ProRule:PRU00479, ECO:0000269|PubMed:11928808, ECO:0000269|PubMed:12032297, ECO:0007744|PDB:1EAK, ECO:0007744|PDB:1GXD, ECO:0007744|PDB:1KS0"; DISULFID 247..274; /evidence="ECO:0000255|PROSITE-ProRule:PRU00479, ECO:0000269|PubMed:10545322, ECO:0000269|PubMed:11928808, ECO:0007744|PDB:1EAK, ECO:0007744|PDB:1GXD, ECO:0007744|PDB:1KS0"; DISULFID 291.…	3.4.24.24	endopeptidase activity [GO:0004175]; fibronectin binding [GO:0001968]; metalloendopeptidase activity [GO:0004222]; metallopeptidase activity [GO:0008237]; serine-type endopeptidase activity [GO:0004252]; zinc ion binding [GO:0008270]	PS00546;PS00023;PS51092;PS00024;PS51642;PS00142;	TRUE	TRUE	TRUE	TRUE	TRUE	FALSE	FALSE	FALSE	TRUE	FALSE	APS	APSP	A	P	S	P	['MRKPRC', 'PRKPKW']	[]
P08254	MMP3	Stromelysin-1 (SL-1) (EC 3.4.24.17) (Matrix metalloproteinase-3) (MMP-3) (Transin-1)	MMP3 STMY1		17	15	0	15	4_Positive	2	0	SIGNAL 1..17; /evidence="ECO:0000305|PubMed:3360803"	BINDING 92; /ligand="Zn(2+)"; /ligand_id="ChEBI:CHEBI:29105"; /ligand_label="2"; /ligand_note="catalytic"; /note="in inhibited form"; BINDING 124; /ligand="Ca(2+)"; /ligand_id="ChEBI:CHEBI:29108"; /ligand_label="1"; BINDING 158; /ligand="Ca(2+)"; /ligand_id="ChEBI:CHEBI:29108"; /ligand_label="2"; BINDING 168; /ligand="Zn(2+)"; /ligand_id="ChEBI:CHEBI:29105"; /ligand_label="1"; BINDING 170; /ligan…	DISULFID 290..477; /evidence="ECO:0000250"	3.4.24.17	endopeptidase activity [GO:0004175]; metalloendopeptidase activity [GO:0004222]; metallopeptidase activity [GO:0008237]; peptidase activity [GO:0008233]; serine-type endopeptidase activity [GO:0004252]; zinc ion binding [GO:0008270]	PS00546;PS00024;PS51642;PS00142;	TRUE	TRUE	TRUE	TRUE	TRUE	FALSE	FALSE	FALSE	TRUE	FALSE	YPL	YPLD	Y	P	L	D	['VKKIRE', 'MRKPRC']	[]
P08294	SODE	Extracellular superoxide dismutase [Cu-Zn] (EC-SOD) (EC 1.15.1.1)	SOD3		18	5	0	5	2_Neutral	1	1	SIGNAL 1..18	BINDING 114; /ligand="Cu cation"; /ligand_id="ChEBI:CHEBI:23378"; /ligand_note="catalytic"; BINDING 116; /ligand="Cu cation"; /ligand_id="ChEBI:CHEBI:23378"; /ligand_note="catalytic"; BINDING 131; /ligand="Cu cation"; /ligand_id="ChEBI:CHEBI:23378"; /ligand_note="catalytic"; BINDING 131; /ligand="Zn(2+)"; /ligand_id="ChEBI:CHEBI:29105"; /ligand_note="structural"; BINDING 139; /ligand="Zn(2+)"; /l…	DISULFID 63..208; /evidence="ECO:0000269|PubMed:19289127"; DISULFID 125..207; /evidence="ECO:0000269|PubMed:19289127"	1.15.1.1	copper ion binding [GO:0005507]; heparin binding [GO:0008201]; molecular adaptor activity [GO:0060090]; superoxide dismutase activity [GO:0004784]	PS00087;PS00332;	TRUE	FALSE	FALSE	TRUE	FALSE	FALSE	FALSE	FALSE	FALSE	FALSE	WTG	WTGE	W	T	G	E	['ERKKRR']	['ERKKRRRE']
P08311	CATG	Cathepsin G (CG) (EC 3.4.21.20) [Cleaved into: Cathepsin G, C-terminal truncated form]	CTSG		18	2	0	2	2_Neutral	2	0	SIGNAL 1..18; /evidence="ECO:0000255"		DISULFID 49..65; /evidence="ECO:0000269|PubMed:11942800, ECO:0000269|PubMed:15741158, ECO:0000269|PubMed:32303641, ECO:0000269|PubMed:8896442, ECO:0000269|Ref.44, ECO:0007744|PDB:1AU8, ECO:0007744|PDB:1CGH, ECO:0007744|PDB:1KYN, ECO:0007744|PDB:1T32, ECO:0007744|PDB:6VTM"; DISULFID 142..207; /evidence="ECO:0000269|PubMed:11942800, ECO:0000269|PubMed:15741158, ECO:0000269|PubMed:32303641, ECO:0000…	3.4.21.20	caspase binding [GO:0089720]; heparin binding [GO:0008201]; peptidase activity [GO:0008233]; receptor ligand activity [GO:0048018]; serine-type endopeptidase activity [GO:0004252]; serine-type peptidase activity [GO:0008236]	PS50240;PS00134;PS00135;	TRUE	FALSE	FALSE	TRUE	TRUE	FALSE	FALSE	FALSE	FALSE	TRUE	GEI	GEII	G	E	I	I	['SRRVRR', 'DRRERK']	[]
P08476	INHBA	Inhibin beta A chain (Activin beta-A chain) (Erythroid differentiation protein) (EDF)	INHBA		20	9	-2	9	3_PosNeu	2	0	SIGNAL 1..20; /evidence="ECO:0000250"		DISULFID 314..322; /evidence="ECO:0000269|PubMed:18768470"; DISULFID 321..391; /evidence="ECO:0000269|PubMed:18768470"; DISULFID 350..423; /evidence="ECO:0000269|PubMed:18768470"; DISULFID 354..425; /evidence="ECO:0000269|PubMed:18768470"; DISULFID 390; /note="Interchain"; /evidence="ECO:0000269|PubMed:18768470"		cytokine activity [GO:0005125]; growth factor activity [GO:0008083]; hormone activity [GO:0005179]; identical protein binding [GO:0042802]; peptide hormone binding [GO:0017046]; protein-containing complex binding [GO:0044877]; type II activin receptor binding [GO:0070699]	PS00250;PS51362;	TRUE	FALSE	FALSE	TRUE	FALSE	FALSE	FALSE	FALSE	FALSE	TRUE	SPT	SPTP	S	P	T	P	['GKKKKK', 'HRRRRR']	[]
P08493	MGP	Matrix Gla protein (MGP) (Cell growth-inhibiting gene 36 protein)	MGP MGLAP GIG36		19	2	0	2	2_Neutral	1	0	SIGNAL 1..19		DISULFID 73..79; /evidence="ECO:0000255|PROSITE-ProRule:PRU00463"		calcium ion binding [GO:0005509]; extracellular matrix structural constituent [GO:0005201]; structural constituent of bone [GO:0008147]	PS00011;PS50998;	TRUE	FALSE	FALSE	TRUE	FALSE	FALSE	TRUE	FALSE	TRUE	FALSE	YES	YESH	Y	E	S	H	['FRKRRG']	[]
P08519	APOA	Apolipoprotein(a) (Apo(a)) (Lp(a)) (EC 3.4.21.-)	LPA		19	-8	0	-8	1_NegNeu	0	0	SIGNAL 1..19; /evidence="ECO:0000255"		DISULFID 28..105; /evidence="ECO:0000255|PROSITE-ProRule:PRU00121"; DISULFID 49..88; /evidence="ECO:0000255|PROSITE-ProRule:PRU00121"; DISULFID 77..100; /evidence="ECO:0000255|PROSITE-ProRule:PRU00121"; DISULFID 142..219; /evidence="ECO:0000255|PROSITE-ProRule:PRU00121"; DISULFID 163..202; /evidence="ECO:0000255|PROSITE-ProRule:PRU00121"; DISULFID 191..214; /evidence="ECO:0000255|PROSITE-ProRule:…	3.4.21.-	apolipoprotein binding [GO:0034185]; endopeptidase activity [GO:0004175]; endopeptidase inhibitor activity [GO:0004866]; fibronectin binding [GO:0001968]; heparin binding [GO:0008201]; serine-type endopeptidase activity [GO:0004252]; signaling receptor binding [GO:0005102]	PS00021;PS50070;PS50240;PS00134;PS00135;	TRUE	FALSE	FALSE	FALSE	TRUE	FALSE	FALSE	FALSE	FALSE	FALSE	EQS	EQSH	E	Q	S	H	[]	[]
P08572	CO4A2	Collagen alpha-2(IV) chain [Cleaved into: Canstatin]	COL4A2		25	10	0	10	3_PosNeu	0	0	SIGNAL 1..25		DISULFID 1504..1593; DISULFID 1537..1590; DISULFID 1549..1555; DISULFID 1612..1708; DISULFID 1646..1705; DISULFID 1658..1665		extracellular matrix structural constituent [GO:0005201]; extracellular matrix structural constituent conferring tensile strength [GO:0030020]; molecular adaptor activity [GO:0060090]	PS51403;	TRUE	FALSE	FALSE	FALSE	FALSE	FALSE	FALSE	FALSE	FALSE	FALSE	FLA	FLAQ	F	L	A	Q	[]	[]
P08603	CFAH	Complement factor H (H factor 1)	CFH HF HF1 HF2		18	-10	0	-10	1_NegNeu	1	0	SIGNAL 1..18; /evidence="ECO:0000269|PubMed:6215918"		DISULFID 21..66; /evidence="ECO:0000269|PubMed:18252712, ECO:0000269|PubMed:19503104, ECO:0000269|PubMed:28671664"; DISULFID 52..80; /evidence="ECO:0000269|PubMed:18252712, ECO:0000269|PubMed:19503104, ECO:0000269|PubMed:28671664"; DISULFID 85..129; /evidence="ECO:0000269|PubMed:18252712, ECO:0000269|PubMed:19503104, ECO:0000269|PubMed:28671664"; DISULFID 114..141; /evidence="ECO:0000269|PubMed:1…		complement component C3b binding [GO:0001851]; heparan sulfate proteoglycan binding [GO:0043395]; heparin binding [GO:0008201]; identical protein binding [GO:0042802]	PS50923;	TRUE	FALSE	FALSE	TRUE	FALSE	FALSE	FALSE	FALSE	FALSE	FALSE	EDC	EDCN	E	D	C	N	['LKKCKS']	[]
P08620	FGF4	Fibroblast growth factor 4 (FGF-4) (Heparin secretory-transforming protein 1) (HST) (HST-1) (HSTF-1) (Heparin-binding growth factor 4) (HBGF-4) (Transforming protein KS3)	FGF4 HST HSTF1 KS3		30	12	0	12	4_Positive	1	0	SIGNAL 1..30; /evidence="ECO:0000255"				fibroblast growth factor receptor binding [GO:0005104]; growth factor activity [GO:0008083]; heparin binding [GO:0008201]	PS00247;	FALSE	FALSE	FALSE	TRUE	FALSE	FALSE	FALSE	FALSE	FALSE	TRUE	APT	APTA	A	P	T	A	['IKRLRR']	[]
P08697	A2AP	Alpha-2-antiplasmin (Alpha-2-AP) (Alpha-2-plasmin inhibitor) (Alpha-2-PI) (Serpin F2)	SERPINF2 AAP PLI		27	-2	0	-2	2_Neutral	0	0	SIGNAL 1..27; /evidence="ECO:0000269|PubMed:1385210, ECO:0000269|PubMed:8484741"		DISULFID 70..143; /evidence="ECO:0000269|PubMed:9169621"		endopeptidase inhibitor activity [GO:0004866]; protease binding [GO:0002020]; protein homodimerization activity [GO:0042803]; serine-type endopeptidase inhibitor activity [GO:0004867]	PS00284;	TRUE	FALSE	FALSE	FALSE	FALSE	FALSE	FALSE	FALSE	FALSE	FALSE	MEP	MEPL	M	E	P	L	[]	[]
P08700	IL3	Interleukin-3 (IL-3) (Hematopoietic growth factor) (Mast cell growth factor) (MCGF) (Multipotential colony-stimulating factor) (P-cell-stimulating factor)	IL3		19	15	0	15	4_Positive	0	0	SIGNAL 1..19		DISULFID 35..103; /evidence="ECO:0000269|PubMed:29374162, ECO:0007744|PDB:5UV8"		cytokine activity [GO:0005125]; growth factor activity [GO:0008083]; interleukin-3 receptor binding [GO:0005135]		TRUE	FALSE	FALSE	FALSE	FALSE	FALSE	FALSE	FALSE	FALSE	TRUE	APM	APMT	A	P	M	T	[]	[]
P08709	FA7	Coagulation factor VII (EC 3.4.21.21) (Proconvertin) (Serum prothrombin conversion accelerator) (SPCA) (Eptacog alfa) [Cleaved into: Factor VII light chain; Factor VII heavy chain]	F7		20	0	0	0	2_Neutral	1	0	SIGNAL 1..20; /evidence="ECO:0000255"	BINDING 398; /ligand="substrate"; /evidence="ECO:0000250"	DISULFID 77..82; DISULFID 110..121; DISULFID 115..130; DISULFID 132..141; DISULFID 151..162; DISULFID 158..172; DISULFID 174..187; DISULFID 195..322; DISULFID 219..224; DISULFID 238..254; DISULFID 370..389; DISULFID 400..428	3.4.21.21	calcium ion binding [GO:0005509]; serine-type endopeptidase activity [GO:0004252]; serine-type peptidase activity [GO:0008236]; signaling receptor binding [GO:0005102]	PS00010;PS00022;PS01186;PS50026;PS01187;PS00011;PS50998;PS50240;PS00134;PS00135;	TRUE	FALSE	FALSE	TRUE	TRUE	FALSE	TRUE	FALSE	TRUE	FALSE	AGG	AGGV	A	G	G	V	['HRRRRA']	[]
P08833	IBP1	Insulin-like growth factor-binding protein 1 (IBP-1) (IGF-binding protein 1) (IGFBP-1) (Placental protein 12) (PP12)	IGFBP1 IBP1		25	15	0	15	4_Positive	1	0	SIGNAL 1..25; /evidence="ECO:0000269|PubMed:19765076, ECO:0000269|PubMed:2466665, ECO:0000269|PubMed:2971653"		DISULFID 30..57; /evidence="ECO:0000255|PROSITE-ProRule:PRU00653"; DISULFID 33..59; /evidence="ECO:0000255|PROSITE-ProRule:PRU00653"; DISULFID 41..60; /evidence="ECO:0000255|PROSITE-ProRule:PRU00653"; DISULFID 48..63; /evidence="ECO:0000255|PROSITE-ProRule:PRU00653"; DISULFID 71..84; /evidence="ECO:0000255|PROSITE-ProRule:PRU00653"; DISULFID 78..104; /evidence="ECO:0000255|PROSITE-ProRule:PRU0065…		insulin-like growth factor binding [GO:0005520]; insulin-like growth factor I binding [GO:0031994]; insulin-like growth factor II binding [GO:0031995]; signaling receptor binding [GO:0005102]	PS00222;PS51323;PS00484;PS51162;	TRUE	FALSE	FALSE	TRUE	FALSE	FALSE	FALSE	FALSE	FALSE	FALSE	APW	APWQ	A	P	W	Q	['IKKWKE']	[]
P08861	CEL3B	Chymotrypsin-like elastase family member 3B (EC 3.4.21.70) (Elastase IIIB) (Elastase-3B) (Protease E)	CELA3B ELA3B		15	2	2	2	2_Neutral	0	0	SIGNAL 1..15; /note="Or 16"; /evidence="ECO:0000255"		DISULFID 58..74; /evidence="ECO:0000255|PROSITE-ProRule:PRU00274"; DISULFID 117..120; /evidence="ECO:0000305"; DISULFID 157..223; /evidence="ECO:0000255|PROSITE-ProRule:PRU00274"; DISULFID 188..204; /evidence="ECO:0000255|PROSITE-ProRule:PRU00274"; DISULFID 213..244; /evidence="ECO:0000255|PROSITE-ProRule:PRU00274"	3.4.21.70	peptidase activity [GO:0008233]; serine-type endopeptidase activity [GO:0004252]	PS50240;PS00134;PS00135;	TRUE	FALSE	FALSE	FALSE	TRUE	FALSE	FALSE	FALSE	FALSE	FALSE	SGY	SGYG	S	G	Y	G	[]	[]
P08949	NMB	Neuromedin-B [Cleaved into: Neuromedin-B-32; Neuromedin-B]	NMB		24	15	0	15	4_Positive	0	0	SIGNAL 1..24; /evidence="ECO:0000250|UniProtKB:P01297"				hormone activity [GO:0005179]; neuromedin B receptor binding [GO:0031710]; neuropeptide hormone activity [GO:0005184]	PS00257;	FALSE	FALSE	FALSE	FALSE	FALSE	FALSE	FALSE	FALSE	FALSE	TRUE	APL	APLS	A	P	L	S	[]	[]
P09093	CEL3A	Chymotrypsin-like elastase family member 3A (EC 3.4.21.70) (Elastase IIIA) (Elastase-3A) (Protease E)	CELA3A ELA3 ELA3A		15	2	2	2	2_Neutral	0	0	SIGNAL 1..15; /note="Or 16"; /evidence="ECO:0000255"		DISULFID 58..74; /evidence="ECO:0000255|PROSITE-ProRule:PRU00274"; DISULFID 117..120; /evidence="ECO:0000305"; DISULFID 157..223; /evidence="ECO:0000255|PROSITE-ProRule:PRU00274"; DISULFID 188..204; /evidence="ECO:0000255|PROSITE-ProRule:PRU00274"; DISULFID 213..244; /evidence="ECO:0000255|PROSITE-ProRule:PRU00274"	3.4.21.70	serine-type endopeptidase activity [GO:0004252]	PS50240;PS00134;PS00135;	TRUE	FALSE	FALSE	FALSE	TRUE	FALSE	FALSE	FALSE	FALSE	FALSE	SGY	SGYG	S	G	Y	G	[]	[]
P09228	CYTT	Cystatin-SA (Cystatin-2) (Cystatin-S5)	CST2		20	5	0	5	2_Neutral	0	0	SIGNAL 1..20; /evidence="ECO:0000269|PubMed:15340161, ECO:0000269|PubMed:1778989"		DISULFID 94..104; /evidence="ECO:0000269|PubMed:20189825"; DISULFID 118..138; /evidence="ECO:0000269|PubMed:20189825"		cysteine-type endopeptidase inhibitor activity [GO:0004869]	PS00287;	TRUE	FALSE	FALSE	FALSE	FALSE	FALSE	FALSE	FALSE	FALSE	FALSE	WSP	WSPQ	W	S	P	Q	[]	[]
P09237	MMP7	Matrilysin (EC 3.4.24.23) (Matrin) (Matrix metalloproteinase-7) (MMP-7) (Pump-1 protease) (Uterine metalloproteinase)	MMP7 MPSL1 PUMP1		17	15	0	15	4_Positive	0	0	SIGNAL 1..17; /evidence="ECO:0000269|PubMed:2253219"	BINDING 87; /ligand="Zn(2+)"; /ligand_id="ChEBI:CHEBI:29105"; /ligand_label="2"; /ligand_note="catalytic"; /note="in inhibited form"; /evidence="ECO:0000250"; BINDING 153; /ligand="Ca(2+)"; /ligand_id="ChEBI:CHEBI:29108"; /ligand_label="1"; BINDING 163; /ligand="Zn(2+)"; /ligand_id="ChEBI:CHEBI:29105"; /ligand_label="1"; BINDING 165; /ligand="Zn(2+)"; /ligand_id="ChEBI:CHEBI:29105"; /ligand_label…		3.4.24.23	endopeptidase activity [GO:0004175]; metalloendopeptidase activity [GO:0004222]; metallopeptidase activity [GO:0008237]; serine-type endopeptidase activity [GO:0004252]; zinc ion binding [GO:0008270]	PS00546;PS00142;	FALSE	TRUE	TRUE	FALSE	TRUE	FALSE	FALSE	FALSE	TRUE	FALSE	LPL	LPLP	L	P	L	P	[]	[]
P09238	MMP10	Stromelysin-2 (SL-2) (EC 3.4.24.22) (Matrix metalloproteinase-10) (MMP-10) (Transin-2)	MMP10 STMY2		17	15	0	15	4_Positive	1	0	SIGNAL 1..17; /evidence="ECO:0000305"	BINDING 91; /ligand="Zn(2+)"; /ligand_id="ChEBI:CHEBI:29105"; /ligand_note="catalytic"; /note="in inhibited form"; /evidence="ECO:0000250"; BINDING 167; /ligand="Zn(2+)"; /ligand_id="ChEBI:CHEBI:29105"; /ligand_label="1"; BINDING 169; /ligand="Zn(2+)"; /ligand_id="ChEBI:CHEBI:29105"; /ligand_label="1"; BINDING 182; /ligand="Zn(2+)"; /ligand_id="ChEBI:CHEBI:29105"; /ligand_label="1"; BINDING 195; …	DISULFID 289..476; /evidence="ECO:0000250"	3.4.24.22	metalloendopeptidase activity [GO:0004222]; serine-type endopeptidase activity [GO:0004252]; zinc ion binding [GO:0008270]	PS00546;PS00024;PS51642;PS00142;	TRUE	FALSE	FALSE	TRUE	TRUE	FALSE	FALSE	FALSE	FALSE	FALSE	YPL	YPLS	Y	P	L	S	['MRKPRC']	[]
P09341	GROA	Growth-regulated alpha protein (C-X-C motif chemokine 1) (GRO-alpha(1-73)) (Melanoma growth stimulatory activity) (MGSA) (Neutrophil-activating protein 3) (NAP-3) [Cleaved into: GRO-alpha(4-73); GRO-alpha(5-73); GRO-alpha(6-73)]	CXCL1 GRO GRO1 GROA MGSA SCYB1		34	12	0	12	4_Positive	0	0	SIGNAL 1..34; /evidence="ECO:0000269|PubMed:10095777, ECO:0000269|PubMed:15340161, ECO:0000269|PubMed:1755384, ECO:0000269|PubMed:2182761, ECO:0000269|PubMed:2655583"		DISULFID 43..69; DISULFID 45..85		chemokine activity [GO:0008009]; CXCR chemokine receptor binding [GO:0045236]; enzyme activator activity [GO:0008047]; growth factor activity [GO:0008083]; signaling receptor binding [GO:0005102]	PS00471;	TRUE	FALSE	FALSE	FALSE	FALSE	FALSE	FALSE	FALSE	FALSE	TRUE	ASV	ASVA	A	S	V	A	[]	[]
P09466	PAEP	Glycodelin (GD) (Placental protein 14) (PP14) (Pregnancy-associated endometrial alpha-2 globulin) (PAEG) (PEG) (Progestagen-associated endometrial protein) (Progesterone-associated endometrial protein) (Zona-binding inhibitory factor-1) (ZIF-1)	PAEP		18	5	0	5	2_Neutral	1	0	SIGNAL 1..18; /evidence="ECO:0000269|PubMed:11278680, ECO:0000269|PubMed:3569148, ECO:0000269|PubMed:3667877"		DISULFID 84..178; /evidence="ECO:0000269|PubMed:25422905, ECO:0007744|PDB:4R0B"; DISULFID 124..137; /evidence="ECO:0000269|PubMed:25422905, ECO:0007744|PDB:4R0B"		small molecule binding [GO:0036094]	PS00213;	TRUE	FALSE	FALSE	TRUE	FALSE	FALSE	FALSE	FALSE	FALSE	FALSE	MDI	MDIP	M	D	I	P	['PKKFKI']	[]
P09486	SPRC	SPARC (Basement-membrane protein 40) (BM-40) (Osteonectin) (ON) (Secreted protein acidic and rich in cysteine)	SPARC ON		17	10	0	10	3_PosNeu	0	0	SIGNAL 1..17; /evidence="ECO:0000269|PubMed:2306517, ECO:0000269|PubMed:3597437"	BINDING 274; /ligand="Ca(2+)"; /ligand_id="ChEBI:CHEBI:29108"; /evidence="ECO:0000255|PROSITE-ProRule:PRU10142"; BINDING 276; /ligand="Ca(2+)"; /ligand_id="ChEBI:CHEBI:29108"; /evidence="ECO:0000255|PROSITE-ProRule:PRU10142"; BINDING 278; /ligand="Ca(2+)"; /ligand_id="ChEBI:CHEBI:29108"; /evidence="ECO:0000255|PROSITE-ProRule:PRU10142"; BINDING 280; /ligand="Ca(2+)"; /ligand_id="ChEBI:CHEBI:29108…	DISULFID 72..83; /evidence="ECO:0000255|PROSITE-ProRule:PRU00798, ECO:0000269|PubMed:9233787"; DISULFID 77..93; /evidence="ECO:0000255|PROSITE-ProRule:PRU00798, ECO:0000269|PubMed:9233787"; DISULFID 95..130; /evidence="ECO:0000255|PROSITE-ProRule:PRU00798, ECO:0000269|PubMed:9233787"; DISULFID 101..123; /evidence="ECO:0000255|PROSITE-ProRule:PRU00798, ECO:0000269|PubMed:9233787"; DISULFID 112..14…		calcium ion binding [GO:0005509]; collagen binding [GO:0005518]; extracellular matrix binding [GO:0050840]	PS00018;PS51465;PS00612;PS00613;	TRUE	TRUE	FALSE	FALSE	FALSE	TRUE	TRUE	FALSE	TRUE	FALSE	APQ	APQQ	A	P	Q	Q	[]	[]
P09529	INHBB	Inhibin beta B chain (Activin beta-B chain)	INHBB		28	9	-2	9	3_PosNeu	1	0	SIGNAL 1..28; /evidence="ECO:0000255"		DISULFID 296..304; /evidence="ECO:0000250"; DISULFID 303..372; /evidence="ECO:0000250"; DISULFID 332..404; /evidence="ECO:0000250"; DISULFID 336..406; /evidence="ECO:0000250"; DISULFID 371; /note="Interchain"; /evidence="ECO:0000250"		cytokine activity [GO:0005125]; growth factor activity [GO:0008083]; hormone activity [GO:0005179]; host cell surface receptor binding [GO:0046789]; protein homodimerization activity [GO:0042803]	PS00250;PS51362;	TRUE	FALSE	FALSE	TRUE	FALSE	FALSE	FALSE	FALSE	FALSE	TRUE	SPT	SPTP	S	P	T	P	['RRKVRV']	[]
P09544	WNT2	Protein Wnt-2 (Int-1-like protein 1) (Int-1-related protein) (IRP)	WNT2 INT1L1 IRP		25	7	10	10	3_PosNeu	1	0	SIGNAL 1..25; /evidence="ECO:0000255"		DISULFID 76..87; /evidence="ECO:0000250|UniProtKB:P28026"; DISULFID 127..135; /evidence="ECO:0000250|UniProtKB:P28026"; DISULFID 137..157; /evidence="ECO:0000250|UniProtKB:P28026"; DISULFID 206..220; /evidence="ECO:0000250|UniProtKB:P28026"; DISULFID 208..215; /evidence="ECO:0000250|UniProtKB:P28026"; DISULFID 278..309; /evidence="ECO:0000250|UniProtKB:P28026"; DISULFID 294..304; /evidence="ECO:0…		cytokine activity [GO:0005125]; frizzled binding [GO:0005109]; receptor ligand activity [GO:0048018]	PS00246;	TRUE	FALSE	FALSE	TRUE	FALSE	FALSE	FALSE	FALSE	FALSE	TRUE	SWW	SWWY	S	W	W	Y	['ERKGKD']	[]
P09668	CATH	Pro-cathepsin H [Cleaved into: Cathepsin H mini chain; Cathepsin H (EC 3.4.22.16); Cathepsin H heavy chain; Cathepsin H light chain]	CTSH CPSB		22	5	0	5	2_Neutral	0	0	SIGNAL 1..22		DISULFID 102..327; /evidence="ECO:0000250"; DISULFID 138..181; /evidence="ECO:0000250"; DISULFID 172..214; /evidence="ECO:0000250"; DISULFID 272..322; /evidence="ECO:0000250"	3.4.22.16	aminopeptidase activity [GO:0004177]; cysteine-type endopeptidase activator activity involved in apoptotic process [GO:0008656]; cysteine-type endopeptidase activity [GO:0004197]; cysteine-type peptidase activity [GO:0008234]; endopeptidase activity [GO:0004175]; HLA-A specific activating MHC class I receptor activity [GO:0030108]; peptidase activity [GO:0008233]; serine-type endopeptidase activi…	PS00640;PS00139;PS00639;	TRUE	FALSE	FALSE	FALSE	TRUE	FALSE	FALSE	FALSE	FALSE	FALSE	AEL	AELC	A	E	L	C	[]	[]
P09681	GIP	Gastric inhibitory polypeptide (GIP) (Glucose-dependent insulinotropic polypeptide) (Incretin hormone)	GIP		21	-3	0	-3	1_NegNeu	0	0	SIGNAL 1..21; /evidence="ECO:0000255"				gastric inhibitory polypeptide receptor binding [GO:0031767]; glucagon receptor binding [GO:0031769]; hormone activity [GO:0005179]	PS00260;	FALSE	FALSE	FALSE	FALSE	FALSE	FALSE	FALSE	FALSE	FALSE	TRUE	EKK	EKKE	E	K	K	E	[]	[]
P09683	SECR	Secretin	SCT		18	15	0	15	4_Positive	0	0	SIGNAL 1..18; /evidence="ECO:0000255"				digestive hormone activity [GO:0046659]; G protein-coupled receptor binding [GO:0001664]; hormone activity [GO:0005179]; signaling receptor binding [GO:0005102]	PS00260;	FALSE	FALSE	FALSE	FALSE	FALSE	FALSE	FALSE	FALSE	FALSE	TRUE	RPA	RPAP	R	P	A	P	[]	[]
P09871	C1S	Complement C1s subcomponent (EC 3.4.21.42) (C1 esterase) (Complement component 1 subcomponent s) [Cleaved into: Complement C1s subcomponent heavy chain; Complement C1s subcomponent light chain]	C1S		15	2	0	2	2_Neutral	2	0	SIGNAL 1..15; /evidence="ECO:0000269|PubMed:3007145"	BINDING 60; /ligand="Ca(2+)"; /ligand_id="ChEBI:CHEBI:29108"; BINDING 68; /ligand="Ca(2+)"; /ligand_id="ChEBI:CHEBI:29108"; BINDING 113; /ligand="Ca(2+)"; /ligand_id="ChEBI:CHEBI:29108"; BINDING 131; /ligand="Ca(2+)"; /ligand_id="ChEBI:CHEBI:29108"; BINDING 132; /ligand="Ca(2+)"; /ligand_id="ChEBI:CHEBI:29108"; BINDING 134; /ligand="Ca(2+)"; /ligand_id="ChEBI:CHEBI:29108"; BINDING 149; /ligand="C…	DISULFID 65..83; /evidence="ECO:0000269|PubMed:2007122"; DISULFID 135..147; /evidence="ECO:0000269|PubMed:2007122"; DISULFID 143..156; /evidence="ECO:0000269|PubMed:2007122"; DISULFID 158..171; /evidence="ECO:0000269|PubMed:2007122"; DISULFID 175..202; /evidence="ECO:0000269|PubMed:2007122"; DISULFID 234..251; /evidence="ECO:0000269|PubMed:2007122"; DISULFID 294..341; /evidence="ECO:0000269|PubMe…	3.4.21.42	calcium ion binding [GO:0005509]; identical protein binding [GO:0042802]; serine-type endopeptidase activity [GO:0004252]	PS00010;PS01180;PS01187;PS50923;PS50240;PS00135;	TRUE	TRUE	FALSE	TRUE	TRUE	FALSE	TRUE	FALSE	TRUE	FALSE	EPT	EPTM	E	P	T	M	['EKRDRA', 'LRKCKE']	[]
P09919	CSF3	Granulocyte colony-stimulating factor (G-CSF) (Pluripoietin) (Filgrastim) (Lenograstim)	CSF3 C17orf33 GCSF		30	12	0	12	4_Positive	0	0	SIGNAL 1..30; /evidence="ECO:0000305|PubMed:8554326"		DISULFID 69..75; DISULFID 97..107		cytokine activity [GO:0005125]; enzyme binding [GO:0019899]; granulocyte colony-stimulating factor receptor binding [GO:0005130]; growth factor activity [GO:0008083]	PS00254;	TRUE	FALSE	FALSE	FALSE	FALSE	FALSE	FALSE	FALSE	FALSE	TRUE	TPL	TPLG	T	P	L	G	[]	[]
P0C091	FREM3	FRAS1-related extracellular matrix protein 3	FREM3		30	12	7	12	4_Positive	3	0	SIGNAL 1..30; /evidence="ECO:0000255"				metal ion binding [GO:0046872]	PS51854;	FALSE	FALSE	FALSE	TRUE	FALSE	FALSE	FALSE	FALSE	FALSE	FALSE	GRA	GRAS	G	R	A	S	['TRRCRL', 'LRKPRG', 'AKKDKD']	[]
P0C0L4	CO4A	Complement C4-A (Acidic complement C4) (C3 and PZP-like alpha-2-macroglobulin domain-containing protein 2) [Cleaved into: Complement C4 beta chain; Complement C4-A alpha chain; C4a anaphylatoxin; C4b-A; C4d-A; Complement C4 gamma chain]	C4A CO4 CPAMD2		19	12	0	12	4_Positive	3	0	SIGNAL 1..19		DISULFID 702..728; /evidence="ECO:0000250"; DISULFID 703..735; /evidence="ECO:0000250"; DISULFID 716..736; /evidence="ECO:0000250"; DISULFID 1595..1673; /evidence="ECO:0000250"; DISULFID 1618..1742; /evidence="ECO:0000250"		complement component C1q complex binding [GO:0001849]; endopeptidase inhibitor activity [GO:0004866]	PS00477;PS01177;PS01178;PS50189;	TRUE	FALSE	FALSE	TRUE	FALSE	FALSE	FALSE	FALSE	FALSE	FALSE	KPR	KPRL	K	P	R	L	['TRKKRN', 'RKKSRD', 'GRRNRR']	[]
P0C0L5	CO4B	Complement C4-B (Basic complement C4) (C3 and PZP-like alpha-2-macroglobulin domain-containing protein 3) [Cleaved into: Complement C4 beta chain; Complement C4-B alpha chain; C4a anaphylatoxin; C4b-B; C4d-B; Complement C4 gamma chain]	C4B CO4 CPAMD3; C4B_2		19	12	0	12	4_Positive	3	0	SIGNAL 1..19		DISULFID 702..728; /evidence="ECO:0000250"; DISULFID 703..735; /evidence="ECO:0000250"; DISULFID 716..736; /evidence="ECO:0000250"; DISULFID 1595..1673; /evidence="ECO:0000250"; DISULFID 1618..1742; /evidence="ECO:0000250"		carbohydrate binding [GO:0030246]; complement binding [GO:0001848]; endopeptidase inhibitor activity [GO:0004866]	PS00477;PS01177;PS01178;PS50189;	TRUE	FALSE	FALSE	TRUE	FALSE	FALSE	FALSE	FALSE	FALSE	FALSE	KPR	KPRL	K	P	R	L	['TRKKRN', 'RKKSRD', 'GRRNRR']	[]
P0C0P6	NPS	Neuropeptide S	NPS		23	15	0	15	4_Positive	0	0	SIGNAL 1..23; /evidence="ECO:0000255"						FALSE	FALSE	FALSE	FALSE	FALSE	FALSE	FALSE	FALSE	FALSE	FALSE	YPV	YPVP	Y	P	V	P	[]	[]
P0C7L1	ISK8	Serine protease inhibitor Kazal-type 8	SPINK8		21	2	0	2	2_Neutral	0	0	SIGNAL 1..21; /evidence="ECO:0000255"		DISULFID 42..76; /evidence="ECO:0000255|PROSITE-ProRule:PRU00798"; DISULFID 49..73; /evidence="ECO:0000255|PROSITE-ProRule:PRU00798"; DISULFID 62..94; /evidence="ECO:0000255|PROSITE-ProRule:PRU00798"		serine-type endopeptidase inhibitor activity [GO:0004867]	PS51465;	TRUE	FALSE	FALSE	FALSE	FALSE	FALSE	FALSE	FALSE	FALSE	FALSE	IDF	IDFP	I	D	F	P	[]	[]
P0C854	CECR9	Putative cat eye syndrome critical region protein 9	CECR9		23	-2	0	-2	2_Neutral	1	0	SIGNAL 1..23; /evidence="ECO:0000255"						FALSE	FALSE	FALSE	TRUE	FALSE	FALSE	FALSE	FALSE	FALSE	FALSE	AQP	AQPE	A	Q	P	E	['VRKERN']	[]
P0C862	C1T9A	Complement C1q and tumor necrosis factor-related protein 9A (Complement C1q and tumor necrosis factor-related protein 9)	C1QTNF9 C1QTNF9A UNQ6503/PRO21380		19	-8	0	-8	1_NegNeu	0	0	SIGNAL 1..19; /evidence="ECO:0000255"				hormone activity [GO:0005179]; identical protein binding [GO:0042802]	PS50871;	FALSE	FALSE	FALSE	FALSE	FALSE	FALSE	FALSE	FALSE	FALSE	TRUE	QDT	QDTC	Q	D	T	C	[]	[]
P0C8F1	PATE4	Prostate and testis expressed protein 4 (PATE-like protein B) (PATE-B)	PATE4		22	5	0	5	2_Neutral	0	0	SIGNAL 1..22; /evidence="ECO:0000255"		DISULFID 25..51; /evidence="ECO:0000255"; DISULFID 28..36; /evidence="ECO:0000255"; DISULFID 43..69; /evidence="ECO:0000255"; DISULFID 73..89; /evidence="ECO:0000255"		acetylcholine receptor regulator activity [GO:0030548]		TRUE	FALSE	FALSE	FALSE	FALSE	FALSE	FALSE	FALSE	FALSE	FALSE	LKC	LKCN	L	K	C	N	[]	[]
P0CAP1	MYZAP	Myocardial zonula adherens protein (GRINL1A upstream protein) (Gup)	MYZAP MYOZAP		20	12	0	12	4_Positive	1	0	SIGNAL 1..20; /evidence="ECO:0000255"						FALSE	FALSE	FALSE	TRUE	FALSE	FALSE	FALSE	FALSE	FALSE	FALSE	APS	APSR	A	P	S	R	['QKKVKQ']	[]
P0CG01	GKN3	Gastrokine-3	GKN3P		20	7	0	7	2_Neutral	0	0	SIGNAL 1..20; /evidence="ECO:0000255"		DISULFID 80..137; /evidence="ECO:0000250"			PS50869;	TRUE	FALSE	FALSE	FALSE	FALSE	FALSE	FALSE	FALSE	FALSE	FALSE	MMN	MMNI	M	M	N	I	[]	[]
P0CG36	CFC1B	Cryptic family protein 1B	CFC1B		25	5	0	5	2_Neutral	0	0	SIGNAL 1..25; /evidence="ECO:0000255"		DISULFID 90..97; /evidence="ECO:0000255|PROSITE-ProRule:PRU00076"; DISULFID 91..103; /evidence="ECO:0000255|PROSITE-ProRule:PRU00076"; DISULFID 105..114; /evidence="ECO:0000255|PROSITE-ProRule:PRU00076"		activin receptor binding [GO:0070697]; nodal binding [GO:0038100]	PS00022;PS50026;	TRUE	FALSE	FALSE	FALSE	FALSE	FALSE	FALSE	FALSE	FALSE	FALSE	YQR	YQRE	Y	Q	R	E	[]	[]
P0CW18	PRS56	Serine protease 56 (EC 3.4.21.-)	PRSS56		19	12	0	12	4_Positive	1	0	SIGNAL 1..19; /evidence="ECO:0000255"		DISULFID 130..146; /evidence="ECO:0000255|PROSITE-ProRule:PRU00274"; DISULFID 225..292; /evidence="ECO:0000255|PROSITE-ProRule:PRU00274"; DISULFID 256..271; /evidence="ECO:0000255|PROSITE-ProRule:PRU00274"; DISULFID 282..313; /evidence="ECO:0000255|PROSITE-ProRule:PRU00274"	3.4.21.-	serine-type endopeptidase activity [GO:0004252]	PS50240;PS00134;PS00135;	TRUE	FALSE	FALSE	TRUE	TRUE	FALSE	FALSE	FALSE	FALSE	FALSE	HPL	HPLY	H	P	L	Y	['QRRRRC']	[]
P0DJD7	PEPA4	Pepsin A-4 (EC 3.4.23.1) (Pepsinogen-4)	PGA4		15	10	0	10	3_PosNeu	0	1	SIGNAL 1..15; /evidence="ECO:0000269|PubMed:2515193, ECO:0000269|PubMed:3197840"		DISULFID 107..112; /evidence="ECO:0000269|PubMed:7663352"; DISULFID 268..272; /evidence="ECO:0000269|PubMed:7663352"; DISULFID 311..344; /evidence="ECO:0000269|PubMed:7663352"	3.4.23.1	aspartic-type endopeptidase activity [GO:0004190]	PS00141;PS51767;	TRUE	FALSE	FALSE	TRUE	TRUE	FALSE	FALSE	FALSE	FALSE	FALSE	IMY	IMYK	I	M	Y	K	[]	['IRKKSLRR']
P0DJD8	PEPA3	Pepsin A-3 (EC 3.4.23.1) (Pepsinogen-3)	PGA3		15	10	0	10	3_PosNeu	0	1	SIGNAL 1..15; /evidence="ECO:0000269|PubMed:2515193, ECO:0000269|PubMed:3197840"		DISULFID 107..112; /evidence="ECO:0000269|PubMed:7663352"; DISULFID 268..272; /evidence="ECO:0000269|PubMed:7663352"; DISULFID 311..344; /evidence="ECO:0000269|PubMed:7663352"	3.4.23.1	aspartic-type endopeptidase activity [GO:0004190]	PS00141;PS51767;	TRUE	FALSE	FALSE	TRUE	TRUE	FALSE	FALSE	FALSE	FALSE	FALSE	IMY	IMYK	I	M	Y	K	[]	['IRKKSLRR']
[truncated: 1,287 more rows]

## Sheet: Positive-GO
GO molecular function complete	Homo sapiens - REFLIST (20592)	Client Text Box Input (247)	Client Text Box Input (expected)	Client Text Box Input (over/under)	Client Text Box Input (fold Enrichment)	Client Text Box Input (raw P-value)	Client Text Box Input (FDR)
[truncated: 88 more rows]

[truncated: 1 more sheets: Negative-GO]
